# Supplementary material for: Transcriptional Response of Musca domestica Larvae to Bacterial Infection
Source: PLoS One. 2014 Aug 19;9(8):e104867. doi: 10.1371/journal.pone.0104867 (PMC4138075; doi:10.1371/journal.pone.0104867)
Supplement: Table S2 — Top hits obtained by BLASTx for the unigenes. (XLS) [file pone.0104867.s006.xls]

## Sheet: Table S2
geneID	geneLength	rawreads(44436215)	RPKM	Nr-ID	Nr-Score	Nr-Evalue	Nr-annotation	Nt-ID	Nt-Score	Nt-Evalue	Nt-annotation	Swissprot-ID	Swissprot-Score	Swissprot-Evalue	Swissprot-annotation	COG-Protein-or-Domain	COG-Score	COG-Evalue	COG-ID	COG-Function-Description	KO_id	KEGG-Evalue	KEGG-Score	KEGG-Gene	ko_definition	GO-BiologicalProcess	GO-MolecularFunction	Go-CellularComponent
CL1.Contig12	513	16	0.7019	gi|1698453|gb|AAB47739.1|	64.7	2e-09	transposase [Bombyx mori]	gi|23379325|gb|AY055821.1|	178	1e-41	Musca domestica ABC membrane transporter (white) gene, partial cds	--	--	--	--	--	--	--	--	--	--	--	--	--	--	-	-	-
CL1.Contig13	1051	535	11.4555	--	--	--	--	--	--	--	--	--	--	--	--	--	--	--	--	--	--	--	--	--	--	-	-	-
CL1.Contig14	546	15	0.6182	gi|221122106|ref|XP_002156676.1|	71.2	2e-11	PREDICTED: similar to H28G03.4 [Hydra magnipapillata]	gi|225921739|gb|FJ231959.1|	268	2e-68	Musca domestica clone MdCT370 microsatellite sequence	--	--	--	--	--	--	--	--	--	--	--	--	--	--	-	-	-
CL1.Contig15	395	7	0.3988	--	--	--	--	gi|225921739|gb|FJ231959.1|	178	1e-41	Musca domestica clone MdCT370 microsatellite sequence	--	--	--	--	--	--	--	--	--	--	--	--	--	--	-	-	-
CL1.Contig16	1080	562	11.7105	--	--	--	--	--	--	--	--	--	--	--	--	--	--	--	--	--	--	--	--	--	--	-	-	-
CL1.Contig17	207	24	2.6092	--	--	--	--	gi|1754647|dbj|D89935.1|	99.6	4e-18	Musca domestica DNA, inverted terminal repeats of mariner-like element, 716 bp	--	--	--	--	--	--	--	--	--	--	--	--	--	--	-	-	-
CL1.Contig19	861	2907	75.981	--	--	--	--	--	--	--	--	--	--	--	--	--	--	--	--	--	--	--	--	--	--	-	-	-
CL1.Contig1	525	47	2.0147	--	--	--	--	--	--	--	--	--	--	--	--	--	--	--	--	--	--	--	--	--	--	-	-	-
CL1.Contig20	752	43	1.2868	gi|40457592|gb|AAR86938.1|	151	3e-35	reverse transcriptase [Drosophila melanogaster]	--	--	--	--	--	--	--	--	--	--	--	--	--	--	--	--	--	--	-	-	-
CL1.Contig21	393	34	1.9469	--	--	--	--	gi|11066376|gb|AF200191.1|AF200191	113	5e-22	Musca domestica cytochrome P450 6D3 (CYP6D3) gene, CYP6D3-v1 allele, complete cds; and cytochrome P450 6D1 (CYP6D1) gene, CYP6D1-v6 allele, partial cds	--	--	--	--	--	--	--	--	--	--	--	--	--	--	-	-	-
CL1.Contig22	2646	1690	14.3734	gi|195392766|ref|XP_002055025.1|	820	0	GJ19148 [Drosophila virilis] >gi|194149535|gb|EDW65226.1| GJ19148 [Drosophila virilis]	gi|194766685|ref|XM_001965419.1|	113	4e-21	Drosophila ananassae GF22496 (Dana\GF22496), mRNA	sp|Q66HY8|PDXD1_DANRE	235	4e-61	Pyridoxal-dependent decarboxylase domain-containing protein 1 OS=Danio rerio GN=pdxdc1 PE=2 SV=1	--	--	--	--	--	--	--	--	--	--	GO:0043436	GO:0016830//carbon-carbon lyase activity;GO:0048037//cofactor binding	-
CL1.Contig23	776	481	13.9491	gi|221124127|ref|XP_002163082.1|	54.3	6e-06	PREDICTED: similar to H28G03.4 [Hydra magnipapillata]	gi|13649770|gb|AF315724.1|	331	2e-87	Musca domestica transposon MdmaT1a nonfunctional transposase gene, partial sequence	--	--	--	--	--	--	--	--	--	--	--	--	--	--	-	-	-
CL1.Contig24	1191	2099	39.661	gi|195435740|ref|XP_002065837.1|	157	4e-57	GK18047 [Drosophila willistoni] >gi|194161922|gb|EDW76823.1| GK18047 [Drosophila willistoni]	gi|1754647|dbj|D89935.1|	97.6	9e-17	Musca domestica DNA, inverted terminal repeats of mariner-like element, 716 bp	sp|A5D8P8|INM02_XENLA	79.7	2e-17	UPF0510 protein INM02 OS=Xenopus laevis PE=2 SV=1	--	--	--	--	--	--	--	--	--	--	-	GO:0003824//catalytic activity	-
CL1.Contig25	2943	3177	24.2935	--	--	--	--	--	--	--	--	--	--	--	--	--	--	--	--	--	--	--	--	--	--	-	-	-
CL1.Contig26	522	12	0.5173	--	--	--	--	gi|5070466|gb|AF142664.1|SEG_MDPER3	107	4e-20	Musca domestica clock protein period gene, exons 3 through 12 and complete cds	--	--	--	--	--	--	--	--	--	--	--	--	--	--	-	-	-
CL1.Contig27	836	1011	27.215	--	--	--	--	--	--	--	--	--	--	--	--	--	--	--	--	--	--	--	--	--	--	-	-	-
CL1.Contig28	2388	586	5.5224	gi|221129898|ref|XP_002160174.1|	104	1e-26	PREDICTED: similar to H28G03.4 [Hydra magnipapillata]	gi|13649770|gb|AF315724.1|	307	1e-79	Musca domestica transposon MdmaT1a nonfunctional transposase gene, partial sequence	sp|Q14790|CASP8_HUMAN	52.4	5e-06	Caspase-8 OS=Homo sapiens GN=CASP8 PE=1 SV=1	--	--	--	--	--	--	--	--	--	--	-	-	-
CL1.Contig29	2740	264	2.1683	--	--	--	--	gi|1754646|dbj|D89934.1|	307	1e-79	Musca domestica DNA, mariner-like element	--	--	--	--	--	--	--	--	--	--	--	--	--	--	-	-	-
CL1.Contig2	902	113	2.8193	gi|221108943|ref|XP_002157034.1|	54.3	7e-06	PREDICTED: similar to H28G03.4, partial [Hydra magnipapillata]	gi|13649770|gb|AF315724.1|	285	1e-73	Musca domestica transposon MdmaT1a nonfunctional transposase gene, partial sequence	--	--	--	--	--	--	--	--	--	--	--	--	--	--	-	-	-
CL1.Contig30	2414	3210	29.9248	gi|289743081|gb|ADD20288.1|	445	1e-123	Zn2+ transporter [Glossina morsitans morsitans]	gi|328783699|ref|XM_625008.3|	157	2e-34	PREDICTED: Apis mellifera zinc transporter 1-like (LOC552634), mRNA	sp|Q60738|ZNT1_MOUSE	166	3e-40	Zinc transporter 1 OS=Mus musculus GN=Slc30a1 PE=2 SV=1	YMR243c	145	3e-34	COG1230	Co/Zn/Cd efflux system component	K14688	2e-117	424	dya:Dyak_GE21350	solute carrier family 30 (zinc transporter), member 1	GO:0006811//ion transport	GO:0015075//ion transmembrane transporter activity	GO:0044464//cell part
CL1.Contig31	1006	173	3.87	--	--	--	--	gi|11066376|gb|AF200191.1|AF200191	111	5e-21	Musca domestica cytochrome P450 6D3 (CYP6D3) gene, CYP6D3-v1 allele, complete cds; and cytochrome P450 6D1 (CYP6D1) gene, CYP6D1-v6 allele, partial cds	--	--	--	--	--	--	--	--	--	--	--	--	--	--	-	-	-
CL1.Contig32	3788	20659	122.733	gi|221129898|ref|XP_002160174.1|	187	4e-68	PREDICTED: similar to H28G03.4 [Hydra magnipapillata]	gi|13649770|gb|AF315724.1|	1116	0	Musca domestica transposon MdmaT1a nonfunctional transposase gene, partial sequence	sp|P03934|TC1A_CAEEL	90.1	3e-17	Transposable element Tc1 transposase OS=Caenorhabditis elegans GN=tc1a PE=3 SV=1	--	--	--	--	--	K06230	6e-12	74.3	hmg:100203252	zinc finger protein GLI	-	-	-
CL1.Contig3	957	19	0.4468	gi|1698453|gb|AAB47739.1|	65.1	1e-16	transposase [Bombyx mori]	gi|13649770|gb|AF315724.1|	470	1e-129	Musca domestica transposon MdmaT1a nonfunctional transposase gene, partial sequence	--	--	--	--	--	--	--	--	--	--	--	--	--	--	-	-	-
CL1.Contig4	1181	263	5.0115	--	--	--	--	--	--	--	--	--	--	--	--	--	--	--	--	--	--	--	--	--	--	-	-	-
CL1.Contig5	1052	99	2.1178	gi|221128939|ref|XP_002158438.1|	147	6e-42	PREDICTED: similar to H28G03.4 [Hydra magnipapillata]	gi|13649770|gb|AF315724.1|	636	1e-179	Musca domestica transposon MdmaT1a nonfunctional transposase gene, partial sequence	sp|Q04202|TCB2_CAEBR	63.2	9e-10	Transposable element Tcb2 transposase OS=Caenorhabditis briggsae PE=3 SV=1	--	--	--	--	--	K11366	1e-07	58.2	hmg:100197916	ubiquitin carboxyl-terminal hydrolase 22/27/51 [EC:3.1.2.15]	-	-	-
CL1.Contig6	550	30	1.2275	gi|221128981|ref|XP_002162585.1|	47	9e-09	PREDICTED: similar to H28G03.4, partial [Hydra magnipapillata]	gi|5070466|gb|AF142664.1|SEG_MDPER3	262	1e-66	Musca domestica clock protein period gene, exons 3 through 12 and complete cds	--	--	--	--	--	--	--	--	--	--	--	--	--	--	-	-	-
CL1.Contig7	1384	1558	25.3334	--	--	--	--	--	--	--	--	--	--	--	--	--	--	--	--	--	--	--	--	--	--	-	-	-
CL1.Contig8	707	1	0.0318	--	--	--	--	gi|5070466|gb|AF142664.1|SEG_MDPER3	165	3e-37	Musca domestica clock protein period gene, exons 3 through 12 and complete cds	--	--	--	--	--	--	--	--	--	--	--	--	--	--	-	-	-
CL1.Contig9	1444	7559	117.804	gi|221129898|ref|XP_002160174.1|	213	1e-53	PREDICTED: similar to H28G03.4 [Hydra magnipapillata]	gi|13649770|gb|AF315724.1|	906	0	Musca domestica transposon MdmaT1a nonfunctional transposase gene, partial sequence	sp|P03934|TC1A_CAEEL	95.5	3e-19	Transposable element Tc1 transposase OS=Caenorhabditis elegans GN=tc1a PE=3 SV=1	--	--	--	--	--	K11366	3e-14	80.5	hmg:100197916	ubiquitin carboxyl-terminal hydrolase 22/27/51 [EC:3.1.2.15]	-	-	-
CL10.Contig1	3961	8	0.0455	gi|18252636|gb|AAL66367.1|AF461099_1	1015	0	dystroglycan type III [Drosophila melanogaster]	gi|195455099|ref|XM_002074521.1|	109	8e-20	Drosophila willistoni GK23093 (Dwil\GK23093), mRNA	sp|O18738|DAG1_BOVIN	176	4e-43	Dystroglycan OS=Bos taurus GN=DAG1 PE=1 SV=1	all7128_2	80.9	2e-14	COG2931	RTX toxins and related Ca2+-binding proteins	K06265	0	1014	dme:Dmel_CG18250	dystroglycan 1	GO:0045924//regulation of female receptivity;GO:0003002;GO:0035088//establishment or maintenance of apical/basal cell polarity;GO:0019725//cellular homeostasis;GO:0007309//oocyte axis specification;GO:0006935//chemotaxis;GO:0050804//regulation of synaptic transmission;GO:0031032//actomyosin structure organization	GO:0005488//binding	GO:0016010//dystrophin-associated glycoprotein complex;GO:0016323//basolateral plasma membrane;GO:0042383//sarcolemma;GO:0045202//synapse
CL10.Contig2	756	43	1.28	gi|195383908|ref|XP_002050667.1|	195	2e-67	GJ20081 [Drosophila virilis] >gi|194145464|gb|EDW61860.1| GJ20081 [Drosophila virilis]	gi|195455099|ref|XM_002074521.1|	109	2e-20	Drosophila willistoni GK23093 (Dwil\GK23093), mRNA	sp|Q62165|DAG1_MOUSE	82	1e-18	Dystroglycan OS=Mus musculus GN=Dag1 PE=1 SV=4	--	--	--	--	--	K06265	3e-68	195	dvi:Dvir_GJ20081	dystroglycan 1	GO:0045924//regulation of female receptivity;GO:0003002;GO:0035088//establishment or maintenance of apical/basal cell polarity;GO:0019725//cellular homeostasis;GO:0007309//oocyte axis specification;GO:0007619//courtship behavior;GO:0006935//chemotaxis;GO:0050804//regulation of synaptic transmission;GO:0031032//actomyosin structure organization	GO:0046872//metal ion binding	GO:0016010//dystrophin-associated glycoprotein complex;GO:0016323//basolateral plasma membrane;GO:0042383//sarcolemma;GO:0045202//synapse
CL10.Contig3	4777	0	0	gi|198460616|ref|XP_001361770.2|	1096	0	GA14855 [Drosophila pseudoobscura pseudoobscura] >gi|198137074|gb|EAL26349.2| GA14855 [Drosophila pseudoobscura pseudoobscura]	gi|195455099|ref|XM_002074521.1|	109	1e-19	Drosophila willistoni GK23093 (Dwil\GK23093), mRNA	sp|O18738|DAG1_BOVIN	176	4e-43	Dystroglycan OS=Bos taurus GN=DAG1 PE=1 SV=1	all7128_2	83.2	4e-15	COG2931	RTX toxins and related Ca2+-binding proteins	K06265	0	1096	dpo:Dpse_GA14855	dystroglycan 1	GO:0045924//regulation of female receptivity;GO:0003002;GO:0035088//establishment or maintenance of apical/basal cell polarity;GO:0019725//cellular homeostasis;GO:0007309//oocyte axis specification;GO:0006935//chemotaxis;GO:0050804//regulation of synaptic transmission;GO:0031032//actomyosin structure organization	GO:0005488//binding	GO:0016010//dystrophin-associated glycoprotein complex;GO:0016323//basolateral plasma membrane;GO:0042383//sarcolemma;GO:0045202//synapse
CL10.Contig4	5002	75	0.3374	gi|195447734|ref|XP_002071346.1|	309	1e-81	GK25183 [Drosophila willistoni] >gi|194167431|gb|EDW82332.1| GK25183 [Drosophila willistoni]	--	--	--	--	sp|Q9NZW4|DSPP_HUMAN	117	3e-25	Dentin sialophosphoprotein OS=Homo sapiens GN=DSPP PE=1 SV=2	HI0990	73.6	3e-12	COG3468	Type V secretory pathway, adhesin AidA	K00907	4e-28	128	dme:Dmel_CG18255	myosin-light-chain kinase [EC:2.7.11.18]	GO:0009987//cellular process	-	GO:0043229//intracellular organelle
CL10.Contig5	8450	0	0	gi|198460616|ref|XP_001361770.2|	1079	0	GA14855 [Drosophila pseudoobscura pseudoobscura] >gi|198137074|gb|EAL26349.2| GA14855 [Drosophila pseudoobscura pseudoobscura]	gi|195455099|ref|XM_002074521.1|	109	2e-19	Drosophila willistoni GK23093 (Dwil\GK23093), mRNA	sp|O18738|DAG1_BOVIN	176	8e-43	Dystroglycan OS=Bos taurus GN=DAG1 PE=1 SV=1	all7128_2	83.2	7e-15	COG2931	RTX toxins and related Ca2+-binding proteins	K06265	0	1079	dpo:Dpse_GA14855	dystroglycan 1	GO:0045924//regulation of female receptivity;GO:0003002;GO:0035088//establishment or maintenance of apical/basal cell polarity;GO:0019725//cellular homeostasis;GO:0007309//oocyte axis specification;GO:0006935//chemotaxis;GO:0050804//regulation of synaptic transmission;GO:0031032//actomyosin structure organization	GO:0005488//binding	GO:0016010//dystrophin-associated glycoprotein complex;GO:0016323//basolateral plasma membrane;GO:0042383//sarcolemma;GO:0045202//synapse
CL10.Contig6	8336	661	1.7845	gi|18252636|gb|AAL66367.1|AF461099_1	999	0	dystroglycan type III [Drosophila melanogaster]	gi|195455099|ref|XM_002074521.1|	109	2e-19	Drosophila willistoni GK23093 (Dwil\GK23093), mRNA	sp|O18738|DAG1_BOVIN	176	8e-43	Dystroglycan OS=Bos taurus GN=DAG1 PE=1 SV=1	all7128_2	80.9	4e-14	COG2931	RTX toxins and related Ca2+-binding proteins	K06265	0	998	dme:Dmel_CG18250	dystroglycan 1	GO:0045924//regulation of female receptivity;GO:0003002;GO:0035088//establishment or maintenance of apical/basal cell polarity;GO:0019725//cellular homeostasis;GO:0007309//oocyte axis specification;GO:0007619//courtship behavior;GO:0006935//chemotaxis;GO:0050804//regulation of synaptic transmission;GO:0031032//actomyosin structure organization	GO:0005488//binding	GO:0016010//dystrophin-associated glycoprotein complex;GO:0016323//basolateral plasma membrane;GO:0042383//sarcolemma;GO:0045202//synapse
CL100.Contig1	2217	0	0	gi|24647095|ref|NP_732012.1|	509	1e-142	tropomyosin 2, isoform B [Drosophila melanogaster] >gi|28571726|ref|NP_524361.4| tropomyosin 2, isoform A [Drosophila melanogaster] >gi|195501361|ref|XP_002097765.1| Tm2 [Drosophila yakuba] >gi|158704|gb|AAA28973.1| tropomyosin I isoform e [Drosophila melanogaster] >gi|23171348|gb|AAN13652.1| tropomyosin 2, isoform A [Drosophila melanogaster] >gi|23171349|gb|AAN13653.1| tropomyosin 2, isoform B […	gi|195451186|ref|XM_002072770.1|	724	0	Drosophila willistoni GK13797 (Dwil\GK13797), mRNA	sp|P09491|TPM2_DROME	487	4e-137	Tropomyosin-2 OS=Drosophila melanogaster GN=Tm2 PE=2 SV=1	MK0690	89.4	2e-17	COG0419	ATPase involved in DNA repair	K10373	3e-143	509	dya:Dyak_GE24292	tropomyosin 1	-	-	-
CL100.Contig2	2247	0	0	gi|24647095|ref|NP_732012.1|	509	1e-142	tropomyosin 2, isoform B [Drosophila melanogaster] >gi|28571726|ref|NP_524361.4| tropomyosin 2, isoform A [Drosophila melanogaster] >gi|195501361|ref|XP_002097765.1| Tm2 [Drosophila yakuba] >gi|158704|gb|AAA28973.1| tropomyosin I isoform e [Drosophila melanogaster] >gi|23171348|gb|AAN13652.1| tropomyosin 2, isoform A [Drosophila melanogaster] >gi|23171349|gb|AAN13653.1| tropomyosin 2, isoform B […	gi|195451186|ref|XM_002072770.1|	724	0	Drosophila willistoni GK13797 (Dwil\GK13797), mRNA	sp|P09491|TPM2_DROME	487	4e-137	Tropomyosin-2 OS=Drosophila melanogaster GN=Tm2 PE=2 SV=1	MK0690	89.4	2e-17	COG0419	ATPase involved in DNA repair	K10373	3e-143	509	dya:Dyak_GE24292	tropomyosin 1	-	-	-
CL100.Contig3	1260	1519	27.13	--	--	--	--	--	--	--	--	--	--	--	--	--	--	--	--	--	--	--	--	--	--	-	-	-
CL1000.Contig1	1281	1098	19.2893	gi|195172247|ref|XP_002026910.1|	226	1e-104	GL12749 [Drosophila persimilis] >gi|194112678|gb|EDW34721.1| GL12749 [Drosophila persimilis]	gi|198463974|ref|XM_001352982.2|	129	3e-26	Drosophila pseudoobscura pseudoobscura GA19216 (Dpse\GA19216), mRNA	sp|Q92665|RT31_HUMAN	121	4e-27	28S ribosomal protein S31, mitochondrial OS=Homo sapiens GN=MRPS31 PE=1 SV=3	--	--	--	--	--	K04574	2e-06	53.9	cfa:442940	neurofilament heavy polypeptide	-	-	-
CL1001.Contig1	1890	3111	37.0426	gi|289739507|gb|ADD18501.1|	292	3e-77	WW domain-containing protein [Glossina morsitans morsitans]	gi|195381562|ref|XM_002049481.1|	103	2e-18	Drosophila virilis GJ21632 (Dvir\GJ21632), mRNA	sp|Q28619|NHRF1_RABIT	108	4e-23	Na(+)/H(+) exchange regulatory cofactor NHE-RF1 OS=Oryctolagus cuniculus GN=SLC9A3R1 PE=1 SV=3	--	--	--	--	--	K13358	9e-24	112	gga:416550	Na(+)/H(+) exchange regulatory cofactor NHE-RF2	-	-	-
CL1002.Contig1	2928	7243	55.6686	gi|289742479|gb|ADD19987.1|	640	0	phosphatase 1B [Glossina morsitans morsitans]	gi|195109541|ref|XM_001999307.1|	230	2e-56	Drosophila mojavensis GI23119 (Dmoj\GI23119), mRNA	sp|P36993|PPM1B_MOUSE	410	6e-114	Protein phosphatase 1B OS=Mus musculus GN=Ppm1b PE=2 SV=1	SPCC1223.11	198	4e-50	COG0631	Serine/threonine protein phosphatase	K04461	2e-180	634	dwi:Dwil_GK11903	protein phosphatase 1B (formerly 2C) [EC:3.1.3.16]	-	-	-
CL1003.Contig1	2286	1953	19.226	gi|195118376|ref|XP_002003713.1|	692	0	GI18063 [Drosophila mojavensis] >gi|193914288|gb|EDW13155.1| GI18063 [Drosophila mojavensis]	gi|195032331|ref|XM_001988443.1|	95.6	7e-16	Drosophila grimshawi GH11186 (Dgri\GH11186), mRNA	sp|Q24093|ABHD2_DROME	686	0	Abhydrolase domain-containing protein 2 OS=Drosophila melanogaster GN=Hydr2 PE=1 SV=2	YMR210w	97.4	9e-20	COG0429	Predicted hydrolase of the alpha/beta-hydrolase fold	K13697	0	692	dmo:Dmoj_GI18063	abhydrolase domain-containing protein 2	GO:0007444//imaginal disc development;GO:0007423//sensory organ development	GO:0016788//hydrolase activity, acting on ester bonds	-
CL1004.Contig1	5681	4233	16.7682	gi|195143543|ref|XP_002012757.1|	587	1e-165	GL23782 [Drosophila persimilis] >gi|194101700|gb|EDW23743.1| GL23782 [Drosophila persimilis]	gi|195443919|ref|XM_002069600.1|	218	2e-52	Drosophila willistoni GK11628 (Dwil\GK11628), mRNA	sp|Q3LHL9|WGE_DROME	398	9e-110	Protein winged eye OS=Drosophila melanogaster GN=wge PE=1 SV=1	SPAC140.02	58.2	2e-07	COG0724	RNA-binding proteins (RRM domain)	K10955	2e-16	89.7	tgu:100220116	intestinal mucin-2	-	-	-
CL1005.Contig1	954	229	5.4019	--	--	--	--	--	--	--	--	--	--	--	--	--	--	--	--	--	--	--	--	--	--	-	-	-
CL1006.Contig1	2672	797	6.7125	gi|194745610|ref|XP_001955280.1|	565	1e-159	GF16312 [Drosophila ananassae] >gi|190628317|gb|EDV43841.1| GF16312 [Drosophila ananassae]	--	--	--	--	sp|Q8BIZ1|ANS1B_MOUSE	253	2e-66	Ankyrin repeat and sterile alpha motif domain-containing protein 1B OS=Mus musculus GN=Anks1b PE=1 SV=3	all2748	94.7	7e-19	COG0666	FOG: Ankyrin repeat	K10380	3e-27	124	ecb:100055459	ankyrin	-	-	-
CL1007.Contig1	2020	543	6.0494	gi|194757894|ref|XP_001961197.1|	580	1e-164	GF13747 [Drosophila ananassae] >gi|190622495|gb|EDV38019.1| GF13747 [Drosophila ananassae]	gi|198456419|ref|XM_001360278.2|	61.9	9e-06	Drosophila pseudoobscura pseudoobscura GA13490 (Dpse\GA13490), mRNA	sp|A1ZBE8|DOP1_DROME	570	4e-162	Protein dopey-1 homolog OS=Drosophila melanogaster GN=CG15099 PE=1 SV=1	YDR141c	62	4e-09	COG5221	Dopey and related predicted leucine zipper transcription factors	--	--	--	--	--	-	-	-
CL1008.Contig1	2012	1139	12.7397	gi|195169085|ref|XP_002025358.1|	421	1e-116	GL12049 [Drosophila persimilis] >gi|198465728|ref|XP_001353749.2| GA10446 [Drosophila pseudoobscura pseudoobscura] >gi|194108826|gb|EDW30869.1| GL12049 [Drosophila persimilis] >gi|198150289|gb|EAL29483.2| GA10446 [Drosophila pseudoobscura pseudoobscura]	gi|195427919|ref|XM_002061987.1|	190	1e-44	Drosophila willistoni GK17307 (Dwil\GK17307), mRNA	--	--	--	--	--	--	--	--	--	--	--	--	--	--	-	-	-
CL1009.Contig1	4566	2421	11.9322	gi|195575899|ref|XP_002077814.1|	1530	0	GD23128 [Drosophila simulans] >gi|194189823|gb|EDX03399.1| GD23128 [Drosophila simulans]	gi|195433486|ref|XM_002064706.1|	936	0	Drosophila willistoni GK15043 (Dwil\GK15043), mRNA	sp|Q9Y0H4|SUDX_DROME	1529	0	E3 ubiquitin-protein ligase Su(dx) OS=Drosophila melanogaster GN=Su(dx) PE=1 SV=1	SPAC11G7.02	543	1e-153	COG5021	Ubiquitin-protein ligase	K05633	0	1529	dsi:Dsim_GD23128	atrophin-1 interacting protein 5 (WW domain containing E3 ubiquitin protein ligase 1) [EC:6.3.2.19]	-	-	-
CL101.Contig1	686	439	14.4014	--	--	--	--	--	--	--	--	--	--	--	--	--	--	--	--	--	--	--	--	--	--	-	-	-
CL101.Contig2	8001	12569	35.3524	gi|195124111|ref|XP_002006537.1|	866	0	GI18522 [Drosophila mojavensis] >gi|193911605|gb|EDW10472.1| GI18522 [Drosophila mojavensis]	gi|198456571|ref|XM_002138224.1|	196	9e-46	Drosophila pseudoobscura pseudoobscura GA24492 (Dpse\GA24492), mRNA	sp|Q95221|IP6K2_RABIT	204	3e-51	Inositol hexakisphosphate kinase 2 OS=Oryctolagus cuniculus GN=IP6K2 PE=2 SV=1	YLR106c	87.4	4e-16	COG5271	AAA ATPase containing von Willebrand factor type A (vWA) domain	K07756	3e-52	209	gga:416010	inositol-hexakisphosphate kinase [EC:2.7.4.21]	-	-	-
CL1010.Contig1	5555	5906	23.9261	gi|281363003|ref|NP_001163099.1|	1767	0	Not1, isoform F [Drosophila melanogaster] >gi|272432411|gb|AAM71069.3| Not1, isoform F [Drosophila melanogaster]	gi|195119671|ref|XM_002004317.1|	204	3e-48	Drosophila mojavensis GI19666 (Dmoj\GI19666), mRNA	sp|A1A5H6|CNOT1_DANRE	1041	0	CCR4-NOT transcription complex subunit 1 OS=Danio rerio GN=cnot1 PE=2 SV=1	SPAC20G8.06	270	2e-71	COG5103	Cell division control protein, negative regulator of transcription	K12604	0	1767	dme:Dmel_CG34407	CCR4-NOT transcription complex subunit 1	GO:0048812//neuron projection morphogenesis;GO:0031572//G2/M transition DNA damage checkpoint;GO:0048513//organ development	-	-
CL1011.Contig1	4992	8278	37.3176	gi|195403109|ref|XP_002060137.1|	1680	0	GJ18513 [Drosophila virilis] >gi|194140981|gb|EDW57407.1| GJ18513 [Drosophila virilis]	gi|195164928|ref|XM_002023262.1|	180	3e-41	Drosophila persimilis GL20263 (Dper\GL20263), mRNA	sp|Q9VYQ8|UBP7_DROME	1659	0	Ubiquitin carboxyl-terminal hydrolase 7 OS=Drosophila melanogaster GN=Usp7 PE=1 SV=1	SPBC713.02c	486	2e-136	COG5077	Ubiquitin carboxyl-terminal hydrolase	K11838	0	1680	dvi:Dvir_GJ18513	ubiquitin carboxyl-terminal hydrolase 7 [EC:3.1.2.15]	-	-	-
CL1012.Contig1	819	91	2.5005	--	--	--	--	gi|195436291|ref|XM_002066066.1|	81.8	4e-12	Drosophila willistoni GK22183 (Dwil\GK22183), mRNA	--	--	--	--	--	--	--	--	--	--	--	--	--	--	-	-	-
CL1013.Contig1	502	529	23.7146	gi|195114940|ref|XP_002002025.1|	240	2e-62	GI14246 [Drosophila mojavensis] >gi|193912600|gb|EDW11467.1| GI14246 [Drosophila mojavensis]	--	--	--	--	sp|Q3TZ65|OD3L2_MOUSE	80.1	2e-15	Outer dense fiber protein 3-like protein 2 OS=Mus musculus GN=Odf3l2 PE=2 SV=1	--	--	--	--	--	--	--	--	--	--	-	-	-
CL1014.Contig1	2833	3624	28.7875	gi|195448018|ref|XP_002071473.1|	1073	0	GK25120 [Drosophila willistoni] >gi|194167558|gb|EDW82459.1| GK25120 [Drosophila willistoni]	gi|195399332|ref|XM_002058239.1|	581	1e-162	Drosophila virilis GJ15999 (Dvir\GJ15999), mRNA	sp|Q07327|ROP_DROME	1051	0	Protein ROP OS=Drosophila melanogaster GN=Rop PE=2 SV=2	SPCC584.05	241	4e-63	COG5158	Proteins involved in synaptic transmission and general secretion, Sec1 family	K12479	2e-29	131	phu:Phum_PHUM462190	vacuolar protein sorting-associated protein 45	GO:0044087;GO:0009314//response to radiation;GO:0016079//synaptic vesicle exocytosis	GO:0000149//SNARE binding	GO:0005624//membrane fraction;GO:0012505//endomembrane system;GO:0033267//axon part;GO:0044444//cytoplasmic part
CL1015.Contig1	1316	278	4.7539	gi|195430418|ref|XP_002063252.1|	212	4e-53	GK21489 [Drosophila willistoni] >gi|194159337|gb|EDW74238.1| GK21489 [Drosophila willistoni]	--	--	--	--	sp|Q9U405|GRAU_DROME	140	5e-33	Transcription factor grauzone OS=Drosophila melanogaster GN=grau PE=1 SV=1	ECU03g0790	55.5	2e-07	COG5048	FOG: Zn-finger	K09228	1e-19	97.8	mmu:380850	KRAB domain-containing zinc finger protein	-	-	-
CL1016.Contig1	7533	7933	23.6991	gi|198462645|ref|XP_001352499.2|	1967	0	GA20022 [Drosophila pseudoobscura pseudoobscura] >gi|198150916|gb|EAL29996.2| GA20022 [Drosophila pseudoobscura pseudoobscura]	gi|195429199|ref|XM_002062616.1|	307	3e-79	Drosophila willistoni GK17653 (Dwil\GK17653), mRNA	sp|Q6GN16|PI4KB_XENLA	617	9e-176	Phosphatidylinositol 4-kinase beta OS=Xenopus laevis GN=pi4kb PE=2 SV=1	SPAC22E12.16c	275	9e-73	COG5032	Phosphatidylinositol kinase and protein kinases of the PI-3 kinase family	K00888	0	1967	dpo:Dpse_GA20022	phosphatidylinositol 4-kinase [EC:2.7.1.67]	-	-	-
CL1017.Contig1	4577	6391	31.4232	gi|195053838|ref|XP_001993833.1|	1501	0	GH21900 [Drosophila grimshawi] >gi|193895703|gb|EDV94569.1| GH21900 [Drosophila grimshawi]	gi|195446175|ref|XM_002070626.1|	274	3e-69	Drosophila willistoni GK10915 (Dwil\GK10915), mRNA	sp|O14639|ABLM1_HUMAN	389	3e-107	Actin-binding LIM protein 1 OS=Homo sapiens GN=ABLIM1 PE=1 SV=3	--	--	--	--	--	K07520	0	1501	dgr:Dgri_GH21900	actin-binding LIM protein	GO:0006996//organelle organization	GO:0046914//transition metal ion binding;GO:0008092//cytoskeletal protein binding	-
CL1018.Contig1	660	127544	4348.9	gi|194867513|ref|XP_001972086.1|	117	4e-25	GG14079 [Drosophila erecta] >gi|190653869|gb|EDV51112.1| GG14079 [Drosophila erecta]	gi|139478940|gb|EF494034.1|	89.7	1e-14	Musca domestica amyrel gene, partial cds	sp|P92192|LCP5_DROME	100	3e-21	Larval cuticle protein 5 OS=Drosophila melanogaster GN=Lcp65Ab1 PE=1 SV=1	--	--	--	--	--	--	--	--	--	--	-	-	-
CL1019.Contig1	3293	5764	39.3908	gi|195383598|ref|XP_002050513.1|	380	1e-165	GJ20163 [Drosophila virilis] >gi|194145310|gb|EDW61706.1| GJ20163 [Drosophila virilis]	gi|254693014|gb|BT088951.1|	99.6	7e-17	Drosophila melanogaster MIP04546 full insert cDNA	sp|Q8C5W3|TBCEL_MOUSE	181	2e-75	Tubulin-specific chaperone cofactor E-like protein OS=Mus musculus GN=Tbcel PE=1 SV=1	--	--	--	--	--	--	--	--	--	--	-	-	-
CL102.Contig1	2449	1416	13.0118	gi|194768254|ref|XP_001966228.1|	545	1e-153	GF19563 [Drosophila ananassae] >gi|190623113|gb|EDV38637.1| GF19563 [Drosophila ananassae]	gi|195043033|ref|XM_001991504.1|	99.6	5e-17	Drosophila grimshawi GH12720 (Dgri\GH12720), mRNA	sp|Q6UX71|PXDC2_HUMAN	284	6e-76	Plexin domain-containing protein 2 OS=Homo sapiens GN=PLXDC2 PE=1 SV=1	--	--	--	--	--	K07960	4e-58	227	ptr:454623	ADP-ribosylation factor-like 12	-	-	-
CL102.Contig2	2520	352	3.1434	gi|194768254|ref|XP_001966228.1|	348	1e-146	GF19563 [Drosophila ananassae] >gi|190623113|gb|EDV38637.1| GF19563 [Drosophila ananassae]	gi|195043033|ref|XM_001991504.1|	99.6	5e-17	Drosophila grimshawi GH12720 (Dgri\GH12720), mRNA	sp|Q6UX71|PXDC2_HUMAN	183	5e-67	Plexin domain-containing protein 2 OS=Homo sapiens GN=PLXDC2 PE=1 SV=1	--	--	--	--	--	K07960	1e-49	129	ptr:454623	ADP-ribosylation factor-like 12	-	-	-
CL102.Contig3	3127	5104	36.7321	gi|289743517|gb|ADD20506.1|	638	0	differentiation-related protein 1 protein [Glossina morsitans morsitans]	gi|198453068|ref|XM_001359016.2|	159	8e-35	Drosophila pseudoobscura pseudoobscura GA15229 (Dpse\GA15229), mRNA	sp|O02485|YDJ1_CAEEL	220	2e-56	Uncharacterized protein ZK1073.1 OS=Caenorhabditis elegans GN=ZK1073.1 PE=2 SV=1	--	--	--	--	--	--	--	--	--	--	-	-	-
CL1020.Contig1	435	0	0	gi|333466884|gb|EDO64312.2|	98.2	9e-20	AGAP000585-PA [Anopheles gambiae str. PEST]	gi|320542055|ref|NM_001201660.1|	242	9e-61	Drosophila melanogaster maternal gene required for meiosis (mamo), transcript variant E, mRNA	sp|Q9W0K4|BAB2_DROME	64.7	6e-11	Protein bric-a-brac 2 OS=Drosophila melanogaster GN=bab2 PE=1 SV=2	--	--	--	--	--	K09237	9e-12	68.9	tca:659978	Cys2His2 zinc finger developmental/cell cycle regulator, other	-	-	-
CL1020.Contig2	420	13	0.6966	gi|333466884|gb|EDO64312.2|	98.2	1e-19	AGAP000585-PA [Anopheles gambiae str. PEST]	gi|320542055|ref|NM_001201660.1|	242	9e-61	Drosophila melanogaster maternal gene required for meiosis (mamo), transcript variant E, mRNA	sp|Q9W0K4|BAB2_DROME	64.7	6e-11	Protein bric-a-brac 2 OS=Drosophila melanogaster GN=bab2 PE=1 SV=2	--	--	--	--	--	K09237	8e-12	68.9	tca:659978	Cys2His2 zinc finger developmental/cell cycle regulator, other	-	-	-
CL1020.Contig3	1705	1389	18.3333	gi|161077816|ref|NP_727743.2|	319	3e-85	maternal gene required for meiosis, isoform D [Drosophila melanogaster] >gi|320542056|ref|NP_001188589.1| maternal gene required for meiosis, isoform E [Drosophila melanogaster] >gi|158031816|gb|AAF48333.3| maternal gene required for meiosis, isoform D [Drosophila melanogaster] >gi|318069374|gb|ADV37671.1| maternal gene required for meiosis, isoform E [Drosophila melanogaster]	gi|320542055|ref|NM_001201660.1|	416	1e-112	Drosophila melanogaster maternal gene required for meiosis (mamo), transcript variant E, mRNA	sp|Q8IN81|FRU_DROME	169	1e-41	Sex determination protein fruitless OS=Drosophila melanogaster GN=fru PE=1 SV=1	YGR189c	53.9	8e-07	COG2273	Beta-glucanase/Beta-glucan synthetase	K09237	2e-40	167	dgr:Dgri_GH18647	Cys2His2 zinc finger developmental/cell cycle regulator, other	-	-	-
CL1021.Contig1	3340	7367	49.6372	gi|289740281|gb|ADD18888.1|	910	0	ribosomal protein S6 kinase polypeptide 1 [Glossina morsitans morsitans]	gi|195428760|ref|XM_002062398.1|	567	1e-157	Drosophila willistoni GK17534 (Dwil\GK17534), mRNA	sp|P67999|KS6B1_RAT	550	8e-156	Ribosomal protein S6 kinase beta-1 OS=Rattus norvegicus GN=Rps6kb1 PE=1 SV=1	SPAC17G8.14c_2	264	9e-70	COG0515	Serine/threonine protein kinase	K04688	0	859	dse:Dsec_GM13894	p70 ribosomal S6 kinase [EC:2.7.11.1]	-	-	-
CL1022.Contig1	14583	1325	2.0447	gi|320544546|ref|NP_001188696.1|	4703	0	Muscle-specific protein 300, isoform H [Drosophila melanogaster] >gi|318068311|gb|ADV36946.1| Muscle-specific protein 300, isoform H [Drosophila melanogaster]	gi|195118433|ref|XM_002003706.1|	214	7e-51	Drosophila mojavensis GI21377 (Dmoj\GI21377), mRNA	sp|Q8NF91|SYNE1_HUMAN	492	1e-137	Nesprin-1 OS=Homo sapiens GN=SYNE1 PE=1 SV=3	YHR023w	85.5	2e-15	COG5022	Myosin heavy chain	K11499	4e-40	169	spu:592172	centromere protein F	GO:0051179//localization;GO:0009987//cellular process	GO:0008092//cytoskeletal protein binding	GO:0044424//intracellular part;GO:0031224//intrinsic to membrane
CL1022.Contig2	14715	297	0.4542	gi|320544548|ref|NP_001188697.1|	4726	0	Muscle-specific protein 300, isoform I [Drosophila melanogaster] >gi|318068312|gb|ADV36947.1| Muscle-specific protein 300, isoform I [Drosophila melanogaster]	gi|195118433|ref|XM_002003706.1|	214	7e-51	Drosophila mojavensis GI21377 (Dmoj\GI21377), mRNA	sp|Q8NF91|SYNE1_HUMAN	487	4e-136	Nesprin-1 OS=Homo sapiens GN=SYNE1 PE=1 SV=3	YHR023w	85.5	3e-15	COG5022	Myosin heavy chain	K10382	1e-38	164	gga:421884	dystonin	GO:0051179//localization;GO:0009987//cellular process	GO:0008092//cytoskeletal protein binding	GO:0044424//intracellular part;GO:0031224//intrinsic to membrane
CL1023.Contig1	2247	3905	39.1094	gi|195438661|ref|XP_002067251.1|	227	2e-57	GK16321 [Drosophila willistoni] >gi|194163336|gb|EDW78237.1| GK16321 [Drosophila willistoni]	--	--	--	--	sp|Q8CJ61|CKLF4_MOUSE	64.7	8e-10	CKLF-like MARVEL transmembrane domain-containing protein 4 OS=Mus musculus GN=Cmtm4 PE=2 SV=1	--	--	--	--	--	--	--	--	--	--	-	-	GO:0031224//intrinsic to membrane
CL1024.Contig1	3331	3739	25.2606	gi|195382372|ref|XP_002049904.1|	412	0	GJ20490 [Drosophila virilis] >gi|194144701|gb|EDW61097.1| GJ20490 [Drosophila virilis]	gi|198461616|ref|XM_002138993.1|	65.9	9e-07	Drosophila pseudoobscura pseudoobscura GA25141 (Dpse\GA25141), mRNA	sp|Q8TF74|WIPF2_HUMAN	100	2e-20	WAS/WASL-interacting protein family member 2 OS=Homo sapiens GN=WIPF2 PE=1 SV=1	mlr2363	60.1	2e-08	COG0515	Serine/threonine protein kinase	K10955	1e-17	92.8	hsa:4583	intestinal mucin-2	-	-	-
CL1025.Contig1	2713	2327	19.3023	gi|194750138|ref|XP_001957487.1|	517	1e-144	GF24005 [Drosophila ananassae] >gi|190624769|gb|EDV40293.1| GF24005 [Drosophila ananassae]	gi|195428732|ref|XM_002062384.1|	77.8	2e-10	Drosophila willistoni GK16664 (Dwil\GK16664), mRNA	sp|Q9CWP6|MSPD2_MOUSE	217	9e-56	Motile sperm domain-containing protein 2 OS=Mus musculus GN=Mospd2 PE=1 SV=2	SPAC17C9.12	58.2	7e-08	COG5066	VAMP-associated protein involved in inositol metabolism	K06096	3e-09	64.7	pon:100173641	vesicle-associated membrane protein-associated protein A	-	-	-
CL1026.Contig1	446	9	0.4541	--	--	--	--	--	--	--	--	--	--	--	--	--	--	--	--	--	--	--	--	--	--	-	-	-
CL1026.Contig2	904	420	10.4555	gi|194853606|ref|XP_001968192.1|	238	2e-61	GG24731 [Drosophila erecta] >gi|190660059|gb|EDV57251.1| GG24731 [Drosophila erecta]	gi|195437561|ref|XM_002066673.1|	103	1e-18	Drosophila willistoni GK24417 (Dwil\GK24417), mRNA	--	--	--	--	--	--	--	--	--	--	--	--	--	--	-	-	-
CL1027.Contig1	3696	1835	11.1729	gi|195013033|ref|XP_001983793.1|	584	1e-165	GH16094 [Drosophila grimshawi] >gi|193897275|gb|EDV96141.1| GH16094 [Drosophila grimshawi]	gi|195126073|ref|XM_002007463.1|	65.9	1e-06	Drosophila mojavensis GI12357 (Dmoj\GI12357), mRNA	sp|Q9VS50|ECO_DROME	355	3e-97	N-acetyltransferase eco OS=Drosophila melanogaster GN=eco PE=1 SV=1	--	--	--	--	--	K11268	1e-165	584	dgr:Dgri_GH16094	N-acetyltransferase [EC:2.3.1.-]	GO:0000278//mitotic cell cycle	-	-
CL1028.Contig1	1440	413	6.4543	gi|195116415|ref|XP_002002750.1|	392	1e-107	GI11244 [Drosophila mojavensis] >gi|193913325|gb|EDW12192.1| GI11244 [Drosophila mojavensis]	--	--	--	--	sp|P13527|CP6A1_MUSDO	335	1e-91	Cytochrome P450 6A1 OS=Musca domestica GN=CYP6A1 PE=2 SV=1	AGc2890	114	4e-25	COG2124	Cytochrome P450	K15002	5e-87	322	dan:Dana_GF12635	cytochrome P450, family 6 [EC:1.14.-.-]	-	-	-
CL1029.Contig1	2443	2206	20.321	gi|195155099|ref|XP_002018444.1|	600	1e-170	GL17709 [Drosophila persimilis] >gi|194114240|gb|EDW36283.1| GL17709 [Drosophila persimilis]	gi|195430637|ref|XM_002063325.1|	145	9e-31	Drosophila willistoni GK21433 (Dwil\GK21433), mRNA	sp|A6QNT8|SC24A_BOVIN	329	2e-89	Protein transport protein Sec24A OS=Bos taurus GN=SEC24A PE=2 SV=1	SPAC22F8.08	175	4e-43	COG5028	Vesicle coat complex COPII, subunit SEC24/subunit SFB2/subunit SFB3	K14007	1e-170	600	dpe:Dper_GL17709	protein transport protein SEC24	-	-	-
CL103.Contig1	273	43	3.5446	--	--	--	--	gi|23379325|gb|AY055821.1|	103	3e-19	Musca domestica ABC membrane transporter (white) gene, partial cds	--	--	--	--	--	--	--	--	--	--	--	--	--	--	-	-	-
CL103.Contig2	553	220	8.9528	--	--	--	--	gi|4838510|gb|AF131734.1|AF131734	168	1e-38	Musca domestica sodium channel auxiliary subunit mRNA, complete cds	--	--	--	--	--	--	--	--	--	--	--	--	--	--	-	-	-
CL1030.Contig1	1145	36	0.7076	--	--	--	--	--	--	--	--	--	--	--	--	--	--	--	--	--	--	--	--	--	--	-	-	-
CL1031.Contig1	2047	442	4.8592	gi|195332361|ref|XP_002032867.1|	117	2e-24	GM20722 [Drosophila sechellia] >gi|194124837|gb|EDW46880.1| GM20722 [Drosophila sechellia]	--	--	--	--	sp|Q9NZW4|DSPP_HUMAN	77	1e-13	Dentin sialophosphoprotein OS=Homo sapiens GN=DSPP PE=1 SV=2	--	--	--	--	--	K10746	4e-10	67.4	phu:Phum_PHUM400460	exonuclease 1 [EC:3.1.-.-]	-	-	-
CL1032.Contig1	938	49	1.1756	--	--	--	--	--	--	--	--	--	--	--	--	--	--	--	--	--	--	--	--	--	--	-	-	-
CL1033.Contig1	926	262	6.3673	--	--	--	--	--	--	--	--	--	--	--	--	--	--	--	--	--	--	--	--	--	--	-	-	-
CL1034.Contig1	1468	56	0.8585	gi|293343922|ref|XP_001078719.2|	79.7	3e-13	PREDICTED: rCG54054-like [Rattus norvegicus]	--	--	--	--	sp|Q869E1|DNLI1_DICDI	73.6	1e-12	DNA ligase 1 OS=Dictyostelium discoideum GN=lig1 PE=3 SV=1	HP1341	63.5	9e-10	COG0810	Periplasmic protein TonB, links inner and outer membranes	K14822	1e-11	72	tgu:100219403	rRNA-processing protein CGR1	-	-	-
CL1034.Contig2	7942	11252	31.8833	gi|320544544|ref|NP_001188695.1|	296	1e-156	Muscle-specific protein 300, isoform G [Drosophila melanogaster] >gi|318068310|gb|ADV36945.1| Muscle-specific protein 300, isoform G [Drosophila melanogaster]	--	--	--	--	sp|Q9I7U4|TITIN_DROME	226	2e-67	Titin OS=Drosophila melanogaster GN=sls PE=1 SV=3	HI0990	71.2	3e-11	COG3468	Type V secretory pathway, adhesin AidA	K14721	1e-57	227	phu:Phum_PHUM540970	DNA-directed RNA polymerase III subunit RPC5	-	-	-
CL1035.Contig1	386	10	0.583	--	--	--	--	--	--	--	--	--	--	--	--	--	--	--	--	--	--	--	--	--	--	-	-	-
CL1036.Contig1	3892	199	1.1506	gi|195062683|ref|XP_001996237.1|	706	0	GH22306 [Drosophila grimshawi] >gi|193899732|gb|EDV98598.1| GH22306 [Drosophila grimshawi]	gi|195453822|ref|XM_002073923.1|	373	4e-99	Drosophila willistoni GK12863 (Dwil\GK12863), mRNA	sp|Q9CUS9|PSL4_MOUSE	488	4e-137	Signal peptide peptidase-like 3 OS=Mus musculus GN=Sppl3 PE=2 SV=3	--	--	--	--	--	K09598	0	706	dgr:Dgri_GH22306	signal peptide peptidase-like 3 [EC:3.4.23.-]	-	-	-
CL1036.Contig2	3673	77	0.4718	gi|195062683|ref|XP_001996237.1|	706	0	GH22306 [Drosophila grimshawi] >gi|193899732|gb|EDV98598.1| GH22306 [Drosophila grimshawi]	gi|195453822|ref|XM_002073923.1|	373	3e-99	Drosophila willistoni GK12863 (Dwil\GK12863), mRNA	sp|Q9CUS9|PSL4_MOUSE	488	4e-137	Signal peptide peptidase-like 3 OS=Mus musculus GN=Sppl3 PE=2 SV=3	--	--	--	--	--	K09598	0	706	dgr:Dgri_GH22306	signal peptide peptidase-like 3 [EC:3.4.23.-]	-	-	-
CL1037.Contig1	1928	28204	329.205	gi|195028590|ref|XP_001987159.1|	298	5e-79	GH21765 [Drosophila grimshawi] >gi|193903159|gb|EDW02026.1| GH21765 [Drosophila grimshawi]	gi|194754508|ref|XM_001959501.1|	224	1e-54	Drosophila ananassae GF12924 (Dana\GF12924), mRNA	sp|Q6PC91|BT3L4_DANRE	194	4e-49	Transcription factor BTF3 homolog 4 OS=Danio rerio GN=btf3l4 PE=2 SV=1	--	--	--	--	--	K01527	7e-80	298	dgr:Dgri_GH21765	nascent polypeptide-associated complex subunit beta	-	-	-
CL1038.Contig1	1397	2682	43.2041	gi|28573949|ref|NP_610462.3|	405	1e-111	shrub [Drosophila melanogaster] >gi|17861598|gb|AAL39276.1| GH13992p [Drosophila melanogaster] >gi|28381065|gb|AAF58977.2| shrub [Drosophila melanogaster]	gi|195456016|ref|XM_002074930.1|	337	7e-89	Drosophila willistoni GK22870 (Dwil\GK22870), mRNA	sp|Q6IQ73|CHM4C_DANRE	250	6e-66	Charged multivesicular body protein 4c OS=Danio rerio GN=chmp4c PE=2 SV=1	--	--	--	--	--	K12194	5e-112	405	dme:Dmel_CG8055	charged multivesicular body protein 4	GO:0006810//transport	-	-
CL1039.Contig1	2071	4021	43.6935	--	--	--	--	--	--	--	--	--	--	--	--	--	--	--	--	--	--	--	--	--	--	-	-	-
CL1039.Contig2	2281	10390	102.507	--	--	--	--	--	--	--	--	--	--	--	--	--	--	--	--	--	--	--	--	--	--	-	-	-
CL104.Contig1	4844	0	0	gi|195377349|ref|XP_002047453.1|	1608	0	GJ11926 [Drosophila virilis] >gi|194154611|gb|EDW69795.1| GJ11926 [Drosophila virilis]	gi|195435497|ref|XM_002065681.1|	517	1e-142	Drosophila willistoni GK19935 (Dwil\GK19935), mRNA	sp|Q6IDD9|SARM1_DROME	1606	0	Sterile alpha and TIR motif-containing protein 1 OS=Drosophila melanogaster GN=Ect4 PE=2 SV=1	--	--	--	--	--	K03165	5e-09	65.1	dse:Dsec_GM17356	DNA topoisomerase III [EC:5.99.1.2]	-	-	-
CL104.Contig2	6329	227	0.8071	gi|161082210|ref|NP_001097544.1|	1584	0	Ect4, isoform G [Drosophila melanogaster] >gi|158028473|gb|ABW08491.1| Ect4, isoform G [Drosophila melanogaster]	gi|195435497|ref|XM_002065681.1|	517	1e-142	Drosophila willistoni GK19935 (Dwil\GK19935), mRNA	sp|Q6IDD9|SARM1_DROME	1541	0	Sterile alpha and TIR motif-containing protein 1 OS=Drosophila melanogaster GN=Ect4 PE=2 SV=1	--	--	--	--	--	K13143	4e-10	68.9	dvi:Dvir_GJ16769	integrator complex subunit 6	-	-	-
CL104.Contig3	5489	0	0	gi|198463593|ref|XP_002135538.1|	1378	0	GA28610 [Drosophila pseudoobscura pseudoobscura] >gi|198151326|gb|EDY74165.1| GA28610 [Drosophila pseudoobscura pseudoobscura]	gi|195435497|ref|XM_002065681.1|	517	1e-142	Drosophila willistoni GK19935 (Dwil\GK19935), mRNA	sp|Q6IDD9|SARM1_DROME	1361	0	Sterile alpha and TIR motif-containing protein 1 OS=Drosophila melanogaster GN=Ect4 PE=2 SV=1	--	--	--	--	--	K13143	4e-10	68.9	dvi:Dvir_GJ16769	integrator complex subunit 6	-	-	-
CL104.Contig4	5742	1412	5.5339	gi|161082210|ref|NP_001097544.1|	1824	0	Ect4, isoform G [Drosophila melanogaster] >gi|158028473|gb|ABW08491.1| Ect4, isoform G [Drosophila melanogaster]	gi|195435497|ref|XM_002065681.1|	517	1e-142	Drosophila willistoni GK19935 (Dwil\GK19935), mRNA	sp|Q6IDD9|SARM1_DROME	1785	0	Sterile alpha and TIR motif-containing protein 1 OS=Drosophila melanogaster GN=Ect4 PE=2 SV=1	--	--	--	--	--	K03165	8e-09	64.7	dse:Dsec_GM17356	DNA topoisomerase III [EC:5.99.1.2]	-	-	-
CL1040.Contig1	1102	239	4.8807	gi|195134390|ref|XP_002011620.1|	488	1e-136	GI11128 [Drosophila mojavensis] >gi|193906743|gb|EDW05610.1| GI11128 [Drosophila mojavensis]	gi|195432582|ref|XM_002064260.1|	95.6	3e-16	Drosophila willistoni GK20092 (Dwil\GK20092), mRNA	sp|O77438|FRIZ3_DROME	448	1e-125	Frizzled-3 OS=Drosophila melanogaster GN=fz3 PE=2 SV=2	--	--	--	--	--	K04690	3e-137	488	dmo:Dmoj_GI11128	frizzled	-	-	-
CL1041.Contig1	1935	7476	86.9463	gi|195042450|ref|XP_001991434.1|	107	2e-21	GH12058 [Drosophila grimshawi] >gi|193901192|gb|EDW00059.1| GH12058 [Drosophila grimshawi]	--	--	--	--	sp|Q90WJ3|PAXI1_XENLA	77	1e-13	PAX-interacting protein 1 OS=Xenopus laevis GN=paxip1 PE=1 SV=1	YBR112c	54.3	7e-07	COG0457	FOG: TPR repeat	K14972	3e-16	87.8	xtr:100494109	PAX-interacting protein 1	-	-	-
CL1042.Contig1	3866	9574	55.7307	gi|195442493|ref|XP_002068989.1|	950	0	GK12323 [Drosophila willistoni] >gi|194165074|gb|EDW79975.1| GK12323 [Drosophila willistoni]	gi|195442492|ref|XM_002068953.1|	254	2e-63	Drosophila willistoni GK12323 (Dwil\GK12323), mRNA	sp|A1L1C7|PAN3_XENTR	500	1e-140	PAB-dependent poly(A)-specific ribonuclease subunit 3 OS=Xenopus tropicalis GN=pan3 PE=2 SV=1	--	--	--	--	--	K12572	0	950	dwi:Dwil_GK12323	PAB-dependent poly(A)-specific ribonuclease subunit 3	GO:0006464//protein modification process	GO:0016301//kinase activity;GO:0032559//adenyl ribonucleotide binding	-
CL1043.Contig1	395	34	1.9371	--	--	--	--	--	--	--	--	--	--	--	--	--	--	--	--	--	--	--	--	--	--	-	-	-
CL1043.Contig2	431	37	1.9319	--	--	--	--	--	--	--	--	--	--	--	--	--	--	--	--	--	--	--	--	--	--	-	-	-
CL1044.Contig1	2094	42391	455.575	gi|315452157|gb|ADU25046.1|	1223	0	transferrin [Musca domestica] >gi|319659271|gb|ADV58937.1| transferrin [Musca domestica]	gi|315452156|gb|HQ645966.1|	3114	0	Musca domestica transferrin mRNA, complete cds	sp|Q26643|TRF_SARPE	977	0	Transferrin OS=Sarcophaga peregrina PE=1 SV=1	--	--	--	--	--	K14736	1e-28	129	xla:398723	transferrin	-	-	-
CL1045.Contig1	9208	56638	138.422	gi|194760591|ref|XP_001962523.1|	3665	0	GF14401 [Drosophila ananassae] >gi|190616220|gb|EDV31744.1| GF14401 [Drosophila ananassae]	gi|198474815|ref|XM_001356785.2|	329	1e-85	Drosophila pseudoobscura pseudoobscura GA17497 (Dpse\GA17497), mRNA	sp|P12276|FAS_CHICK	1114	0	Fatty acid synthase OS=Gallus gallus GN=FASN PE=1 SV=5	CAC3355	400	2e-110	COG3321	Polyketide synthase modules and related proteins	K00665	0	3665	dan:Dana_GF14401	fatty acid synthase, animal type [EC:2.3.1.85]	GO:0008152//metabolic process	GO:0046914//transition metal ion binding;GO:0016297//acyl-[acyl-carrier-protein] hydrolase activity;GO:0022892	GO:0044444//cytoplasmic part
CL1046.Contig1	768	118	3.4577	--	--	--	--	--	--	--	--	--	--	--	--	--	--	--	--	--	--	--	--	--	--	-	-	-
CL1047.Contig1	1152	38	0.7423	--	--	--	--	--	--	--	--	--	--	--	--	--	--	--	--	--	--	--	--	--	--	-	-	-
CL1048.Contig1	399	25	1.41	--	--	--	--	gi|225921752|gb|FJ231972.1|	105	1e-19	Musca domestica clone MdAG408 microsatellite sequence	--	--	--	--	--	--	--	--	--	--	--	--	--	--	-	-	-
CL1049.Contig1	3473	64814	419.978	gi|118083774|ref|XP_001231536.1|	95.1	5e-22	PREDICTED: similar to Ac1147 [Gallus gallus]	gi|264688572|gb|GQ465780.1|	3824	0	Musca domestica 18S ribosomal RNA gene, partial sequence	--	--	--	--	--	--	--	--	--	--	--	--	--	--	-	-	-
CL105.Contig1	2538	6899	61.1727	gi|195393570|ref|XP_002055427.1|	529	1e-148	GJ18795 [Drosophila virilis] >gi|194149937|gb|EDW65628.1| GJ18795 [Drosophila virilis]	gi|195447599|ref|XM_002071250.1|	331	8e-87	Drosophila willistoni GK25210 (Dwil\GK25210), mRNA	sp|Q6GN30|T38BB_XENLA	181	5e-45	Trimeric intracellular cation channel type B-B OS=Xenopus laevis GN=tmem38b-b PE=2 SV=1	--	--	--	--	--	--	--	--	--	--	-	-	-
CL1050.Contig1	2418	4224	39.3125	gi|125807122|ref|XP_001360274.1|	882	0	GA15449 [Drosophila pseudoobscura pseudoobscura] >gi|195149485|ref|XP_002015688.1| GL10887 [Drosophila persimilis] >gi|54635446|gb|EAL24849.1| GA15449 [Drosophila pseudoobscura pseudoobscura] >gi|194109535|gb|EDW31578.1| GL10887 [Drosophila persimilis]	gi|195429508|ref|XM_002062765.1|	373	2e-99	Drosophila willistoni GK19505 (Dwil\GK19505), mRNA	sp|O18824|SCRB1_BOVIN	288	4e-77	Scavenger receptor class B member 1 OS=Bos taurus GN=SCARB1 PE=2 SV=1	--	--	--	--	--	K13885	1e-76	288	bta:282346	scavenger receptor class B, member 1	-	-	-
CL1051.Contig1	841	187	5.0039	--	--	--	--	--	--	--	--	--	--	--	--	--	--	--	--	--	K03254	4e-06	52.4	dse:Dsec_GM10701	translation initiation factor 3 subunit A	-	-	-
CL1052.Contig1	548	80	3.2853	--	--	--	--	gi|113193577|gb|AE014298.4|	67.9	4e-08	Drosophila melanogaster chromosome X, complete sequence	--	--	--	--	--	--	--	--	--	--	--	--	--	--	-	-	-
CL1053.Contig1	1933	491	5.7163	gi|195164069|ref|XP_002022871.1|	442	1e-122	GL16517 [Drosophila persimilis] >gi|194104933|gb|EDW26976.1| GL16517 [Drosophila persimilis]	gi|58000662|gb|AC131101.3|	63.9	2e-06	Mus musculus BAC clone RP23-60O18 from 6, complete sequence	sp|P20735|GGT1_PIG	173	1e-42	Gamma-glutamyltranspeptidase 1 OS=Sus scrofa GN=GGT1 PE=2 SV=1	SPAC56E4.06c	124	4e-28	COG0405	Gamma-glutamyltransferase	K00681	4e-62	239	dgr:Dgri_GH24228	gamma-glutamyltranspeptidase [EC:2.3.2.2]	-	-	-
CL1054.Contig1	3469	1112	7.2138	gi|328778612|ref|XP_001122669.2|	386	1e-171	PREDICTED: ER degradation-enhancing alpha-mannosidase-like 1 [Apis mellifera]	gi|195392717|ref|XM_002054968.1|	105	1e-18	Drosophila virilis GJ19135 (Dvir\GJ19135), mRNA	sp|Q9BV94|EDEM2_HUMAN	354	2e-154	ER degradation-enhancing alpha-mannosidase-like 2 OS=Homo sapiens GN=EDEM2 PE=1 SV=2	--	--	--	--	--	K10085	5e-172	386	ame:726952	ER degradation enhancer, mannosidase alpha-like 2	-	-	-
CL1055.Contig1	416	37	2.0016	--	--	--	--	--	--	--	--	--	--	--	--	--	--	--	--	--	--	--	--	--	--	-	-	-
CL1055.Contig2	2756	4600	37.5614	gi|195112398|ref|XP_002000760.1|	820	0	GI22345 [Drosophila mojavensis] >gi|193917354|gb|EDW16221.1| GI22345 [Drosophila mojavensis]	gi|195445676|ref|XM_002070399.1|	232	6e-57	Drosophila willistoni GK11031 (Dwil\GK11031), mRNA	sp|P35565|CALX_RAT	580	6e-165	Calnexin OS=Rattus norvegicus GN=Canx PE=1 SV=1	XF1267	51.6	7e-06	COG5297	Cellobiohydrolase A (1,4-beta-cellobiosidase A)	K08054	0	820	dmo:Dmoj_GI22345	calnexin	GO:0044267//cellular protein metabolic process	GO:0005515//protein binding	GO:0016020//membrane;GO:0043231//intracellular membrane-bounded organelle
CL1056.Contig1	3587	2507	15.7284	gi|195396689|ref|XP_002056961.1|	868	0	GJ16814 [Drosophila virilis] >gi|194146728|gb|EDW62447.1| GJ16814 [Drosophila virilis]	gi|195044066|ref|XM_001991711.1|	117	3e-22	Drosophila grimshawi GH11896 (Dgri\GH11896), mRNA	sp|Q99P99|HDAC4_RAT	191	1e-47	Histone deacetylase 4 OS=Rattus norvegicus GN=Hdac4 PE=1 SV=2	--	--	--	--	--	K11406	0	868	dvi:Dvir_GJ16814	histone deacetylase 4/5 [EC:3.5.1.98]	-	-	-
CL1057.Contig1	1807	979	12.1924	gi|195057240|ref|XP_001995222.1|	801	0	GH23032 [Drosophila grimshawi] >gi|193899428|gb|EDV98294.1| GH23032 [Drosophila grimshawi]	gi|195380666|ref|XM_002049056.1|	101	9e-18	Drosophila virilis GJ20949 (Dvir\GJ20949), mRNA	sp|Q5NBU5|FBX39_MOUSE	57	1e-07	F-box only protein 39 OS=Mus musculus GN=Fbxo39 PE=2 SV=2	--	--	--	--	--	K10314	0	801	dgr:Dgri_GH23032	F-box protein 39	-	-	-
CL1058.Contig1	3172	5449	38.6586	gi|194767886|ref|XP_001966045.1|	1299	0	GF19482 [Drosophila ananassae] >gi|190622930|gb|EDV38454.1| GF19482 [Drosophila ananassae]	gi|195394094|ref|XM_002055645.1|	527	1e-146	Drosophila virilis GJ18654 (Dvir\GJ18654), mRNA	sp|Q6MG08|ABCF1_RAT	848	0	ATP-binding cassette sub-family F member 1 OS=Rattus norvegicus GN=Abcf1 PE=1 SV=1	SPCC825.01	431	3e-120	COG0488	ATPase components of ABC transporters with duplicated ATPase domains	K06184	0	1299	dan:Dana_GF19482	ATP-binding cassette, sub-family F, member 1	GO:0009207	GO:0017111//nucleoside-triphosphatase activity;GO:0015405//P-P-bond-hydrolysis-driven transmembrane transporter activity;GO:0032559//adenyl ribonucleotide binding	GO:0043234//protein complex
CL1059.Contig1	440	23	1.1764	--	--	--	--	--	--	--	--	--	--	--	--	--	--	--	--	--	--	--	--	--	--	-	-	-
CL106.Contig1	5332	2049	8.648	gi|7109191|gb|AAF36671.1|AF222049_2	721	0	pol protein [Drosophila melanogaster]	gi|220981033|emb|FP085435.5|	69.9	1e-07	Zebrafish DNA sequence from clone CH73-228D8 in linkage group 4, complete sequence	sp|P20825|POL2_DROME	682	0	Retrovirus-related Pol polyprotein from transposon 297 OS=Drosophila melanogaster GN=pol PE=4 SV=1	YIL082w-a_2	314	1e-84	COG2801	Transposase and inactivated derivatives	K04228	1e-94	349	dre:100151502	arginine vasopressin receptor 2	-	-	-
CL106.Contig2	6381	337	1.1885	gi|14010625|gb|AAK52058.1|AF364550_1	377	0	RNA-directed DNA polymerase [Drosophila melanogaster]	gi|220981033|emb|FP085435.5|	69.9	1e-07	Zebrafish DNA sequence from clone CH73-228D8 in linkage group 4, complete sequence	sp|P20825|POL2_DROME	335	8e-180	Retrovirus-related Pol polyprotein from transposon 297 OS=Drosophila melanogaster GN=pol PE=4 SV=1	YIL082w-a_2	149	4e-74	COG2801	Transposase and inactivated derivatives	K04228	1e-70	166	dre:100151502	arginine vasopressin receptor 2	-	-	-
CL1060.Contig1	981	31	0.7111	--	--	--	--	--	--	--	--	--	--	--	--	--	--	--	--	--	--	--	--	--	--	-	-	-
CL1061.Contig1	4499	1878	9.3938	gi|221510664|ref|NP_001137844.1|	914	0	CG31678, isoform C [Drosophila melanogaster] >gi|220902084|gb|ACL83050.1| CG31678, isoform C [Drosophila melanogaster]	gi|195580466|ref|XM_002080021.1|	97.6	4e-16	Drosophila simulans GD21690 (Dsim\GD21690), mRNA	sp|Q710E6|OSPT_RAT	191	1e-47	Protein osteopotentia homolog OS=Rattus norvegicus GN=Dd25 PE=2 SV=1	--	--	--	--	--	K10955	3e-08	62.4	hsa:4583	intestinal mucin-2	-	-	-
CL1062.Contig1	355	13	0.8241	--	--	--	--	--	--	--	--	--	--	--	--	--	--	--	--	--	--	--	--	--	--	-	-	-
CL1063.Contig1	1262	8400	149.79	gi|195433118|ref|XP_002064562.1|	460	1e-128	GK23915 [Drosophila willistoni] >gi|194160647|gb|EDW75548.1| GK23915 [Drosophila willistoni]	gi|195433117|ref|XM_002064526.1|	585	1e-163	Drosophila willistoni GK23915 (Dwil\GK23915), mRNA	--	--	--	--	--	--	--	--	--	--	--	--	--	--	-	-	-
CL1063.Contig2	1244	5230	94.6116	gi|195433118|ref|XP_002064562.1|	460	1e-128	GK23915 [Drosophila willistoni] >gi|194160647|gb|EDW75548.1| GK23915 [Drosophila willistoni]	gi|195433117|ref|XM_002064526.1|	577	1e-161	Drosophila willistoni GK23915 (Dwil\GK23915), mRNA	--	--	--	--	--	--	--	--	--	--	--	--	--	--	-	-	-
CL1064.Contig1	1447	7670	119.286	gi|195046585|ref|XP_001992185.1|	416	1e-114	GH24349 [Drosophila grimshawi] >gi|193893026|gb|EDV91892.1| GH24349 [Drosophila grimshawi]	gi|345497836|ref|XM_001600149.2|	73.8	2e-09	PREDICTED: Nasonia vitripennis epidermal retinol dehydrogenase 2-like (LOC100115486), mRNA	sp|Q7Z5P4|DHB13_HUMAN	182	2e-45	17-beta-hydroxysteroid dehydrogenase 13 OS=Homo sapiens GN=HSD17B13 PE=2 SV=1	L179660	114	3e-25	COG4221	Short-chain alcohol dehydrogenase of unknown specificity	K11151	2e-37	157	cfa:486998	retinol dehydrogenase 10 [EC:1.1.1.-]	GO:0008152//metabolic process	GO:0003824//catalytic activity	-
CL1065.Contig1	5887	11560	44.1903	gi|195130125|ref|XP_002009503.1|	857	0	GI15390 [Drosophila mojavensis] >gi|193907953|gb|EDW06820.1| GI15390 [Drosophila mojavensis]	gi|189182185|gb|BT032855.1|	254	3e-63	Drosophila melanogaster LP18708 full insert cDNA	sp|Q8VHD8|HORN_MOUSE	203	4e-51	Hornerin OS=Mus musculus GN=Hrnr PE=1 SV=1	DR0392	65.5	1e-09	COG2823	Predicted periplasmic or secreted lipoprotein	K10384	2e-36	156	ecb:100060612	filaggrin	-	-	-
CL1066.Contig1	2681	307	2.5769	gi|195490918|ref|XP_002093342.1|	330	2e-88	GE20818 [Drosophila yakuba] >gi|194179443|gb|EDW93054.1| GE20818 [Drosophila yakuba]	gi|83595222|gb|DQ307161.1|	69.9	5e-08	Glossina morsitans morsitans clone TC2556 peptidoglycan recognition protein LC mRNA, complete cds	sp|Q9GNK5|PGPLC_DROME	234	7e-61	Peptidoglycan-recognition protein LC OS=Drosophila melanogaster GN=PGRP-LC PE=1 SV=1	Rv3811	56.6	2e-07	COG5479	Uncharacterized protein potentially involved in peptidoglycan biosynthesis	K01446	2e-89	330	dya:Dyak_GE20818	N-acetylmuramoyl-L-alanine amidase [EC:3.5.1.28]	-	-	-
CL1067.Contig1	2096	10721	115.108	gi|289741967|gb|ADD19731.1|	591	1e-167	fructose-biphosphate aldolase [Glossina morsitans morsitans]	gi|195451915|ref|XM_002073096.1|	291	6e-75	Drosophila willistoni GK13316 (Dwil\GK13316), mRNA	sp|P07764|ALF_DROME	583	5e-166	Fructose-bisphosphate aldolase OS=Drosophila melanogaster GN=Ald PE=1 SV=5	SMc03983	323	5e-88	COG3588	Fructose-1,6-bisphosphate aldolase	K01623	2e-167	590	dwi:Dwil_GK13316	fructose-bisphosphate aldolase, class I [EC:4.1.2.13]	-	-	-
CL1067.Contig2	1662	7871	106.577	gi|289741967|gb|ADD19731.1|	645	0	fructose-biphosphate aldolase [Glossina morsitans morsitans]	gi|195451915|ref|XM_002073096.1|	291	4e-75	Drosophila willistoni GK13316 (Dwil\GK13316), mRNA	sp|P07764|ALF_DROME	624	2e-178	Fructose-bisphosphate aldolase OS=Drosophila melanogaster GN=Ald PE=1 SV=5	mlr3754	332	2e-90	COG3588	Fructose-1,6-bisphosphate aldolase	K01623	2e-176	619	dwi:Dwil_GK13316	fructose-bisphosphate aldolase, class I [EC:4.1.2.13]	-	-	-
CL1068.Contig1	1818	4811	59.5531	gi|333467003|gb|EDO64329.2|	146	4e-33	AGAP000453-PA [Anopheles gambiae str. PEST]	gi|195046059|ref|XM_001992045.1|	63.9	2e-06	Drosophila grimshawi GH24405 (Dgri\GH24405), mRNA	sp|Q54UW4|Y0777_DICDI	84	1e-15	Bromodomain-containing protein DDB_G0280777 OS=Dictyostelium discoideum GN=DDB_G0280777 PE=4 SV=1	--	--	--	--	--	K08867	4e-17	90.5	nvi:100123914	WNK lysine deficient protein kinase [EC:2.7.11.1]	-	-	-
CL1069.Contig1	1616	3804	52.9739	gi|195430900|ref|XP_002063486.1|	411	1e-113	GK21378 [Drosophila willistoni] >gi|224493086|sp|B4MQT3.1|KAD2_DROWI RecName: Full=Adenylate kinase 2, mitochondrial; Short=AK 2; AltName: Full=ATP-AMP transphosphorylase 2 >gi|194159571|gb|EDW74472.1| GK21378 [Drosophila willistoni]	gi|195430899|ref|XM_002063450.1|	109	3e-20	Drosophila willistoni GK21378 (Dwil\GK21378), mRNA	sp|B4MQT3|KAD2_DROWI	411	2e-114	Adenylate kinase 2, mitochondrial OS=Drosophila willistoni GN=Adk2 PE=3 SV=1	SPAC4G9.03	271	2e-72	COG0563	Adenylate kinase and related kinases	K00939	6e-114	411	dwi:Dwil_GK21378	adenylate kinase [EC:2.7.4.3]	GO:0009117//nucleotide metabolic process;GO:0006796//phosphate metabolic process	GO:0019205//nucleobase, nucleoside, nucleotide kinase activity;GO:0016776//phosphotransferase activity, phosphate group as acceptor;GO:0032559//adenyl ribonucleotide binding	GO:0044424//intracellular part
CL107.Contig1	3271	186	1.2797	--	--	--	--	--	--	--	--	--	--	--	--	--	--	--	--	--	--	--	--	--	--	-	-	-
CL1070.Contig1	692	42	1.3659	--	--	--	--	gi|5070466|gb|AF142664.1|SEG_MDPER3	99.6	1e-17	Musca domestica clock protein period gene, exons 3 through 12 and complete cds	--	--	--	--	--	--	--	--	--	--	--	--	--	--	-	-	-
CL1071.Contig1	5582	4737	19.0975	gi|198464370|ref|XP_001353196.2|	2248	0	GA14693 [Drosophila pseudoobscura pseudoobscura] >gi|198149687|gb|EAL30698.2| GA14693 [Drosophila pseudoobscura pseudoobscura]	gi|194870986|ref|XM_001972726.1|	208	2e-49	Drosophila erecta GG15700 (Dere\GG15700), mRNA	sp|O18023|YPG43_CAEEL	228	2e-58	Ig-like and fibronectin type-III domain-containing protein C25G4.10 OS=Caenorhabditis elegans GN=C25G4.10 PE=1 SV=4	--	--	--	--	--	K06763	2e-11	73.2	cfa:485109	contactin 5	-	-	-
CL1072.Contig1	1566	558	8.0187	gi|198466590|ref|XP_001354054.2|	551	1e-155	GA12539 [Drosophila pseudoobscura pseudoobscura] >gi|198150670|gb|EAL29792.2| GA12539 [Drosophila pseudoobscura pseudoobscura]	gi|320545471|ref|NM_001202098.1|	61.9	7e-06	Drosophila melanogaster CG13800 (CG13800), transcript variant C, mRNA	--	--	--	--	--	--	--	--	--	--	--	--	--	--	-	-	-
CL1073.Contig1	8400	7666	20.5377	gi|195449467|ref|XP_002072084.1|	899	0	GK22656 [Drosophila willistoni] >gi|194168169|gb|EDW83070.1| GK22656 [Drosophila willistoni]	gi|195107646|ref|XM_001998384.1|	133	1e-26	Drosophila mojavensis GI23954 (Dmoj\GI23954), mRNA	sp|Q63625|PHRF1_RAT	199	9e-50	PHD and RING finger domain-containing protein 1 OS=Rattus norvegicus GN=Phrf1 PE=1 SV=2	YOR054c	65.9	1e-09	COG0452	Phosphopantothenoylcysteine synthetase/decarboxylase	K13172	6e-39	165	mdo:100018249	serine/arginine repetitive matrix protein 2	-	-	-
CL1074.Contig1	543	266	11.0241	--	--	--	--	--	--	--	--	--	--	--	--	--	--	--	--	--	--	--	--	--	--	-	-	-
CL1075.Contig1	1584	7308	103.826	gi|268567365|ref|XP_002647780.1|	92.8	4e-17	Hypothetical protein CBG20540 [Caenorhabditis briggsae]	--	--	--	--	sp|P04929|HRPX_PLALO	76.6	1e-13	Histidine-rich glycoprotein OS=Plasmodium lophurae PE=4 SV=1	--	--	--	--	--	K04863	5e-10	66.6	dre:795492	voltage-dependent calcium channel beta-2	-	-	-
CL1076.Contig1	879	290	7.4246	--	--	--	--	--	--	--	--	--	--	--	--	--	--	--	--	--	--	--	--	--	--	-	-	-
CL1077.Contig1	1671	1117	15.0432	--	--	--	--	--	--	--	--	--	--	--	--	--	--	--	--	--	--	--	--	--	--	-	-	-
CL1078.Contig1	2827	45036	358.506	gi|195131887|ref|XP_002010376.1|	1225	0	GI14717 [Drosophila mojavensis] >gi|193908826|gb|EDW07693.1| GI14717 [Drosophila mojavensis]	gi|195457221|ref|XM_002075444.1|	1608	0	Drosophila willistoni GK18328 (Dwil\GK18328), mRNA	sp|P29844|HSP7C_DROME	1214	0	Heat shock 70 kDa protein cognate 3 OS=Drosophila melanogaster GN=Hsc70-3 PE=2 SV=2	SPAC22A12.15c	852	0	COG0443	Molecular chaperone	K09490	0	1225	dmo:Dmoj_GI14717	heat shock 70kDa protein 5	-	-	-
CL1079.Contig1	782	55	1.5828	--	--	--	--	gi|11066376|gb|AF200191.1|AF200191	123	1e-24	Musca domestica cytochrome P450 6D3 (CYP6D3) gene, CYP6D3-v1 allele, complete cds; and cytochrome P450 6D1 (CYP6D1) gene, CYP6D1-v6 allele, partial cds	--	--	--	--	--	--	--	--	--	--	--	--	--	--	-	-	-
CL108.Contig1	2347	315	3.0204	gi|195122110|ref|XP_002005555.1|	1041	0	GI19005 [Drosophila mojavensis] >gi|193910623|gb|EDW09490.1| GI19005 [Drosophila mojavensis]	gi|195583971|ref|XM_002081754.1|	383	1e-102	Drosophila simulans GD25533 (Dsim\GD25533), mRNA	sp|P51143|SC6A2_BOVIN	679	0	Sodium-dependent noradrenaline transporter OS=Bos taurus GN=SLC6A2 PE=2 SV=1	Cgl1001	225	3e-58	COG0733	Na+-dependent transporters of the SNF family	K05036	0	1041	dmo:Dmoj_GI19005	solute carrier family 6 (neurotransmitter transporter, dopamine) member 3	-	-	-
CL1080.Contig1	671	135	4.5277	--	--	--	--	--	--	--	--	--	--	--	--	--	--	--	--	--	--	--	--	--	--	-	-	-
CL1080.Contig2	238	28	2.6475	--	--	--	--	--	--	--	--	--	--	--	--	--	--	--	--	--	--	--	--	--	--	-	-	-
CL1081.Contig1	1935	1219	14.177	gi|66358954|ref|XP_626655.1|	243	2e-62	very large probable mucin, 11700 aa long protein with signal peptide and pronounced Thr repeat (308 aa long) [Cryptosporidium parvum Iowa II] >gi|46228293|gb|EAK89192.1| very large probable mucin, 11700 aa long protein with signal peptide and pronounced Thr repeat (308 aa long) [Cryptosporidium parvum Iowa II]	--	--	--	--	sp|Q02817|MUC2_HUMAN	182	2e-45	Mucin-2 OS=Homo sapiens GN=MUC2 PE=1 SV=2	YPO2725	74.3	7e-13	COG3501	Uncharacterized protein conserved in bacteria	K10955	7e-45	182	hsa:4583	intestinal mucin-2	-	-	-
CL1082.Contig1	1869	941	11.3303	gi|195026522|ref|XP_001986275.1|	95.9	6e-18	GH20614 [Drosophila grimshawi] >gi|193902275|gb|EDW01142.1| GH20614 [Drosophila grimshawi]	gi|345496366|ref|XR_134178.1|	67.9	1e-07	PREDICTED: Nasonia vitripennis ankyrin repeat and sterile alpha motif domain-containing protein 1B-like (LOC100678897), miscRNA	sp|Q75JC9|Y8484_DICDI	85.1	5e-16	Uncharacterized protein DDB_G0271670 OS=Dictyostelium discoideum GN=DDB_G0271670 PE=4 SV=1	YGL028c	56.2	2e-07	COG5309	Exo-beta-1,3-glucanase	K11975	1e-18	95.5	dgr:Dgri_GH24175	E3 ubiquitin-protein ligase RNF144 [EC:6.3.2.19]	-	-	-
CL1083.Contig1	2527	6443	57.3781	gi|195393900|ref|XP_002055590.1|	302	6e-80	GJ19442 [Drosophila virilis] >gi|194150100|gb|EDW65791.1| GJ19442 [Drosophila virilis]	gi|195564562|ref|XM_002105849.1|	73.8	3e-09	Drosophila simulans GD16544 (Dsim\GD16544), mRNA	sp|P83632|P27K_GALME	156	2e-37	27 kDa hemolymph protein OS=Galleria mellonella PE=1 SV=1	--	--	--	--	--	--	--	--	--	--	-	-	-
CL1084.Contig1	2025	1201	13.3469	gi|195117524|ref|XP_002003297.1|	335	7e-90	GI23293 [Drosophila mojavensis] >gi|193913872|gb|EDW12739.1| GI23293 [Drosophila mojavensis]	gi|195386703|ref|XM_002052008.1|	91.7	1e-14	Drosophila virilis GJ23801 (Dvir\GJ23801), mRNA	sp|A9C3P0|MLEC_DANRE	213	1e-54	Malectin OS=Danio rerio GN=mlec PE=3 SV=1	--	--	--	--	--	--	--	--	--	--	-	-	-
CL1085.Contig1	2327	14046	135.837	gi|289739659|gb|ADD18577.1|	372	1e-101	lysosomal-associated membrane protein [Glossina morsitans morsitans]	gi|195115897|ref|XM_002002457.1|	65.9	7e-07	Drosophila mojavensis GI12441 (Dmoj\GI12441), mRNA	sp|P11279|LAMP1_HUMAN	97.1	2e-19	Lysosome-associated membrane glycoprotein 1 OS=Homo sapiens GN=LAMP1 PE=1 SV=3	YKR013w	62.4	3e-09	COG2340	Uncharacterized protein with SCP/PR1 domains	K06528	2e-94	347	dpe:Dper_GL26666	lysosomal-associated membrane protein 1/2	-	-	-
CL1086.Contig1	292	3823	294.635	gi|195132318|ref|XP_002010590.1|	209	2e-53	GI21630 [Drosophila mojavensis] >gi|193907378|gb|EDW06245.1| GI21630 [Drosophila mojavensis]	gi|195132317|ref|XM_002010554.1|	170	2e-39	Drosophila mojavensis GI21630 (Dmoj\GI21630), mRNA	sp|Q01443|SSP2_PLAYO	113	8e-26	Sporozoite surface protein 2 OS=Plasmodium yoelii yoelii GN=SSP2 PE=1 SV=2	YPO2725	78.6	3e-15	COG3501	Uncharacterized protein conserved in bacteria	K04632	3e-18	90.1	mcc:694289	guanine nucleotide binding protein (G protein), alpha stimulating activity polypeptide	-	-	-
CL1087.Contig1	2127	0	0	gi|289740057|gb|ADD18776.1|	710	0	pyruvate dehydrogenase kinase [Glossina morsitans morsitans]	gi|195431408|ref|XM_002063698.1|	244	1e-60	Drosophila willistoni GK15747 (Dwil\GK15747), mRNA	sp|P91622|PDK_DROME	693	0	[Pyruvate dehydrogenase [lipoamide]] kinase, mitochondrial OS=Drosophila melanogaster GN=Pdk PE=2 SV=2	SPAC644.11c	196	1e-49	COG0642	Signal transduction histidine kinase	K00898	0	702	dmo:Dmoj_GI19876	pyruvate dehydrogenase kinase [EC:2.7.11.2]	GO:0006468//protein amino acid phosphorylation;GO:0032787;GO:0007165//signal transduction	GO:0004673//protein histidine kinase activity;GO:0032559//adenyl ribonucleotide binding	GO:0044429//mitochondrial part
CL1087.Contig2	2969	1053	7.9814	gi|289740057|gb|ADD18776.1|	710	0	pyruvate dehydrogenase kinase [Glossina morsitans morsitans]	gi|195431408|ref|XM_002063698.1|	244	2e-60	Drosophila willistoni GK15747 (Dwil\GK15747), mRNA	sp|P91622|PDK_DROME	693	0	[Pyruvate dehydrogenase [lipoamide]] kinase, mitochondrial OS=Drosophila melanogaster GN=Pdk PE=2 SV=2	SPAC644.11c	196	2e-49	COG0642	Signal transduction histidine kinase	K00898	0	702	dmo:Dmoj_GI19876	pyruvate dehydrogenase kinase [EC:2.7.11.2]	GO:0006468//protein amino acid phosphorylation;GO:0032787;GO:0007165//signal transduction	GO:0004673//protein histidine kinase activity;GO:0032559//adenyl ribonucleotide binding	GO:0044429//mitochondrial part
CL1088.Contig1	2342	1188	11.4154	gi|195399205|ref|XP_002058211.1|	483	0	GJ15618 [Drosophila virilis] >gi|194150635|gb|EDW66319.1| GJ15618 [Drosophila virilis]	gi|195448229|ref|XM_002071531.1|	341	7e-90	Drosophila willistoni GK25866 (Dwil\GK25866), mRNA	sp|Q24564|MERH_DROME	480	0	Moesin/ezrin/radixin homolog 2 OS=Drosophila melanogaster GN=Mer PE=1 SV=1	--	--	--	--	--	K05762	3e-90	301	hmg:100202353	radixin	-	-	-
CL1089.Contig1	924	22	0.5358	--	--	--	--	--	--	--	--	--	--	--	--	--	--	--	--	--	--	--	--	--	--	-	-	-
CL109.Contig1	385	749	43.7808	--	--	--	--	--	--	--	--	--	--	--	--	--	--	--	--	--	--	--	--	--	--	-	-	-
CL109.Contig2	3326	1113	7.5307	gi|195432545|ref|XP_002064277.1|	150	5e-34	GK19787 [Drosophila willistoni] >gi|194160362|gb|EDW75263.1| GK19787 [Drosophila willistoni]	--	--	--	--	sp|Q05049|MUC1_XENLA	77.8	1e-13	Integumentary mucin C.1 (Fragment) OS=Xenopus laevis PE=2 SV=1	SSO3043	58.9	5e-08	COG0747	ABC-type dipeptide transport system, periplasmic component	K11653	2e-12	60.1	dgr:Dgri_GH15872	AT-rich interactive domain-containing protein 1	-	-	-
CL109.Contig3	3934	1819	10.4055	gi|195375638|ref|XP_002046607.1|	994	0	GJ12391 [Drosophila virilis] >gi|194153765|gb|EDW68949.1| GJ12391 [Drosophila virilis]	gi|195442395|ref|XM_002068908.1|	430	1e-116	Drosophila willistoni GK17751 (Dwil\GK17751), mRNA	sp|P18395|CSDE1_RAT	432	2e-120	Cold shock domain-containing protein E1 OS=Rattus norvegicus GN=Csde1 PE=2 SV=1	--	--	--	--	--	K13201	4e-06	55.1	dmo:Dmoj_GI16327	nucleolysin TIA-1/TIAR	-	-	-
CL1090.Contig1	5922	9510	36.1389	gi|195030818|ref|XP_001988232.1|	1685	0	GH10678 [Drosophila grimshawi] >gi|193904232|gb|EDW03099.1| GH10678 [Drosophila grimshawi]	gi|195036637|ref|XM_001989741.1|	317	3e-82	Drosophila grimshawi GH18610 (Dgri\GH18610), mRNA	sp|Q9VBP9|NPL4_DROME	1023	0	Nuclear protein localization protein 4 homolog OS=Drosophila melanogaster GN=CG4673 PE=1 SV=3	YBR170c	320	2e-86	COG5100	Nuclear pore protein	K14015	0	1041	dvi:Dvir_GJ10209	nuclear protein localization protein 4 homolog	-	-	-
CL1091.Contig1	2744	5979	49.0351	gi|194755667|ref|XP_001960105.1|	949	0	GF11694 [Drosophila ananassae] >gi|190621403|gb|EDV36927.1| GF11694 [Drosophila ananassae]	gi|195120046|ref|XM_002004504.1|	694	0	Drosophila mojavensis GI19556 (Dmoj\GI19556), mRNA	sp|Q5XIV0|FA46C_RAT	403	9e-112	Protein FAM46C OS=Rattus norvegicus GN=Fam46c PE=2 SV=1	YEL007w	64.3	1e-09	COG5037	Gluconate transport-inducing protein	K09534	2e-16	89	dvi:Dvir_GJ23106	DnaJ homolog subfamily C member 14	-	-	-
CL1092.Contig1	1845	460	5.6108	gi|195392395|ref|XP_002054843.1|	658	0	GJ24665 [Drosophila virilis] >gi|194152929|gb|EDW68363.1| GJ24665 [Drosophila virilis]	gi|195111039|ref|XM_002000051.1|	83.8	2e-12	Drosophila mojavensis GI22727 (Dmoj\GI22727), mRNA	sp|A6BM06|ACCO1_DICMU	95.9	3e-19	1-aminocyclopropane-1-carboxylate oxidase OS=Dictyostelium mucoroides GN=aco PE=3 SV=1	PA0147	88.2	4e-17	COG3491	Isopenicillin N synthase and related dioxygenases	K06892	1e-32	142	spu:760899		-	-	-
CL1092.Contig2	1811	407	5.0575	gi|195392395|ref|XP_002054843.1|	658	0	GJ24665 [Drosophila virilis] >gi|194152929|gb|EDW68363.1| GJ24665 [Drosophila virilis]	gi|195111039|ref|XM_002000051.1|	83.8	2e-12	Drosophila mojavensis GI22727 (Dmoj\GI22727), mRNA	sp|A6BM06|ACCO1_DICMU	95.9	3e-19	1-aminocyclopropane-1-carboxylate oxidase OS=Dictyostelium mucoroides GN=aco PE=3 SV=1	PA0147	88.2	4e-17	COG3491	Isopenicillin N synthase and related dioxygenases	K06892	1e-32	142	spu:760899		-	-	-
CL1093.Contig1	1377	4519	73.8535	gi|194748403|ref|XP_001956635.1|	170	1e-40	GF24488 [Drosophila ananassae] >gi|190623917|gb|EDV39441.1| GF24488 [Drosophila ananassae]	--	--	--	--	sp|O17450|PE48_CHRBE	65.1	4e-10	Peritrophin-48 OS=Chrysomya bezziana PE=2 SV=1	--	--	--	--	--	K01873	2e-15	84	tca:662504	valyl-tRNA synthetase [EC:6.1.1.9]	-	-	-
CL1094.Contig1	1137	96	1.9001	--	--	--	--	gi|160688625|gb|AC202713.3|	61.9	5e-06	Gallus gallus BAC clone CH261-191E1 from chromosome z, complete sequence	--	--	--	--	--	--	--	--	--	--	--	--	--	--	-	-	-
CL1095.Contig1	4656	692	3.3447	gi|194758633|ref|XP_001961566.1|	1702	0	GF14872 [Drosophila ananassae] >gi|190615263|gb|EDV30787.1| GF14872 [Drosophila ananassae]	gi|195437431|ref|XM_002066608.1|	125	2e-24	Drosophila willistoni GK24602 (Dwil\GK24602), mRNA	sp|Q08470|L2GL_DROPS	1665	0	Protein lethal(2) giant larvae OS=Drosophila pseudoobscura pseudoobscura GN=l(2)gl PE=1 SV=3	--	--	--	--	--	K06094	0	1702	dan:Dana_GF14872	lethal giant larvae	-	-	-
CL1095.Contig2	4525	1319	6.5598	gi|194758633|ref|XP_001961566.1|	1305	0	GF14872 [Drosophila ananassae] >gi|190615263|gb|EDV30787.1| GF14872 [Drosophila ananassae]	gi|195437431|ref|XM_002066608.1|	125	2e-24	Drosophila willistoni GK24602 (Dwil\GK24602), mRNA	sp|Q08470|L2GL_DROPS	1283	0	Protein lethal(2) giant larvae OS=Drosophila pseudoobscura pseudoobscura GN=l(2)gl PE=1 SV=3	--	--	--	--	--	K06094	0	1305	dan:Dana_GF14872	lethal giant larvae	-	-	-
CL1096.Contig1	1701	2504	33.1278	gi|194750225|ref|XP_001957528.1|	473	0	GF10455 [Drosophila ananassae] >gi|190624810|gb|EDV40334.1| GF10455 [Drosophila ananassae]	gi|195427890|ref|XM_002061974.1|	105	6e-19	Drosophila willistoni GK16879 (Dwil\GK16879), mRNA	sp|Q92058|PPBT_CHICK	243	2e-88	Alkaline phosphatase, tissue-nonspecific isozyme OS=Gallus gallus GN=ALPL PE=2 SV=1	XF0657	196	1e-64	COG1785	Alkaline phosphatase	K01077	0	473	dan:Dana_GF10455	alkaline phosphatase [EC:3.1.3.1]	-	-	-
CL1097.Contig1	1179	104	1.9851	--	--	--	--	--	--	--	--	--	--	--	--	--	--	--	--	--	--	--	--	--	--	-	-	-
CL1097.Contig2	1138	391	7.7321	--	--	--	--	--	--	--	--	--	--	--	--	--	--	--	--	--	--	--	--	--	--	-	-	-
CL1098.Contig1	641	63	2.2118	gi|195119532|ref|XP_002004285.1|	47.8	8e-07	GI19695 [Drosophila mojavensis] >gi|193909353|gb|EDW08220.1| GI19695 [Drosophila mojavensis]	gi|125716485|emb|CR788285.5|	61.9	3e-06	Zebrafish DNA sequence from clone DKEYP-99C4 in linkage group 2 Contains three novel genes, the 5' end of a gene for a novel collagen protein, the gene for a novel protein similar to vertebrate solute carrier family 12, (potassium-chloride transporter), the 5' end of the gene for a novel protein similar to vertebrate potassium voltage-gated channel subfamily H (eag-related) member 2 (KCNH2) and a…	--	--	--	--	--	--	--	--	--	--	--	--	--	--	-	-	-
CL1099.Contig1	2761	7297	59.4759	gi|194758264|ref|XP_001961382.1|	685	0	GF13844 [Drosophila ananassae] >gi|190622680|gb|EDV38204.1| GF13844 [Drosophila ananassae]	gi|195027470|ref|XM_001986570.1|	163	5e-36	Drosophila grimshawi GH20431 (Dgri\GH20431), mRNA	sp|Q96KP4|CNDP2_HUMAN	500	5e-168	Cytosolic non-specific dipeptidase OS=Homo sapiens GN=CNDP2 PE=1 SV=2	SPBC1198.08	394	1e-124	COG0624	Acetylornithine deacetylase/Succinyl-diaminopimelate desuccinylase and related deacylases	K08660	0	685	dan:Dana_GF13844	cytosolic nonspecific dipeptidase [EC:3.4.13.18 3.4.13.-]	GO:0007154//cell communication;GO:0019538//protein metabolic process	GO:0008238//exopeptidase activity	-
CL11.Contig1	1781	3275	41.3819	--	--	--	--	--	--	--	--	--	--	--	--	--	--	--	--	--	--	--	--	--	--	-	-	-
CL11.Contig2	467	1799	86.6916	gi|195441602|ref|XP_002068594.1|	96.3	4e-19	GK20555 [Drosophila willistoni] >gi|194164679|gb|EDW79580.1| GK20555 [Drosophila willistoni]	gi|66810066|ref|XM_633665.1|	61.9	2e-06	Dictyostelium discoideum AX4 MPN/PAD-1 domain-containing protein (DG1039) mRNA, complete cds	sp|Q54UW4|Y0777_DICDI	88.2	6e-18	Bromodomain-containing protein DDB_G0280777 OS=Dictyostelium discoideum GN=DDB_G0280777 PE=4 SV=1	YKL032c	54.3	8e-09	COG5648	Chromatin-associated proteins containing the HMG domain	K09057	6e-14	76.6	dwi:Dwil_GK10510	hepatic leukemia factor	-	-	-
CL11.Contig3	1322	69	1.1746	gi|195036588|ref|XP_001989752.1|	180	1e-43	GH18624 [Drosophila grimshawi] >gi|251764765|sp|B4JHI7.1|LST2_DROGR RecName: Full=Lateral signaling target protein 2 homolog >gi|193893948|gb|EDV92814.1| GH18624 [Drosophila grimshawi]	gi|343432602|ref|NG_029709.1|	67.9	9e-08	Homo sapiens sorbin and SH3 domain containing 2 (SORBS2), RefSeqGene on chromosome 4	sp|B4JHI7|LST2_DROGR	180	5e-45	Lateral signaling target protein 2 homolog OS=Drosophila grimshawi GN=GH18624 PE=3 SV=1	YOR054c	55.5	2e-07	COG0452	Phosphopantothenoylcysteine synthetase/decarboxylase	K06257	2e-11	71.2	dvi:Dvir_GJ22317	syndecan	-	-	-
CL11.Contig4	3311	2036	13.8383	gi|195036588|ref|XP_001989752.1|	529	1e-148	GH18624 [Drosophila grimshawi] >gi|251764765|sp|B4JHI7.1|LST2_DROGR RecName: Full=Lateral signaling target protein 2 homolog >gi|193893948|gb|EDV92814.1| GH18624 [Drosophila grimshawi]	gi|195449444|ref|XM_002072042.1|	101	2e-17	Drosophila willistoni GK22512 (Dwil\GK22512), mRNA	sp|B4JHI7|LST2_DROGR	529	1e-149	Lateral signaling target protein 2 homolog OS=Drosophila grimshawi GN=GH18624 PE=3 SV=1	MA4381	56.2	4e-07	COG0523	Putative GTPases (G3E family)	K04679	2e-19	99.4	dme:Dmel_CG15667	MAD, mothers against decapentaplegic interacting protein	-	-	-
CL11.Contig5	2885	28048	218.786	gi|78707228|ref|NP_001027421.1|	697	0	Z band alternatively spliced PDZ-motif protein 52, isoform E [Drosophila melanogaster] >gi|25012834|gb|AAN71507.1| RH03424p [Drosophila melanogaster] >gi|71911694|gb|AAZ52805.1| Z band alternatively spliced PDZ-motif protein 52, isoform E [Drosophila melanogaster]	gi|195429368|ref|XM_002062699.1|	379	1e-101	Drosophila willistoni GK19612 (Dwil\GK19612), mRNA	sp|A1ZA47|ZASP_DROME	421	6e-117	PDZ and LIM domain protein Zasp OS=Drosophila melanogaster GN=Zasp52 PE=1 SV=2	YBR112c	52.8	3e-06	COG0457	FOG: TPR repeat	K05760	7e-39	163	isc:IscW_ISCW009899	paxillin	-	-	-
CL11.Contig6	3898	3528	20.3681	gi|195441602|ref|XP_002068594.1|	603	1e-170	GK20555 [Drosophila willistoni] >gi|194164679|gb|EDW79580.1| GK20555 [Drosophila willistoni]	gi|195441601|ref|XM_002068558.1|	208	1e-49	Drosophila willistoni GK20555 (Dwil\GK20555), mRNA	sp|Q7ZX03|FOXK2_XENLA	116	1e-38	Forkhead box protein K2 OS=Xenopus laevis GN=foxk2 PE=2 SV=2	SPBC16G5.15c	60.5	8e-16	COG5025	Transcription factor of the Forkhead/HNF3 family	K09404	4e-68	261	aga:AgaP_AGAP000662	forkhead box protein K	-	-	-
CL110.Contig1	1189	157	2.9715	gi|123468444|ref|XP_001317440.1|	57.4	1e-06	dentin phosphoryn [Trichomonas vaginalis G3]	--	--	--	--	--	--	--	--	--	--	--	--	--	K11135	5e-06	52.8	dme:Dmel_CG11180	Pin2-interacting protein X1	-	-	-
CL110.Contig2	3169	322	2.2866	gi|194882691|ref|XP_001975444.1|	97.4	4e-18	GG25360, isoform A [Drosophila erecta] >gi|190658631|gb|EDV55844.1| GG25360, isoform A [Drosophila erecta]	--	--	--	--	sp|Q9W596|FUTSC_DROME	91.3	1e-17	Microtubule-associated protein futsch OS=Drosophila melanogaster GN=futsch PE=1 SV=4	SPAC56F8.03	64.3	1e-09	COG0532	Translation initiation factor 2 (IF-2; GTPase)	K00907	6e-19	97.4	der:Dere_GG25360	myosin-light-chain kinase [EC:2.7.11.18]	-	-	-
CL1100.Contig1	2062	1111	12.1252	gi|195126865|ref|XP_002007889.1|	748	0	GI12128 [Drosophila mojavensis] >gi|193919498|gb|EDW18365.1| GI12128 [Drosophila mojavensis]	gi|195442423|ref|XM_002068922.1|	190	1e-44	Drosophila willistoni GK17743 (Dwil\GK17743), mRNA	sp|P22771|GLRA2_RAT	186	1e-46	Glycine receptor subunit alpha-2 OS=Rattus norvegicus GN=Glra2 PE=1 SV=1	--	--	--	--	--	K05195	5e-47	189	bfo:BRAFLDRAFT_79146	glycine receptor alpha-3	-	-	-
CL1101.Contig1	4145	1168	6.3413	gi|195115840|ref|XP_002002464.1|	1363	0	GI12625 [Drosophila mojavensis] >gi|193913039|gb|EDW11906.1| GI12625 [Drosophila mojavensis]	gi|195031562|ref|XM_001988324.1|	281	1e-71	Drosophila grimshawi GH11124 (Dgri\GH11124), mRNA	sp|Q9NGC3|CEG1A_DROME	1224	0	Centaurin-gamma-1A OS=Drosophila melanogaster GN=cenG1A PE=1 SV=2	YIL044c	105	5e-22	COG5347	GTPase-activating protein that regulates ARFs (ADP-ribosylation factors), involved in ARF-mediated vesicular transport	K12491	0	1363	dmo:Dmoj_GI12625	Arf-GAP, GTPase, ANK repeat and PH domain-containing protein 1/2/3	-	-	-
CL1102.Contig1	1549	4158	60.4082	gi|194748381|ref|XP_001956624.1|	173	2e-41	GF24494 [Drosophila ananassae] >gi|190623906|gb|EDV39430.1| GF24494 [Drosophila ananassae]	--	--	--	--	sp|Q868Z9|PPN_DROME	144	7e-34	Papilin OS=Drosophila melanogaster GN=Ppn PE=1 SV=2	SPAC140.02	88.2	4e-17	COG0724	RNA-binding proteins (RRM domain)	K04574	1e-25	118	mdo:100030735	neurofilament heavy polypeptide	-	-	-
CL1103.Contig1	1847	464	5.6535	gi|195378482|ref|XP_002048013.1|	574	1e-162	GJ11587 [Drosophila virilis] >gi|194155171|gb|EDW70355.1| GJ11587 [Drosophila virilis]	--	--	--	--	sp|Q14703|MBTP1_HUMAN	459	7e-129	Membrane-bound transcription factor site-1 protease OS=Homo sapiens GN=MBTPS1 PE=1 SV=1	--	--	--	--	--	K08653	6e-163	574	dvi:Dvir_GJ11587	membrane-bound transcription factor site-1 protease [EC:3.4.21.112]	-	-	-
CL1104.Contig1	3574	7218	45.4491	gi|195447350|ref|XP_002071175.1|	684	0	GK25655 [Drosophila willistoni] >gi|194167260|gb|EDW82161.1| GK25655 [Drosophila willistoni]	gi|195447349|ref|XM_002071139.1|	212	7e-51	Drosophila willistoni GK25655 (Dwil\GK25655), mRNA	sp|Q27874|PAT3_CAEEL	372	0	Integrin beta pat-3 OS=Caenorhabditis elegans GN=pat-3 PE=1 SV=1	--	--	--	--	--	K05719	0	684	dwi:Dwil_GK25655	integrin beta 1	GO:0016477//cell migration;GO:0010259//multicellular organismal aging;GO:0048468//cell development;GO:0007166//cell surface receptor linked signal transduction;GO:0031589//cell-substrate adhesion;GO:0009790//embryonic development	GO:0005488//binding;GO:0004871//signal transducer activity	GO:0031672//A band;GO:0044297;GO:0042995//cell projection;GO:0005887//integral to plasma membrane
CL1105.Contig1	1977	809	9.2088	gi|195398313|ref|XP_002057766.1|	231	1e-58	GJ17918 [Drosophila virilis] >gi|194141420|gb|EDW57839.1| GJ17918 [Drosophila virilis]	gi|16874901|gb|AC097372.3|	65.9	6e-07	Homo sapiens BAC clone RP11-6L6 from 4, complete sequence	--	--	--	--	--	--	--	--	--	--	--	--	--	--	-	-	-
CL1106.Contig1	3322	4934	33.4243	gi|195398767|ref|XP_002057992.1|	925	0	GJ15740 [Drosophila virilis] >gi|194150416|gb|EDW66100.1| GJ15740 [Drosophila virilis]	gi|195133685|ref|XM_002011234.1|	408	1e-110	Drosophila mojavensis GI16091 (Dmoj\GI16091), mRNA	sp|P07953|F261_RAT	514	3e-146	6-phosphofructo-2-kinase/fructose-2,6-biphosphatase 1 OS=Rattus norvegicus GN=Pfkfb1 PE=1 SV=3	YJL155c_2	214	8e-55	COG0406	Fructose-2,6-bisphosphatase	K01103	0	925	dvi:Dvir_GJ15740	6-phosphofructo-2-kinase / fructose-2,6-bisphosphatase [EC:2.7.1.105 3.1.3.46]	-	-	-
CL1107.Contig1	2599	147	1.2728	--	--	--	--	--	--	--	--	--	--	--	--	--	--	--	--	--	--	--	--	--	--	-	-	-
CL1107.Contig2	2651	107	0.9083	--	--	--	--	--	--	--	--	--	--	--	--	--	--	--	--	--	--	--	--	--	--	-	-	-
CL1108.Contig1	942	10	0.2389	--	--	--	--	--	--	--	--	--	--	--	--	--	--	--	--	--	--	--	--	--	--	-	-	-
CL1109.Contig1	5053	4962	22.0989	gi|194761192|ref|XP_001962813.1|	1057	0	GF14241 [Drosophila ananassae] >gi|190616510|gb|EDV32034.1| GF14241 [Drosophila ananassae]	gi|195031331|ref|XM_001988295.1|	93.7	6e-15	Drosophila grimshawi GH11107 (Dgri\GH11107), mRNA	sp|Q9VTZ6|PMM_DROME	428	7e-119	Probable phosphomannomutase OS=Drosophila melanogaster GN=CG10688 PE=2 SV=1	YFL045c	284	1e-75	COG0561	Predicted hydrolases of the HAD superfamily	K13192	0	1057	dan:Dana_GF14241	RNA-binding protein 26	GO:0008589//regulation of smoothened signaling pathway	-	GO:0043231//intracellular membrane-bounded organelle
CL111.Contig1	1896	3734	44.3199	gi|198474099|ref|XP_002132626.1|	113	9e-43	GA25789 [Drosophila pseudoobscura pseudoobscura] >gi|198138247|gb|EDY70028.1| GA25789 [Drosophila pseudoobscura pseudoobscura]	gi|195147611|ref|XM_002014737.1|	163	3e-36	Drosophila persimilis GL18768 (Dper\GL18768), mRNA	sp|Q24523|BUN2_DROME	80.1	2e-21	Protein bunched, class 2/F isoform OS=Drosophila melanogaster GN=bun PE=1 SV=3	--	--	--	--	--	K15153	2e-06	54.7	dmo:Dmoj_GI23767	mediator of RNA polymerase II transcription subunit 31	GO:0007178//transmembrane receptor protein serine/threonine kinase signaling pathway;GO:0001745//compound eye morphogenesis;GO:0008283//cell proliferation;GO:0001708//cell fate specification;GO:0048102//autophagic cell death;GO:0003002;GO:0006915//apoptosis;GO:0007399//nervous system development;GO:0016049//cell growth;GO:0030703//eggshell formation;GO:0016477//cell migration;GO:0008593//regulati…	-	GO:0044424//intracellular part
CL111.Contig2	1188	728	13.7904	gi|198474099|ref|XP_002132626.1|	76.6	2e-12	GA25789 [Drosophila pseudoobscura pseudoobscura] >gi|198138247|gb|EDY70028.1| GA25789 [Drosophila pseudoobscura pseudoobscura]	gi|195114793|ref|XM_002001916.1|	99.6	2e-17	Drosophila mojavensis GI17119 (Dmoj\GI17119), mRNA	--	--	--	--	--	--	--	--	--	--	--	--	--	--	GO:0006351//transcription, DNA-dependent;GO:0007178//transmembrane receptor protein serine/threonine kinase signaling pathway;GO:0001745//compound eye morphogenesis;GO:0008283//cell proliferation;GO:0001708//cell fate specification;GO:0048102//autophagic cell death;GO:0003002;GO:0006915//apoptosis;GO:0007399//nervous system development;GO:0016049//cell growth;GO:0030703//eggshell formation;GO:001…	GO:0001071;GO:0042802//identical protein binding	GO:0043231//intracellular membrane-bounded organelle
CL1110.Contig1	1756	2411	30.8984	gi|326431449|gb|EGD77019.1|	104	1e-20	plasminogen [Salpingoeca sp. ATCC 50818]	gi|195439341|ref|XM_002067554.1|	95.6	6e-16	Drosophila willistoni GK16116 (Dwil\GK16116), mRNA	sp|Q54RR9|Y9844_DICDI	84	1e-15	Probable serine/threonine-protein kinase DDB_G0282963 OS=Dictyostelium discoideum GN=DDB_G0282963 PE=3 SV=1	RSp0540	67	1e-10	COG3210	Large exoproteins involved in heme utilization or adhesion	K11320	1e-16	88.6	dmo:Dmoj_GI19071	E1A-binding protein p400 [EC:3.6.4.-]	-	-	-
CL1111.Contig1	1037	18738	406.637	gi|23480318|gb|EAA16908.1|	75.9	3e-12	Drosophila melanogaster CG8797 gene product-related [Plasmodium yoelii yoelii]	--	--	--	--	sp|Q8IIG7|YPF05_PLAF7	63.5	7e-10	Uncharacterized protein PF11_0207 OS=Plasmodium falciparum (isolate 3D7) GN=PF11_0207 PE=4 SV=1	PAB1382	57	5e-08	COG3351	Putative archaeal flagellar protein D/E	K14972	5e-10	65.9	xtr:100494109	PAX-interacting protein 1	-	-	-
CL1112.Contig1	523	32301	1389.88	gi|325534719|gb|ADZ28331.1|	305	4e-82	lysozyme 2 [Musca domestica]	gi|325534718|gb|HQ897688.1|	783	0	Musca domestica lysozyme 2 mRNA, complete cds	sp|Q7YT16|LYS1_MUSDO	210	1e-54	Lysozyme 1 OS=Musca domestica PE=1 SV=1	--	--	--	--	--	K13915	7e-55	213	dpe:Dper_GL16156	lysozyme C [EC:3.2.1.17]	-	-	-
CL1113.Contig1	892	90	2.2706	--	--	--	--	--	--	--	--	--	--	--	--	--	--	--	--	--	--	--	--	--	--	-	-	-
CL1114.Contig1	2240	3239	32.5406	gi|289740715|gb|ADD19105.1|	711	0	SN-1,2-diacylglycerol ethanolamine- and cholinephosphotranferase [Glossina morsitans morsitans]	gi|195400532|ref|XM_002058835.1|	135	8e-28	Drosophila virilis GJ19680 (Dvir\GJ19680), mRNA	sp|Q5ZKD1|CEPT1_CHICK	418	2e-116	Choline/ethanolaminephosphotransferase 1 OS=Gallus gallus GN=CEPT1 PE=2 SV=2	SPAC22A12.10	144	5e-34	COG5050	sn-1,2-diacylglycerol ethanolamine- and cholinephosphotranferases	K00993	0	653	dwi:Dwil_GK10662	ethanolaminephosphotransferase [EC:2.7.8.1]	GO:0006644//phospholipid metabolic process	GO:0016772//transferase activity, transferring phosphorus-containing groups	GO:0044464//cell part
CL1115.Contig1	1121	1160	23.2871	--	--	--	--	gi|288784880|gb|BT120310.1|	61.9	5e-06	Drosophila melanogaster AT09839 full insert cDNA	--	--	--	--	--	--	--	--	--	--	--	--	--	--	-	-	-
CL1115.Contig2	2465	30823	281.398	gi|289743243|gb|ADD20369.1|	281	1e-112	multifunctional chaperone [Glossina morsitans morsitans]	gi|195036823|ref|XM_001989832.1|	502	1e-138	Drosophila grimshawi GH18560 (Dgri\GH18560), mRNA	sp|P92177|1433E_DROME	271	2e-110	14-3-3 protein epsilon OS=Drosophila melanogaster GN=14-3-3epsilon PE=1 SV=2	SPAC8E11.02c	198	2e-86	COG5040	14-3-3 family protein	K06630	7e-112	278	dya:Dyak_GE25525	tyrosine 3-monooxygenase/tryptophan 5-monooxygenase activation protein	-	-	-
CL1116.Contig1	2214	3929	39.9363	gi|19922666|ref|NP_611548.1|	760	0	CG9394 [Drosophila melanogaster] >gi|7291243|gb|AAF46674.1| CG9394 [Drosophila melanogaster] >gi|17944442|gb|AAL48111.1| RH02475p [Drosophila melanogaster]	gi|195346308|ref|XM_002039672.1|	65.9	6e-07	Drosophila sechellia GM15804 (Dsec\GM15804), mRNA	sp|Q9NPB8|GPCP1_HUMAN	239	1e-62	Putative glycerophosphocholine phosphodiesterase GPCPD1 OS=Homo sapiens GN=GPCPD1 PE=1 SV=2	SPAPB1E7.05_3	105	3e-22	COG0584	Glycerophosphoryl diester phosphodiesterase	--	--	--	--	--	-	-	-
CL1117.Contig1	1889	2024	24.1125	gi|194892177|ref|XP_001977611.1|	795	0	GG19140 [Drosophila erecta] >gi|190649260|gb|EDV46538.1| GG19140 [Drosophila erecta]	gi|195439339|ref|XM_002067553.1|	113	3e-21	Drosophila willistoni GK16117 (Dwil\GK16117), mRNA	sp|P35668|GSHB_XENLA	348	2e-95	Glutathione synthetase OS=Xenopus laevis GN=gss PE=2 SV=1	--	--	--	--	--	K01920	0	795	der:Dere_GG19140	glutathione synthase [EC:6.3.2.3]	GO:0033554//cellular response to stress;GO:0006749//glutathione metabolic process	GO:0016881//acid-amino acid ligase activity;GO:0032559//adenyl ribonucleotide binding	-
CL1118.Contig1	1498	48	0.7211	gi|194883353|ref|XP_001975767.1|	479	1e-133	GG22495 [Drosophila erecta] >gi|190658954|gb|EDV56167.1| GG22495 [Drosophila erecta]	gi|195425575|ref|XM_002061037.1|	63.9	2e-06	Drosophila willistoni GK10744 (Dwil\GK10744), mRNA	sp|Q1LZH9|GNS_BOVIN	305	2e-82	N-acetylglucosamine-6-sulfatase OS=Bos taurus GN=GNS PE=2 SV=1	ZyidJ	70.5	7e-12	COG3119	Arylsulfatase A and related enzymes	K01137	3e-134	479	der:Dere_GG22495	N-acetylglucosamine-6-sulfatase [EC:3.1.6.14]	-	-	-
CL1118.Contig2	1611	46	0.6426	gi|194883353|ref|XP_001975767.1|	479	1e-133	GG22495 [Drosophila erecta] >gi|190658954|gb|EDV56167.1| GG22495 [Drosophila erecta]	gi|195425575|ref|XM_002061037.1|	63.9	2e-06	Drosophila willistoni GK10744 (Dwil\GK10744), mRNA	sp|Q1LZH9|GNS_BOVIN	305	2e-82	N-acetylglucosamine-6-sulfatase OS=Bos taurus GN=GNS PE=2 SV=1	ZyidJ	70.5	8e-12	COG3119	Arylsulfatase A and related enzymes	K01137	3e-134	479	der:Dere_GG22495	N-acetylglucosamine-6-sulfatase [EC:3.1.6.14]	-	-	-
CL1118.Contig3	426	35	1.8489	--	--	--	--	--	--	--	--	--	--	--	--	--	--	--	--	--	--	--	--	--	--	-	-	-
CL1119.Contig1	1079	41	0.8551	gi|195150591|ref|XP_002016234.1|	298	1e-111	GL10605 [Drosophila persimilis] >gi|194110081|gb|EDW32124.1| GL10605 [Drosophila persimilis]	gi|195430103|ref|XM_002063061.1|	242	2e-60	Drosophila willistoni GK21564 (Dwil\GK21564), mRNA	sp|O00763|ACACB_HUMAN	221	2e-76	Acetyl-CoA carboxylase 2 OS=Homo sapiens GN=ACACB PE=1 SV=3	YNR016c_1	165	3e-50	COG0439	Biotin carboxylase	K11262	7e-112	298	dpe:Dper_GL10605	acetyl-CoA carboxylase / biotin carboxylase [EC:6.4.1.2 6.3.4.14]	GO:0006631//fatty acid metabolic process	GO:0016421//CoA carboxylase activity;GO:0016879//ligase activity, forming carbon-nitrogen bonds;GO:0032559//adenyl ribonucleotide binding	-
CL112.Contig1	2070	247	2.6853	--	--	--	--	gi|62433118|emb|CR382288.10|	61.9	9e-06	Zebrafish DNA sequence from clone CH211-234C14 in linkage group 25, complete sequence	--	--	--	--	--	--	--	--	--	--	--	--	--	--	-	-	-
CL112.Contig2	1525	172	2.5382	gi|163716794|gb|ABY40621.1|	59.3	5e-07	gustatory receptor [Tribolium castaneum]	gi|62433118|emb|CR382288.10|	61.9	7e-06	Zebrafish DNA sequence from clone CH211-234C14 in linkage group 25, complete sequence	sp|Q55C49|GTAG_DICDI	54.7	5e-07	GATA zinc finger domain-containing protein 7 OS=Dictyostelium discoideum GN=gtaG PE=4 SV=1	--	--	--	--	--	--	--	--	--	--	-	-	-
CL112.Contig3	2685	15	0.1257	gi|302151399|gb|ADK97626.1|	71.6	2e-10	NADH dehydrogenase subunit 2 [Heterodera glycines]	--	--	--	--	sp|Q54RR9|Y9844_DICDI	50.1	5e-09	Probable serine/threonine-protein kinase DDB_G0282963 OS=Dictyostelium discoideum GN=DDB_G0282963 PE=3 SV=1	XF1267	51.6	7e-06	COG5297	Cellobiohydrolase A (1,4-beta-cellobiosidase A)	K14570	1e-10	69.7	dvi:Dvir_GJ19056	RNA exonuclease 1 [EC:3.1.-.-]	-	GO:0005488//binding	-
CL112.Contig4	2931	146	1.121	gi|195452888|ref|XP_002073544.1|	52.8	3e-10	GK14172 [Drosophila willistoni] >gi|194169629|gb|EDW84530.1| GK14172 [Drosophila willistoni]	--	--	--	--	sp|Q54RR9|Y9844_DICDI	50.1	6e-09	Probable serine/threonine-protein kinase DDB_G0282963 OS=Dictyostelium discoideum GN=DDB_G0282963 PE=3 SV=1	XF1267	51.6	8e-06	COG5297	Cellobiohydrolase A (1,4-beta-cellobiosidase A)	K14570	1e-10	69.7	dvi:Dvir_GJ19056	RNA exonuclease 1 [EC:3.1.-.-]	GO:0009987//cellular process	GO:0005488//binding	GO:0005622//intracellular
CL1120.Contig1	1258	55	0.9839	gi|194742068|ref|XP_001953529.1|	105	6e-21	GF17807 [Drosophila ananassae] >gi|190626566|gb|EDV42090.1| GF17807 [Drosophila ananassae]	gi|195344383|ref|XM_002038732.1|	109	3e-20	Drosophila sechellia GM10997 (Dsec\GM10997), mRNA	sp|Q75JC9|Y8484_DICDI	65.5	2e-10	Uncharacterized protein DDB_G0271670 OS=Dictyostelium discoideum GN=DDB_G0271670 PE=4 SV=1	--	--	--	--	--	K11429	1e-09	64.7	dvi:Dvir_GJ15764	histone-lysine N-methyltransferase SUV420H [EC:2.1.1.43]	-	-	-
CL1120.Contig2	1243	326	5.9021	gi|194742068|ref|XP_001953529.1|	104	8e-21	GF17807 [Drosophila ananassae] >gi|190626566|gb|EDV42090.1| GF17807 [Drosophila ananassae]	gi|195344383|ref|XM_002038732.1|	109	3e-20	Drosophila sechellia GM10997 (Dsec\GM10997), mRNA	sp|Q75JC9|Y8484_DICDI	64.7	4e-10	Uncharacterized protein DDB_G0271670 OS=Dictyostelium discoideum GN=DDB_G0271670 PE=4 SV=1	YGL028c	55.5	2e-07	COG5309	Exo-beta-1,3-glucanase	K11429	4e-10	66.2	dvi:Dvir_GJ15764	histone-lysine N-methyltransferase SUV420H [EC:2.1.1.43]	-	-	-
CL1121.Contig1	1865	2509	30.275	gi|195440420|ref|XP_002068040.1|	62	1e-07	GK10728 [Drosophila willistoni] >gi|194164125|gb|EDW79026.1| GK10728 [Drosophila willistoni]	--	--	--	--	sp|Q54HX6|MYBI_DICDI	51.6	6e-06	Myb-like protein I OS=Dictyostelium discoideum GN=mybI PE=3 SV=1	--	--	--	--	--	K08701	7e-06	53.1	dwi:Dwil_GK16819	nuclear receptor subfamily 1 group D member 3	-	-	-
CL1122.Contig1	1186	174	3.3016	--	--	--	--	--	--	--	--	--	--	--	--	--	--	--	--	--	--	--	--	--	--	-	-	-
CL1123.Contig1	3444	337	2.2021	gi|24648808|ref|NP_524441.2|	1530	0	Calcium/calmodulin-dependent protein kinase, isoform B [Drosophila melanogaster] >gi|34223738|sp|Q24210.4|CSKP_DROME RecName: Full=Peripheral plasma membrane protein CASK; Short=dCASK; AltName: Full=Calcium/calmodulin-dependent protein kinase; Short=CAKI; Short=Camguk >gi|23171917|gb|AAF55922.2| Calcium/calmodulin-dependent protein kinase, isoform B [Drosophila melanogaster] >gi|209529753|gb|ACI4…	gi|198450830|ref|XM_001358111.2|	480	1e-131	Drosophila pseudoobscura pseudoobscura GA19796 (Dpse\GA19796), mRNA	sp|Q24210|CSKP_DROME	1530	0	Peripheral plasma membrane protein CASK OS=Drosophila melanogaster GN=CASK PE=1 SV=4	SPAC14C4.03	120	2e-26	COG0515	Serine/threonine protein kinase	K06103	0	1422	aga:AgaP_AGAP001683	calcium/calmodulin-dependent serine protein kinase [EC:2.7.11.1]	GO:0006357//regulation of transcription from RNA polymerase II promoter;GO:0015031//protein transport;GO:0065003;GO:0006464//protein modification process	GO:0003712//transcription cofactor activity;GO:0004930//G-protein coupled receptor activity;GO:0019904//protein domain specific binding;GO:0004674//protein serine/threonine kinase activity;GO:0032559//adenyl ribonucleotide binding;GO:0016776//phosphotransferase activity, phosphate group as acceptor	GO:0032991;GO:0043005//neuron projection;GO:0005624//membrane fraction;GO:0005856//cytoskeleton;GO:0044459//plasma membrane part;GO:0044444//cytoplasmic part
CL1124.Contig1	2451	4595	42.1896	gi|194865850|ref|XP_001971634.1|	333	2e-89	GG14327 [Drosophila erecta] >gi|190653417|gb|EDV50660.1| GG14327 [Drosophila erecta]	gi|209739331|emb|CU855933.8|	63.9	3e-06	Zebrafish DNA sequence from clone CH1073-219O6 in linkage group 8, complete sequence	sp|Q75JC9|Y8484_DICDI	72.8	3e-12	Uncharacterized protein DDB_G0271670 OS=Dictyostelium discoideum GN=DDB_G0271670 PE=4 SV=1	XF1267	55.1	6e-07	COG5297	Cellobiohydrolase A (1,4-beta-cellobiosidase A)	K11423	2e-11	72	dan:Dana_GF22528	histone-lysine N-methyltransferase SETD2 [EC:2.1.1.43]	-	-	-
CL1125.Contig1	1226	1797	32.9853	--	--	--	--	--	--	--	--	--	--	--	--	--	--	--	--	--	--	--	--	--	--	-	-	-
CL1126.Contig1	2698	6220	51.8814	gi|289740475|gb|ADD18985.1|	1290	0	dipeptidyl peptidase III [Glossina morsitans morsitans]	gi|195452501|ref|XM_002073345.1|	270	3e-68	Drosophila willistoni GK13184 (Dwil\GK13184), mRNA	sp|Q9VHR8|DPP3_DROME	1223	0	Dipeptidyl peptidase 3 OS=Drosophila melanogaster GN=DppIII PE=2 SV=2	--	--	--	--	--	K01277	0	1248	dpo:Dpse_GA20334	dipeptidyl-peptidase III [EC:3.4.14.4]	GO:0019538//protein metabolic process	GO:0008238//exopeptidase activity	GO:0044444//cytoplasmic part
CL1127.Contig1	3212	1712	11.9947	gi|194757285|ref|XP_001960895.1|	957	0	Atg9 [Drosophila ananassae] >gi|190622193|gb|EDV37717.1| Atg9 [Drosophila ananassae]	gi|195426617|ref|XM_002061374.1|	127	3e-25	Drosophila willistoni GK20903 (Dwil\GK20903), mRNA	sp|Q3T904|ATG9A_BOVIN	597	7e-170	Autophagy-related protein 9A OS=Bos taurus GN=ATG9A PE=2 SV=1	--	--	--	--	--	--	--	--	--	--	-	-	-
CL1128.Contig1	3921	25508	146.4	gi|195399842|ref|XP_002058528.1|	1061	0	GJ14480 [Drosophila virilis] >gi|194142088|gb|EDW58496.1| GJ14480 [Drosophila virilis]	gi|195061622|ref|XM_001995996.1|	472	1e-129	Drosophila grimshawi GH14273 (Dgri\GH14273), mRNA	sp|P13666|SRCA_RABIT	414	1e-114	Sarcalumenin OS=Oryctolagus cuniculus GN=SRL PE=2 SV=1	YLR106c	72	7e-12	COG5271	AAA ATPase containing von Willebrand factor type A (vWA) domain	K12483	3e-44	181	tad:TRIADDRAFT_18691	EH domain-containing protein 1	-	-	-
CL1129.Contig1	1055	143	3.0503	gi|195390873|ref|XP_002054092.1|	264	6e-69	GJ24245 [Drosophila virilis] >gi|194152178|gb|EDW67612.1| GJ24245 [Drosophila virilis]	gi|195505293|ref|XM_002099406.1|	81.8	5e-12	Drosophila yakuba GE10906 (Dyak\GE10906), mRNA	sp|Q02817|MUC2_HUMAN	74.7	3e-13	Mucin-2 OS=Homo sapiens GN=MUC2 PE=1 SV=2	--	--	--	--	--	K10955	1e-12	74.7	hsa:4583	intestinal mucin-2	-	-	-
CL113.Contig1	7309	5159	15.8844	gi|195026700|ref|XP_001986315.1|	1489	0	GH21290 [Drosophila grimshawi] >gi|193902315|gb|EDW01182.1| GH21290 [Drosophila grimshawi]	gi|195426927|ref|XM_002061500.1|	234	4e-57	Drosophila willistoni GK20953 (Dwil\GK20953), mRNA	sp|A2A884|ZEP3_MOUSE	215	1e-54	Transcription factor HIVEP3 OS=Mus musculus GN=Hivep3 PE=1 SV=1	YBR112c	72.4	1e-11	COG0457	FOG: TPR repeat	K09239	3e-62	242	dre:100000517	human immunodeficiency virus type I enhancer-binding protein	-	-	-
CL1130.Contig1	3482	28790	186.07	gi|289743521|gb|ADD20508.1|	647	0	serine/threonine protein phosphatase 2A catalytic subunit [Glossina morsitans morsitans]	gi|195433285|ref|XM_002064610.1|	724	0	Drosophila willistoni GK23721 (Dwil\GK23721), mRNA	sp|P23696|PP2A_DROME	647	0	Serine/threonine-protein phosphatase PP2A OS=Drosophila melanogaster GN=mts PE=2 SV=1	SPBC16H5.07c	528	3e-149	COG0639	Diadenosine tetraphosphatase and related serine/threonine protein phosphatases	K04382	0	647	dya:Dyak_GE14639	protein phosphatase 2 (formerly 2A), catalytic subunit [EC:3.1.3.16]	-	-	-
CL1131.Contig1	843	215	5.7395	--	--	--	--	--	--	--	--	--	--	--	--	--	--	--	--	--	--	--	--	--	--	-	-	-
CL1132.Contig1	1385	267	4.3383	gi|157108475|ref|XP_001650242.1|	813	0	protocadherin [Aedes aegypti] >gi|108884002|gb|EAT48227.1| protocadherin [Aedes aegypti]	gi|195388387|ref|XM_002052826.1|	206	2e-49	Drosophila virilis GJ19658 (Dvir\GJ19658), mRNA	sp|Q24292|DS_DROME	754	0	Protein dachsous OS=Drosophila melanogaster GN=ds PE=1 SV=3	--	--	--	--	--	K04600	5e-56	219	nvi:100118524	cadherin EGF LAG seven-pass G-type receptor 1 (flamingo)	-	-	-
CL1133.Contig1	822	44	1.2046	--	--	--	--	--	--	--	--	--	--	--	--	--	--	--	--	--	--	--	--	--	--	-	-	-
CL1134.Contig1	1709	5789	76.2297	gi|289741355|gb|ADD19425.1|	243	1e-112	nucleotide excision repair factor NEF2 RAD23 component [Glossina morsitans morsitans]	--	--	--	--	sp|Q4KMA2|RD23B_RAT	135	4e-64	UV excision repair protein RAD23 homolog B OS=Rattus norvegicus GN=Rad23b PE=1 SV=1	SPBC2D10.12	105	2e-22	COG5272	Ubiquitin	K10839	1e-63	135	rno:298012	UV excision repair protein RAD23	GO:0006289//nucleotide-excision repair;GO:0061136;GO:0051276//chromosome organization;GO:0048232//male gamete generation	GO:0043130//ubiquitin binding;GO:0003677//DNA binding	GO:0031981//nuclear lumen;GO:0000109//nucleotide-excision repair complex
CL1135.Contig1	507	10447	463.71	gi|281426841|emb|CBA11327.1|	161	9e-39	chemosensory protein 1 [Glossina morsitans morsitans] >gi|289740103|gb|ADD18799.1| ejaculatory bulb protein III [Glossina morsitans morsitans]	gi|296142194|gb|HM032722.1|	91.7	2e-15	Stomoxys calcitrans clone Pyr39799 putative chemosensory binding protein mRNA, complete cds	sp|Q9W1C9|PEB3_DROME	161	5e-40	Ejaculatory bulb-specific protein 3 OS=Drosophila melanogaster GN=PebIII PE=1 SV=2	--	--	--	--	--	K11321	1e-13	75.9	tca:661106	bromodomain-containing protein 8	-	-	-
CL1135.Contig2	854	27242	717.867	gi|281426841|emb|CBA11327.1|	164	5e-39	chemosensory protein 1 [Glossina morsitans morsitans] >gi|289740103|gb|ADD18799.1| ejaculatory bulb protein III [Glossina morsitans morsitans]	gi|296142194|gb|HM032722.1|	75.8	2e-10	Stomoxys calcitrans clone Pyr39799 putative chemosensory binding protein mRNA, complete cds	sp|Q9W1C9|PEB3_DROME	162	1e-39	Ejaculatory bulb-specific protein 3 OS=Drosophila melanogaster GN=PebIII PE=1 SV=2	--	--	--	--	--	K11321	6e-13	75.1	tca:661106	bromodomain-containing protein 8	-	-	-
CL1136.Contig1	1325	237	4.0253	gi|194765541|ref|XP_001964885.1|	119	1e-53	GF22761 [Drosophila ananassae] >gi|190617495|gb|EDV33019.1| GF22761 [Drosophila ananassae]	--	--	--	--	sp|O61308|PUMA_PARUN	57	9e-08	227 kDa spindle- and centromere-associated protein OS=Parascaris univalens GN=PUMA1 PE=2 SV=1	--	--	--	--	--	K11499	2e-08	60.8	ssc:100521032	centromere protein F	-	-	-
CL1137.Contig1	1273	460	8.1319	gi|221473458|ref|NP_723308.2|	362	2e-98	CG13796, isoform B [Drosophila melanogaster] >gi|221473461|ref|NP_609140.2| CG13796, isoform A [Drosophila melanogaster] >gi|221473464|ref|NP_723309.2| CG13796, isoform C [Drosophila melanogaster] >gi|221473468|ref|NP_001137807.1| CG13796, isoform D [Drosophila melanogaster] >gi|220901982|gb|AAG22421.3| CG13796, isoform B [Drosophila melanogaster] >gi|220901983|gb|AAG22420.3| CG13796, isoform A […	gi|195118131|ref|XM_002003558.1|	73.8	1e-09	Drosophila mojavensis GI18001 (Dmoj\GI18001), mRNA	sp|P23975|SC6A2_HUMAN	95.5	2e-19	Sodium-dependent noradrenaline transporter OS=Homo sapiens GN=SLC6A2 PE=1 SV=1	--	--	--	--	--	K05038	7e-22	105	tca:661149	solute carrier family 6 (neurotransmitter transporter, glycine) member 5	GO:0006810//transport	GO:0015291//secondary active transmembrane transporter activity;GO:0005326//neurotransmitter transporter activity	GO:0016021//integral to membrane
CL1138.Contig1	3063	1325	9.7349	gi|195152591|ref|XP_002017220.1|	600	1e-169	GL22186 [Drosophila persimilis] >gi|194112277|gb|EDW34320.1| GL22186 [Drosophila persimilis]	--	--	--	--	sp|Q8K4Q7|CERK1_MOUSE	199	4e-50	Ceramide kinase OS=Mus musculus GN=Cerk PE=2 SV=2	SPAC4A8.07c	87.8	1e-16	COG1597	Sphingosine kinase and enzymes related to eukaryotic diacylglycerol kinase	K04715	5e-80	300	phu:Phum_PHUM614990	ceramide kinase [EC:2.7.1.138]	-	GO:0016301//kinase activity	-
CL1139.Contig1	7352	369	1.1295	gi|195127541|ref|XP_002008227.1|	3701	0	GI11930 [Drosophila mojavensis] >gi|193919836|gb|EDW18703.1| GI11930 [Drosophila mojavensis]	gi|195440029|ref|XM_002067826.1|	613	1e-171	Drosophila willistoni GK12671 (Dwil\GK12671), mRNA	sp|Q6NYG8|DPYD_DANRE	110	5e-23	Dihydropyrimidine dehydrogenase [NADP+] OS=Danio rerio GN=dpyd PE=2 SV=1	SPAPB1E7.07_2	902	0	COG0069	Glutamate synthase domain 2	K00264	0	3701	dmo:Dmoj_GI11930	glutamate synthase (NADPH/NADH) [EC:1.4.1.13 1.4.1.14]	-	-	-
CL114.Contig1	543	28	1.1604	--	--	--	--	gi|30060272|gb|AY256680.1|	228	2e-56	Musca domestica hexamerin L1 (HexL1) gene, complete cds	--	--	--	--	--	--	--	--	--	--	--	--	--	--	-	-	-
CL1140.Contig1	1073	196	4.1107	--	--	--	--	gi|328706684|ref|XM_001946002.2|	71.9	5e-09	PREDICTED: Acyrthosiphon pisum la-related protein 4-like (LOC100167902), mRNA	--	--	--	--	--	--	--	--	--	--	--	--	--	--	-	-	-
CL1141.Contig1	1226	303	5.5618	gi|195436214|ref|XP_002066064.1|	135	3e-30	GK22133 [Drosophila willistoni] >gi|194162149|gb|EDW77050.1| GK22133 [Drosophila willistoni]	--	--	--	--	sp|Q8WXA9|SREK1_HUMAN	52	3e-06	Splicing regulatory glutamine/lysine-rich protein 1 OS=Homo sapiens GN=SREK1 PE=1 SV=1	--	--	--	--	--	K13172	2e-06	54.3	nvi:100118720	serine/arginine repetitive matrix protein 2	-	-	-
CL1142.Contig1	463	8	0.3888	--	--	--	--	--	--	--	--	--	--	--	--	--	--	--	--	--	--	--	--	--	--	-	-	-
CL1143.Contig1	2701	25466	212.177	gi|256079375|ref|XP_002575963.1|	671	0	ATP synthase alpha subunit vacuolar [Schistosoma mansoni]	gi|195434355|ref|XM_002065133.1|	1693	0	Drosophila willistoni GK15307 (Dwil\GK15307), mRNA	sp|Q27331|VATA2_DROME	799	0	V-type proton ATPase catalytic subunit A isoform 2 OS=Drosophila melanogaster GN=Vha68-2 PE=1 SV=2	SPAC343.05	599	7e-171	COG1155	Archaeal/vacuolar-type H+-ATPase subunit A	K02145	0	682	nve:NEMVE_v1g246966	V-type H+-transporting ATPase subunit A [EC:3.6.3.14]	-	-	-
CL1144.Contig1	1232	341	6.2288	gi|198457226|ref|XP_001360595.2|	710	0	GA10080 [Drosophila pseudoobscura pseudoobscura] >gi|198135905|gb|EAL25170.2| GA10080 [Drosophila pseudoobscura pseudoobscura]	gi|194883063|ref|XM_001975588.1|	151	8e-33	Drosophila erecta GG22421 (Dere\GG22421), mRNA	sp|Q9V726|CPSF1_DROME	708	0	Cleavage and polyadenylation specificity factor subunit 1 OS=Drosophila melanogaster GN=Cpsf160 PE=1 SV=1	SPBC1709.08	200	4e-51	COG5161	Pre-mRNA cleavage and polyadenylation specificity factor	K14401	0	710	dpe:Dper_GL10645	cleavage and polyadenylation specificity factor subunit 1	GO:0031124//mRNA 3'-end processing	GO:0003729//mRNA binding	GO:0005849//mRNA cleavage factor complex
CL1145.Contig1	974	30896	713.849	gi|195149630|ref|XP_002015759.1|	56.2	2e-06	GL10847 [Drosophila persimilis] >gi|198456415|ref|XP_002138238.1| GA24507 [Drosophila pseudoobscura pseudoobscura] >gi|194109606|gb|EDW31649.1| GL10847 [Drosophila persimilis] >gi|198135609|gb|EDY68796.1| GA24507 [Drosophila pseudoobscura pseudoobscura]	--	--	--	--	--	--	--	--	--	--	--	--	--	--	--	--	--	--	-	-	-
CL1146.Contig1	1119	506	10.1761	--	--	--	--	--	--	--	--	--	--	--	--	--	--	--	--	--	--	--	--	--	--	-	-	-
CL1147.Contig1	1879	4627	55.4161	gi|195454529|ref|XP_002074281.1|	831	0	GK18373 [Drosophila willistoni] >gi|194170366|gb|EDW85267.1| GK18373 [Drosophila willistoni]	gi|89112790|gb|DQ377065.1|	389	1e-104	Glossina morsitans morsitans Hsp70/Hsp90 organizing protein-like protein mRNA, complete cds	sp|O54981|STIP1_CRIGR	496	5e-140	Stress-induced-phosphoprotein 1 OS=Cricetulus griseus GN=STIP1 PE=2 SV=1	FN1787	126	1e-28	COG0457	FOG: TPR repeat	K09553	0	831	dwi:Dwil_GK18373	stress-induced-phosphoprotein 1	GO:0035168//larval lymph gland hemocyte differentiation;GO:0009880//embryonic pattern specification;GO:0017145//stem cell division;GO:0008360//regulation of cell shape;GO:0048859//formation of anatomical boundary;GO:0001745//compound eye morphogenesis;GO:0003382;GO:0006955//immune response;GO:0042074//cell migration involved in gastrulation;GO:0007478//leg disc morphogenesis;GO:0007297//ovarian f…	GO:0004713//protein tyrosine kinase activity;GO:0032559//adenyl ribonucleotide binding	GO:0043232
CL1148.Contig1	6456	13484	47.0022	gi|195386310|ref|XP_002051847.1|	2185	0	GJ10166 [Drosophila virilis] >gi|194148304|gb|EDW64002.1| GJ10166 [Drosophila virilis]	gi|10801048|dbj|AB041728.1|	121	4e-23	Sarcophaga peregrina mRNA for collagen type IV alpha-2, partial cds	sp|P08120|CO4A1_DROME	1323	0	Collagen alpha-1(IV) chain OS=Drosophila melanogaster GN=Cg25C PE=2 SV=3	XF2775	73.6	4e-12	COG3210	Large exoproteins involved in heme utilization or adhesion	K06237	0	2185	dvi:Dvir_GJ10166	collagen, type IV, alpha	-	-	-
CL1149.Contig1	1786	2077	26.1709	gi|195056420|ref|XP_001995098.1|	778	0	GH22966 [Drosophila grimshawi] >gi|193899304|gb|EDV98170.1| GH22966 [Drosophila grimshawi]	gi|195056419|ref|XM_001995062.1|	121	1e-23	Drosophila grimshawi GH22966 (Dgri\GH22966), mRNA	sp|Q6GMK8|GMPAA_DANRE	484	3e-136	Mannose-1-phosphate guanyltransferase alpha-A OS=Danio rerio GN=gmppaa PE=2 SV=1	SPBC13G1.02	311	2e-84	COG1208	Nucleoside-diphosphate-sugar pyrophosphorylase involved in lipopolysaccharide biosynthesis/translation initiation factor 2B, gamma/epsilon subunits (eIF-2Bgamma/eIF-2Bepsilon)	K00966	0	778	dgr:Dgri_GH22966	mannose-1-phosphate guanylyltransferase [EC:2.7.7.13]	GO:0008152//metabolic process	GO:0016772//transferase activity, transferring phosphorus-containing groups	-
CL115.Contig1	1380	9859	160.774	gi|289741211|gb|ADD19353.1|	210	1e-52	hemoglobin-like flavoprotein [Glossina morsitans morsitans]	gi|218373161|emb|CU929376.6|	63.9	2e-06	Zebrafish DNA sequence from clone CH73-359K10 in linkage group 2, complete sequence	sp|P02224|GLB6_CHITH	89	2e-17	Globin CTT-VI OS=Chironomus thummi thummi GN=CTT-6 PE=1 SV=2	--	--	--	--	--	--	--	--	--	--	-	-	-
CL115.Contig2	1075	19809	414.684	gi|289741211|gb|ADD19353.1|	114	2e-48	hemoglobin-like flavoprotein [Glossina morsitans morsitans]	gi|298901283|emb|FQ218691.1|	65.9	3e-07	Rattus norvegicus TL0ABA50YF13 mRNA sequence	sp|P02224|GLB6_CHITH	45.8	8e-12	Globin CTT-VI OS=Chironomus thummi thummi GN=CTT-6 PE=1 SV=2	--	--	--	--	--	--	--	--	--	--	-	-	-
CL1150.Contig1	1388	60141	975.089	gi|195063371|ref|XP_001996368.1|	633	1e-180	GH25145 [Drosophila grimshawi] >gi|193895233|gb|EDV94099.1| GH25145 [Drosophila grimshawi]	gi|195063370|ref|XM_001996332.1|	184	6e-43	Drosophila grimshawi GH25145 (Dgri\GH25145), mRNA	sp|Q9VL86|CBPA1_DROME	608	1e-173	Zinc carboxypeptidase A 1 OS=Drosophila melanogaster GN=CG17633 PE=2 SV=1	YHR132c	167	5e-41	COG2866	Predicted carboxypeptidase	K01290	2e-82	306	dme:Dmel_CG7025	carboxypeptidase A, invertebrate [EC:3.4.17.-]	-	-	-
CL1151.Contig1	2267	6854	68.0386	gi|161077222|ref|NP_001097365.1|	769	0	CG30118, isoform B [Drosophila melanogaster] >gi|157400392|gb|ABV53842.1| CG30118, isoform B [Drosophila melanogaster]	gi|195028262|ref|XM_001986960.1|	260	2e-65	Drosophila grimshawi GH20216 (Dgri\GH20216), mRNA	--	--	--	--	--	--	--	--	--	--	--	--	--	--	-	-	-
CL1152.Contig1	1083	187	3.8858	gi|195425373|ref|XP_002060985.1|	300	8e-80	GK10685 [Drosophila willistoni] >gi|194157070|gb|EDW71971.1| GK10685 [Drosophila willistoni]	--	--	--	--	sp|Q5H8A4|PIGG_HUMAN	191	3e-48	GPI ethanolamine phosphate transferase 2 OS=Homo sapiens GN=PIGG PE=1 SV=1	SPAC13G6.03	166	5e-41	COG1524	Uncharacterized proteins of the AP superfamily	K05310	1e-80	300	dwi:Dwil_GK10685	ethanolaminephosphotransferase [EC:2.7.-.-]	-	-	-
CL1153.Contig1	875	203	5.221	--	--	--	--	--	--	--	--	--	--	--	--	--	--	--	--	--	--	--	--	--	--	-	-	-
CL1154.Contig1	1169	224	4.3122	gi|326673943|ref|XP_001343486.4|	107	8e-22	PREDICTED: zinc finger protein 567-like [Danio rerio]	--	--	--	--	sp|Q8BIQ3|ZNF2_MOUSE	96.7	9e-20	Zinc finger protein 2 OS=Mus musculus GN=Znf2 PE=2 SV=1	ECU03g0790	54.3	4e-07	COG5048	FOG: Zn-finger	K09228	6e-20	99	cfa:483055	KRAB domain-containing zinc finger protein	-	-	-
CL1155.Contig1	3234	53	0.3688	gi|195050735|ref|XP_001992956.1|	1453	0	GH13561 [Drosophila grimshawi] >gi|193900015|gb|EDV98881.1| GH13561 [Drosophila grimshawi]	gi|195119142|ref|XM_002004055.1|	141	2e-29	Drosophila mojavensis GI19489 (Dmoj\GI19489), mRNA	sp|Q9ULT8|HECD1_HUMAN	1129	0	E3 ubiquitin-protein ligase HECTD1 OS=Homo sapiens GN=HECTD1 PE=1 SV=3	all2748	58.2	9e-08	COG0666	FOG: Ankyrin repeat	K12231	0	1453	dgr:Dgri_GH13561	E3 ubiquitin-protein ligase HECTD1 [EC:6.3.2.19]	-	-	-
CL1155.Contig2	3270	43	0.2959	gi|195050735|ref|XP_001992956.1|	1444	0	GH13561 [Drosophila grimshawi] >gi|193900015|gb|EDV98881.1| GH13561 [Drosophila grimshawi]	gi|195457708|ref|XM_002075644.1|	131	2e-26	Drosophila willistoni GK23521 (Dwil\GK23521), mRNA	sp|Q9ULT8|HECD1_HUMAN	1120	0	E3 ubiquitin-protein ligase HECTD1 OS=Homo sapiens GN=HECTD1 PE=1 SV=3	all2748	58.2	9e-08	COG0666	FOG: Ankyrin repeat	K12231	0	1444	dgr:Dgri_GH13561	E3 ubiquitin-protein ligase HECTD1 [EC:6.3.2.19]	-	-	-
CL1156.Contig1	875	421	10.8277	gi|195027874|ref|XP_001986807.1|	296	1e-78	GH20327 [Drosophila grimshawi] >gi|193902807|gb|EDW01674.1| GH20327 [Drosophila grimshawi]	gi|195586496|ref|XM_002082974.1|	61.9	4e-06	Drosophila simulans GD11889 (Dsim\GD11889), mRNA	sp|Q08C33|ISOC1_DANRE	169	7e-42	Isochorismatase domain-containing protein 1 OS=Danio rerio GN=isoc1 PE=2 SV=1	AF2335	99.8	6e-21	COG1335	Amidases related to nicotinamidase	--	--	--	--	--	-	-	-
CL1156.Contig2	974	44	1.0166	gi|195027874|ref|XP_001986807.1|	282	2e-74	GH20327 [Drosophila grimshawi] >gi|193902807|gb|EDW01674.1| GH20327 [Drosophila grimshawi]	gi|113194556|gb|AE013599.4|	61.9	4e-06	Drosophila melanogaster chromosome 2R, complete sequence	sp|Q08C33|ISOC1_DANRE	159	7e-39	Isochorismatase domain-containing protein 1 OS=Danio rerio GN=isoc1 PE=2 SV=1	AF2335	89.7	7e-18	COG1335	Amidases related to nicotinamidase	--	--	--	--	--	-	-	-
CL1157.Contig1	2005	1012	11.3587	gi|195493576|ref|XP_002094477.1|	57.4	3e-06	GE20182 [Drosophila yakuba] >gi|194180578|gb|EDW94189.1| GE20182 [Drosophila yakuba]	--	--	--	--	--	--	--	--	--	--	--	--	--	--	--	--	--	--	-	-	-
CL1158.Contig1	1711	1262	16.5986	gi|125773267|ref|XP_001357892.1|	346	1e-102	GA18989 [Drosophila pseudoobscura pseudoobscura] >gi|195158343|ref|XP_002020051.1| GL13704 [Drosophila persimilis] >gi|54637626|gb|EAL27028.1| GA18989 [Drosophila pseudoobscura pseudoobscura] >gi|194116820|gb|EDW38863.1| GL13704 [Drosophila persimilis]	gi|195113616|ref|XM_002001328.1|	236	2e-58	Drosophila mojavensis GI22015 (Dmoj\GI22015), mRNA	sp|Q6RUV5|RAC1_RAT	263	2e-75	Ras-related C3 botulinum toxin substrate 1 OS=Rattus norvegicus GN=Rac1 PE=1 SV=1	SPAC110.03	239	1e-65	COG1100	GTPase SAR1 and related small G proteins	K04392	2e-103	346	dpe:Dper_GL13704	Ras-related C3 botulinum toxin substrate 1	-	-	-
CL1159.Contig1	739	260	7.9176	--	--	--	--	--	--	--	--	--	--	--	--	--	--	--	--	--	--	--	--	--	--	-	-	-
CL116.Contig1	2217	202	2.0504	gi|302151395|gb|ADK97622.1|	60.5	3e-07	NADH dehydrogenase subunit 5 [Heterodera glycines]	--	--	--	--	--	--	--	--	--	--	--	--	--	--	--	--	--	--	-	-	-
CL1160.Contig1	1395	5318	85.7901	gi|23393789|gb|AAN31393.1|	485	1e-135	fatty acyl-CoA desaturase [Musca domestica]	gi|151358247|dbj|AB300221.1|	91.7	7e-15	Delia antiqua mRNA for delta9-acyl-CoA desaturase, complete cds	sp|O44390|ACO11_TRINI	390	4e-108	Acyl-CoA Delta(11) desaturase OS=Trichoplusia ni GN=D11DS PE=2 SV=2	SPCC1281.06c_1	190	4e-48	COG1398	Fatty-acid desaturase	K00507	2e-132	473	dmo:Dmoj_GI10485	stearoyl-CoA desaturase (delta-9 desaturase) [EC:1.14.19.1]	-	-	-
CL1161.Contig1	1171	291	5.5924	gi|194743526|ref|XP_001954251.1|	99	4e-19	GF18183 [Drosophila ananassae] >gi|190627288|gb|EDV42812.1| GF18183 [Drosophila ananassae]	gi|225581144|gb|FJ821033.1|	117	1e-22	Drosophila miranda strain MSH22 chromosome 2 clone BAC7, complete sequence	sp|P36417|GBF_DICDI	44.7	2e-07	G-box-binding factor OS=Dictyostelium discoideum GN=gbfA PE=1 SV=2	--	--	--	--	--	--	--	--	--	--	-	-	-
CL1162.Contig1	1300	2057	35.6085	gi|195378072|ref|XP_002047811.1|	215	3e-54	GJ11721 [Drosophila virilis] >gi|194154969|gb|EDW70153.1| GJ11721 [Drosophila virilis]	gi|195378071|ref|XM_002047775.1|	123	2e-24	Drosophila virilis GJ11721 (Dvir\GJ11721), mRNA	sp|Q9VTE5|PFD2_DROME	210	6e-54	Probable prefoldin subunit 2 OS=Drosophila melanogaster GN=l(3)01239 PE=1 SV=1	SPAC3A11.13	50.1	9e-06	COG1382	Prefoldin, chaperonin cofactor	K09549	5e-55	215	dvi:Dvir_GJ11721	prefoldin subunit 2	GO:0006457//protein folding;GO:0006909//phagocytosis	GO:0005515//protein binding	GO:0043234//protein complex
CL1163.Contig1	508	3	0.1329	--	--	--	--	--	--	--	--	--	--	--	--	--	--	--	--	--	--	--	--	--	--	-	-	-
CL1163.Contig2	2171	1325	13.7347	gi|195592066|ref|XP_002085757.1|	369	1e-100	GD12136 [Drosophila simulans] >gi|194197766|gb|EDX11342.1| GD12136 [Drosophila simulans]	--	--	--	--	sp|Q1LZ74|CF130_BOVIN	110	2e-23	Uncharacterized protein C6orf130 homolog OS=Bos taurus PE=2 SV=1	--	--	--	--	--	--	--	--	--	--	-	-	-
CL1164.Contig1	860	168	4.3962	--	--	--	--	--	--	--	--	--	--	--	--	--	--	--	--	--	--	--	--	--	--	-	-	-
CL1165.Contig1	555	45	1.8247	--	--	--	--	--	--	--	--	--	--	--	--	--	--	--	--	--	--	--	--	--	--	-	-	-
CL1166.Contig1	990	791	17.9806	gi|198466509|ref|XP_001354023.2|	211	4e-53	GA15136 [Drosophila pseudoobscura pseudoobscura] >gi|198150632|gb|EAL29760.2| GA15136 [Drosophila pseudoobscura pseudoobscura]	--	--	--	--	--	--	--	--	--	--	--	--	--	--	--	--	--	--	-	-	-
CL1166.Contig2	1076	307	6.4208	gi|198466509|ref|XP_001354023.2|	182	1e-48	GA15136 [Drosophila pseudoobscura pseudoobscura] >gi|198150632|gb|EAL29760.2| GA15136 [Drosophila pseudoobscura pseudoobscura]	--	--	--	--	--	--	--	--	--	--	--	--	--	--	--	--	--	--	-	-	-
CL1167.Contig1	1129	321	6.3984	gi|195121124|ref|XP_002005071.1|	370	1e-101	GI20266 [Drosophila mojavensis] >gi|193910139|gb|EDW09006.1| GI20266 [Drosophila mojavensis]	gi|195383385|ref|XM_002050371.1|	147	1e-31	Drosophila virilis GJ20219 (Dvir\GJ20219), mRNA	sp|Q9Z254|GIPC1_RAT	262	9e-70	PDZ domain-containing protein GIPC1 OS=Rattus norvegicus GN=Gipc1 PE=1 SV=2	--	--	--	--	--	--	--	--	--	--	-	-	-
CL1168.Contig1	1009	739	16.4822	gi|307200012|gb|EFN80358.1|	56.2	2e-06	hypothetical protein EAI_14704 [Harpegnathos saltator]	gi|167466026|emb|CU571391.3|	71.9	5e-09	Zebrafish DNA sequence from clone CH73-232G7 in linkage group 15, complete sequence	--	--	--	--	--	--	--	--	--	--	--	--	--	--	-	-	-
CL1169.Contig1	5821	2	0.0077	gi|195395558|ref|XP_002056403.1|	688	0	GJ10927 [Drosophila virilis] >gi|194143112|gb|EDW59515.1| GJ10927 [Drosophila virilis]	gi|198454849|ref|XM_001359712.2|	250	5e-62	Drosophila pseudoobscura pseudoobscura GA13107 (Dpse\GA13107), mRNA	sp|O42350|CO1A2_RANCA	88.2	2e-16	Collagen alpha-2(I) chain OS=Rana catesbeiana GN=COL1A2 PE=2 SV=1	slr1403_2	54.7	2e-06	COG2931	RTX toxins and related Ca2+-binding proteins	K06236	1e-18	97.1	hmg:100211987	collagen, type I/II/III/V/XI, alpha	-	-	-
CL1169.Contig2	5893	177	0.6759	gi|195395558|ref|XP_002056403.1|	688	0	GJ10927 [Drosophila virilis] >gi|194143112|gb|EDW59515.1| GJ10927 [Drosophila virilis]	gi|198454849|ref|XM_001359712.2|	250	5e-62	Drosophila pseudoobscura pseudoobscura GA13107 (Dpse\GA13107), mRNA	sp|Q6P4Z2|CO2A1_XENTR	103	6e-21	Collagen alpha-1(II) chain OS=Xenopus tropicalis GN=col2a1 PE=2 SV=1	Rv0355c	57	4e-07	COG5651	PPE-repeat proteins	K06236	2e-20	103	xtr:394828	collagen, type I/II/III/V/XI, alpha	-	-	-
CL117.Contig1	964	123	2.8714	--	--	--	--	gi|169977477|emb|CU469571.5|	65.9	3e-07	Zebrafish DNA sequence from clone CH1073-143I2 in linkage group 5 Contains the 3' end of the gene for a novel protein similar to beta-carotene oxygenase 2a (bco2a), complete sequence	--	--	--	--	--	--	--	--	--	--	--	--	--	--	-	-	-
CL117.Contig2	2100	870	9.3232	--	--	--	--	gi|13897293|emb|AL355073.5|	63.9	2e-06	Human chromosome 14 DNA sequence BAC R-930O11 of library RPCI-11 from chromosome 14 of Homo sapiens (Human), complete sequence	--	--	--	--	--	--	--	--	--	--	--	--	--	--	-	-	-
CL1170.Contig1	1546	938	13.6539	gi|195451431|ref|XP_002072916.1|	223	3e-56	GK13434 [Drosophila willistoni] >gi|194169001|gb|EDW83902.1| GK13434 [Drosophila willistoni]	--	--	--	--	sp|Q9VES1|AR6P1_DROME	197	4e-50	ARL-6-interacting protein 1 homolog OS=Drosophila melanogaster GN=CG10326 PE=2 SV=1	--	--	--	--	--	--	--	--	--	--	-	-	-
CL1171.Contig1	1580	33965	483.768	gi|34924891|sp|Q26643.1|TRF_SARPE	719	0	RecName: Full=Transferrin; Flags: Precursor >gi|984653|dbj|BAA06067.1| transferrin precursor [Sarcophaga peregrina]	gi|319659270|gb|HQ697249.1|	482	1e-132	Musca domestica transferrin (tsf) mRNA, complete cds	sp|Q26643|TRF_SARPE	719	0	Transferrin OS=Sarcophaga peregrina PE=1 SV=1	--	--	--	--	--	K14736	7e-14	79.3	ptr:460710	transferrin	GO:0006875//cellular metal ion homeostasis;GO:0000041//transition metal ion transport	GO:0005506//iron ion binding	-
CL1172.Contig1	1585	1628	23.1147	gi|755613|gb|AAC37228.1|	44.7	1e-09	Cu/Zn-superoxide dismutase [Ceratitis capitata]	--	--	--	--	--	--	--	--	--	--	--	--	--	K04565	2e-07	42.4	cqu:CpipJ_CPIJ000146	Cu/Zn superoxide dismutase [EC:1.15.1.1]	-	-	-
CL1173.Contig1	450	85	4.2508	--	--	--	--	gi|11066376|gb|AF200191.1|AF200191	149	1e-32	Musca domestica cytochrome P450 6D3 (CYP6D3) gene, CYP6D3-v1 allele, complete cds; and cytochrome P450 6D1 (CYP6D1) gene, CYP6D1-v6 allele, partial cds	--	--	--	--	--	--	--	--	--	--	--	--	--	--	-	-	-
CL1174.Contig1	2230	711	7.1751	gi|195376981|ref|XP_002047271.1|	693	0	GJ13348 [Drosophila virilis] >gi|194154429|gb|EDW69613.1| GJ13348 [Drosophila virilis]	gi|195428886|ref|XM_002062461.1|	375	1e-100	Drosophila willistoni GK17571 (Dwil\GK17571), mRNA	sp|Q9VT28|FRY_DROME	678	0	Protein furry OS=Drosophila melanogaster GN=fry PE=1 SV=2	--	--	--	--	--	K06639	1e-08	62.4	dmo:Dmoj_GI18084	cell division cycle 14 [EC:3.1.3.48]	-	-	-
CL1175.Contig1	1095	149	3.0622	--	--	--	--	--	--	--	--	--	--	--	--	--	--	--	--	--	--	--	--	--	--	-	-	-
CL1176.Contig1	780	697	20.1095	gi|195057683|ref|XP_001995304.1|	177	6e-43	GH23081 [Drosophila grimshawi] >gi|193899510|gb|EDV98376.1| GH23081 [Drosophila grimshawi]	--	--	--	--	sp|Q00546|TENR_CHICK	156	4e-38	Tenascin-R OS=Gallus gallus GN=TNR PE=1 SV=1	--	--	--	--	--	K06252	1e-37	156	tgu:100221864	tenascin	-	-	-
CL1177.Contig1	1426	491	7.7486	gi|289739531|gb|ADD18513.1|	595	1e-168	ubiquitin C-terminal hydrolase [Glossina morsitans morsitans]	gi|194882610|ref|XM_001975368.1|	125	5e-25	Drosophila erecta GG22294 (Dere\GG22294), mRNA	sp|B4HST0|CALYP_DROSE	520	3e-147	Ubiquitin carboxyl-terminal hydrolase calypso OS=Drosophila sechellia GN=calypso PE=3 SV=1	--	--	--	--	--	K08588	1e-146	520	dse:Dsec_GM20083	ubiquitin carboxyl-terminal hydrolase BAP1 [EC:3.4.19.12]	GO:0019941//modification-dependent protein catabolic process	GO:0016790//thiolester hydrolase activity	GO:0044464//cell part
CL1178.Contig1	1666	342	4.6197	gi|195027598|ref|XP_001986669.1|	590	1e-167	GH20397 [Drosophila grimshawi] >gi|193902669|gb|EDW01536.1| GH20397 [Drosophila grimshawi]	gi|195402686|ref|XM_002059900.1|	79.8	3e-11	Drosophila virilis GJ14963 (Dvir\GJ14963), mRNA	sp|Q91ZH7|ABHD3_MOUSE	279	1e-74	Abhydrolase domain-containing protein 3 OS=Mus musculus GN=Abhd3 PE=2 SV=1	NMB0276	119	2e-26	COG0429	Predicted hydrolase of the alpha/beta-hydrolase fold	K13696	1e-167	590	dgr:Dgri_GH20397	abhydrolase domain-containing protein 1/3	-	-	-
CL1179.Contig1	2689	3902	32.6557	gi|195438078|ref|XP_002066964.1|	563	1e-158	GK24277 [Drosophila willistoni] >gi|194163049|gb|EDW77950.1| GK24277 [Drosophila willistoni]	gi|194758428|ref|XM_001961428.1|	79.8	5e-11	Drosophila ananassae GF14981 (Dana\GF14981), mRNA	sp|O61643|INHB_DROME	116	2e-25	Inhibin beta chain OS=Drosophila melanogaster GN=Actbeta PE=2 SV=2	--	--	--	--	--	K04669	2e-159	563	dwi:Dwil_GK24277	TGF-beta receptor, other	-	-	-
CL118.Contig1	3232	935	6.5103	gi|12034940|gb|AAG46050.1|AF325360_1	233	4e-59	ecdysone receptor [Calliphora vicina]	gi|12034939|gb|AF325360.1|AF325360	103	4e-18	Calliphora vicina ecdysone receptor (EcR) mRNA, complete cds	sp|O18531|ECR_LUCCU	231	1e-59	Ecdysone receptor OS=Lucilia cuprina GN=EcR PE=2 SV=2	--	--	--	--	--	K14034	9e-38	159	dmo:Dmoj_GI21285	ecdysone receptor	-	-	-
CL118.Contig2	4200	18229	97.6734	gi|289742527|gb|ADD20011.1|	414	1e-136	serpine 1 [Glossina morsitans morsitans]	gi|195030243|ref|XM_001987942.1|	151	3e-32	Drosophila grimshawi GH10817 (Dgri\GH10817), mRNA	sp|O18531|ECR_LUCCU	231	1e-59	Ecdysone receptor OS=Lucilia cuprina GN=EcR PE=2 SV=2	XF0818	56.2	5e-07	COG2730	Endoglucanase	K13199	2e-132	401	dvi:Dvir_GJ15963	plasminogen activator inhibitor 1 RNA-binding protein	-	-	-
CL1180.Contig1	1090	45	0.9291	gi|340505069|gb|EGR31440.1|	71.2	8e-11	hypothetical protein IMG5_109580 [Ichthyophthirius multifiliis]	--	--	--	--	--	--	--	--	--	--	--	--	--	--	--	--	--	--	-	-	-
CL1181.Contig1	572	20	0.7869	--	--	--	--	--	--	--	--	--	--	--	--	--	--	--	--	--	--	--	--	--	--	-	-	-
CL1182.Contig1	1810	1048	13.03	gi|194881103|ref|XP_001974688.1|	938	0	GG20970 [Drosophila erecta] >gi|195487445|ref|XP_002091912.1| GE13910 [Drosophila yakuba] >gi|190657875|gb|EDV55088.1| GG20970 [Drosophila erecta] >gi|194178013|gb|EDW91624.1| GE13910 [Drosophila yakuba]	gi|195455469|ref|XM_002074699.1|	121	1e-23	Drosophila willistoni GK23226 (Dwil\GK23226), mRNA	sp|Q9JMJ4|PRP19_RAT	684	0	Pre-mRNA-processing factor 19 OS=Rattus norvegicus GN=Prpf19 PE=2 SV=2	all0438_2	120	6e-27	COG2319	FOG: WD40 repeat	K10599	0	938	dya:Dyak_GE13910	pre-mRNA-processing factor 19 [EC:6.3.2.19]	GO:0000377//RNA splicing, via transesterification reactions with bulged adenosine as nucleophile;GO:0032446//protein modification by small protein conjugation	GO:0019787//small conjugating protein ligase activity	GO:0043234//protein complex;GO:0005681//spliceosomal complex;GO:0015630//microtubule cytoskeleton
CL1183.Contig1	603	23	0.8584	gi|195023466|ref|XP_001985700.1|	64.3	3e-09	GH20943 [Drosophila grimshawi] >gi|193901700|gb|EDW00567.1| GH20943 [Drosophila grimshawi]	--	--	--	--	--	--	--	--	--	--	--	--	--	--	--	--	--	--	-	-	-
CL1184.Contig1	3113	2414	17.451	gi|221513045|ref|NP_001137978.1|	370	1e-100	CG8786, isoform C [Drosophila melanogaster] >gi|220902656|gb|ACL83333.1| CG8786, isoform C [Drosophila melanogaster] >gi|226437683|gb|ACO56229.1| MIP02988p [Drosophila melanogaster]	gi|194751460|ref|XM_001958009.1|	99.6	6e-17	Drosophila ananassae GF10719 (Dana\GF10719), mRNA	sp|Q66JE4|RN146_XENTR	194	1e-48	E3 ubiquitin-protein ligase rnf146 OS=Xenopus tropicalis GN=rnf146 PE=2 SV=1	--	--	--	--	--	K09313	1e-08	63.2	der:Dere_GG19652	homeobox protein cut-like	-	-	-
CL1185.Contig1	1135	189	3.7474	gi|195425431|ref|XP_002061011.1|	39.7	6e-07	GK19011 [Drosophila willistoni] >gi|194157096|gb|EDW71997.1| GK19011 [Drosophila willistoni]	--	--	--	--	sp|Q8MP30|Y7791_DICDI	57.4	6e-08	Uncharacterized histidine-rich protein DDB_G0274557 OS=Dictyostelium discoideum GN=DDB_G0274557 PE=4 SV=1	--	--	--	--	--	K09218	1e-07	57.8	aag:AaeL_AAEL008336	snail, invertebrate	-	-	-
CL1186.Contig1	1094	2442	50.2333	gi|195429503|ref|XP_002062798.1|	320	1e-85	GK19646 [Drosophila willistoni] >gi|194158883|gb|EDW73784.1| GK19646 [Drosophila willistoni]	gi|195121667|ref|XM_002005306.1|	87.7	8e-14	Drosophila mojavensis GI20427 (Dmoj\GI20427), mRNA	sp|Q6AY04|CB047_RAT	77.8	4e-14	Uncharacterized protein C2orf47 homolog, mitochondrial OS=Rattus norvegicus PE=2 SV=1	--	--	--	--	--	--	--	--	--	--	-	-	-
CL1187.Contig1	840	313	8.3855	gi|313661537|gb|ADR71723.1|	77.4	7e-13	RH74790p [Drosophila melanogaster]	--	--	--	--	sp|Q92125|ANXA7_XENLA	64.3	3e-10	Annexin A7 OS=Xenopus laevis GN=anxa7 PE=2 SV=1	--	--	--	--	--	K09292	3e-11	69.3	cel:Y63D3A.5	protein TFG	-	-	-
CL1188.Contig1	3116	6072	43.8528	gi|289743191|gb|ADD20343.1|	1412	0	carnitine O-acyltransferase CPTI [Glossina morsitans morsitans]	gi|195383669|ref|XM_002050513.1|	276	5e-70	Drosophila virilis GJ20140 (Dvir\GJ20140), mRNA	sp|P50416|CPT1A_HUMAN	807	0	Carnitine O-palmitoyltransferase 1, liver isoform OS=Homo sapiens GN=CPT1A PE=1 SV=2	--	--	--	--	--	K08765	0	1403	dme:Dmel_CG12891	carnitine O-palmitoyltransferase 1 [EC:2.3.1.21]	-	-	-
CL119.Contig1	2203	403	4.1167	--	--	--	--	--	--	--	--	--	--	--	--	--	--	--	--	--	--	--	--	--	--	-	-	-
CL1190.Contig1	3538	3684	23.4328	gi|195452170|ref|XP_002073243.1|	1575	0	GK14023 [Drosophila willistoni] >gi|194169328|gb|EDW84229.1| GK14023 [Drosophila willistoni]	gi|195452169|ref|XM_002073207.1|	129	8e-26	Drosophila willistoni GK14023 (Dwil\GK14023), mRNA	sp|Q25479|NKCL_MANSE	1120	0	Bumetanide-sensitive sodium-(potassium)-chloride cotransporter OS=Manduca sexta PE=2 SV=1	SPBC18H10.16	282	3e-75	COG0531	Amino acid transporters	K10951	0	1575	dwi:Dwil_GK14023	solute carrier family 12 (sodium/potassium/chloride transporter), member 2	GO:0015698//inorganic anion transport;GO:0006865//amino acid transport;GO:0030001//metal ion transport	GO:0015377//cation:chloride symporter activity;GO:0005275//amine transmembrane transporter activity	GO:0031224//intrinsic to membrane
CL1191.Contig1	1784	1576	19.8804	--	--	--	--	--	--	--	--	--	--	--	--	--	--	--	--	--	--	--	--	--	--	-	-	-
CL1192.Contig1	1966	2982	34.134	gi|289740779|gb|ADD19137.1|	473	1e-131	secretory carrier membrane protein [Glossina morsitans morsitans]	gi|24642167|ref|NM_132795.2|	95.6	6e-16	Drosophila melanogaster scamp (Scamp), transcript variant A, mRNA	sp|Q8K021|SCAM1_MOUSE	246	4e-75	Secretory carrier-associated membrane protein 1 OS=Mus musculus GN=Scamp1 PE=1 SV=1	--	--	--	--	--	K08823	4e-61	210	mcc:717671	CDC-like kinase [EC:2.7.12.1]	-	-	-
CL1193.Contig1	1586	531	7.5345	gi|195058176|ref|XP_001995403.1|	598	1e-169	GH22654 [Drosophila grimshawi] >gi|193899609|gb|EDV98475.1| GH22654 [Drosophila grimshawi]	gi|328784760|ref|XM_397085.4|	81.8	8e-12	PREDICTED: Apis mellifera n-acetylglucosaminyl-phosphatidylinositol biosynthetic protein-like (LOC413643), mRNA	sp|P37287|PIGA_HUMAN	431	2e-120	Phosphatidylinositol N-acetylglucosaminyltransferase subunit A OS=Homo sapiens GN=PIGA PE=1 SV=1	SPBC3D6.07	347	4e-95	COG0438	Glycosyltransferase	K03857	3e-170	598	dgr:Dgri_GH22654	phosphatidylinositol glycan, class A [EC:2.4.1.198]	-	-	-
CL1194.Contig1	1707	1393	18.3646	gi|289741595|gb|ADD19545.1|	504	1e-141	sodium-bile acid cotransporter [Glossina morsitans morsitans]	gi|195045279|ref|XM_001991908.1|	73.8	2e-09	Drosophila grimshawi GH24476 (Dgri\GH24476), mRNA	sp|P09131|P3_HUMAN	139	2e-32	P3 protein OS=Homo sapiens GN=SLC10A3 PE=2 SV=1	MA2003	93.6	1e-18	COG0385	Predicted Na+-dependent transporter	K14343	2e-129	462	dwi:Dwil_GK19860	solute carrier family 10 (sodium/bile acid cotransporter), member 3/5	-	-	-
CL1195.Contig1	509	21	0.9285	--	--	--	--	gi|113193577|gb|AE014298.4|	63.9	6e-07	Drosophila melanogaster chromosome X, complete sequence	--	--	--	--	--	--	--	--	--	--	--	--	--	--	-	-	-
CL1196.Contig1	720	138	4.3133	--	--	--	--	--	--	--	--	--	--	--	--	--	--	--	--	--	--	--	--	--	--	-	-	-
CL1197.Contig1	1950	1329	15.3375	gi|289742269|gb|ADD19882.1|	472	1e-131	uncharacterized conserved protein [Glossina morsitans morsitans]	gi|194748698|ref|XM_001956746.1|	81.8	9e-12	Drosophila ananassae GF10104 (Dana\GF10104), mRNA	sp|Q9VVE2|ROGDI_DROME	412	1e-114	Protein rogdi OS=Drosophila melanogaster GN=rogdi PE=1 SV=2	--	--	--	--	--	--	--	--	--	--	-	-	-
CL1198.Contig1	966	37	0.862	--	--	--	--	--	--	--	--	--	--	--	--	--	--	--	--	--	--	--	--	--	--	-	-	-
CL1199.Contig1	4093	7148	39.3012	gi|195376007|ref|XP_002046788.1|	597	1e-168	GJ13077 [Drosophila virilis] >gi|194153946|gb|EDW69130.1| GJ13077 [Drosophila virilis]	gi|28850193|gb|AC124422.5|	63.9	5e-06	Mus musculus BAC clone RP24-326L13 from chromosome 9, complete sequence	sp|Q24114|DALY_DROME	530	8e-150	Division abnormally delayed protein OS=Drosophila melanogaster GN=dally PE=1 SV=1	--	--	--	--	--	K02306	2e-169	597	dvi:Dvir_GJ13077	dally	-	-	GO:0016020//membrane
CL12.Contig1	802	22	0.6173	--	--	--	--	--	--	--	--	--	--	--	--	--	--	--	--	--	--	--	--	--	--	-	-	-
CL12.Contig2	3122	0	0	gi|194746850|ref|XP_001955867.1|	236	5e-60	GF24876 [Drosophila ananassae] >gi|190623149|gb|EDV38673.1| GF24876 [Drosophila ananassae]	--	--	--	--	sp|Q95NQ0|MTH2_DROSI	231	7e-60	G-protein coupled receptor Mth2 OS=Drosophila simulans GN=mth2 PE=3 SV=1	--	--	--	--	--	K04599	2e-42	175	dpo:Dpse_GA19967	G protein-coupled receptor Mth (Methuselah protein)	-	-	-
CL12.Contig3	3152	12	0.0857	gi|194746850|ref|XP_001955867.1|	236	5e-60	GF24876 [Drosophila ananassae] >gi|190623149|gb|EDV38673.1| GF24876 [Drosophila ananassae]	--	--	--	--	sp|Q95NQ0|MTH2_DROSI	231	7e-60	G-protein coupled receptor Mth2 OS=Drosophila simulans GN=mth2 PE=3 SV=1	--	--	--	--	--	K04599	2e-42	175	dpo:Dpse_GA19967	G protein-coupled receptor Mth (Methuselah protein)	-	-	-
CL12.Contig4	718	191	5.9865	--	--	--	--	--	--	--	--	--	--	--	--	--	--	--	--	--	--	--	--	--	--	-	-	-
CL12.Contig5	1986	950	10.7648	gi|340711723|ref|XP_003394420.1|	64.7	2e-08	PREDICTED: myosin heavy chain, non-muscle-like isoform 2 [Bombus terrestris]	gi|73949137|ref|XM_853803.1|	61.9	9e-06	PREDICTED: Canis familiaris similar to Zinc finger MYND domain containing protein 11 (Adenovirus 5 E1A-binding protein) (BS69 protein), transcript variant 5 (LOC478023), mRNA	sp|Q99323|MYSN_DROME	62.8	3e-09	Myosin heavy chain, non-muscle OS=Drosophila melanogaster GN=zip PE=1 SV=2	PH0283	55.1	4e-07	COG1318	Predicted transcriptional regulators	K10352	9e-09	62.8	ame:412092	myosin heavy chain	-	-	-
CL12.Contig6	3313	123	0.8355	gi|194746850|ref|XP_001955867.1|	236	6e-60	GF24876 [Drosophila ananassae] >gi|190623149|gb|EDV38673.1| GF24876 [Drosophila ananassae]	--	--	--	--	sp|Q95NQ0|MTH2_DROSI	231	8e-60	G-protein coupled receptor Mth2 OS=Drosophila simulans GN=mth2 PE=3 SV=1	--	--	--	--	--	K04599	2e-42	175	dpo:Dpse_GA19967	G protein-coupled receptor Mth (Methuselah protein)	-	-	-
CL12.Contig7	2013	1072	11.9843	gi|156555835|ref|XP_001602470.1|	60.1	4e-07	PREDICTED: similar to CG18255-PA [Nasonia vitripennis]	gi|21637461|gb|AC011483.7|	65.9	6e-07	Homo sapiens chromosome 19 clone CTB-147C22, complete sequence	sp|P22793|TRHY_SHEEP	54.7	8e-07	Trichohyalin OS=Ovis aries GN=TCHH PE=2 SV=2	--	--	--	--	--	K10352	2e-06	55.1	bmy:Bm1_40715	myosin heavy chain	-	-	-
CL12.Contig8	1218	185	3.4181	--	--	--	--	--	--	--	--	--	--	--	--	--	--	--	--	--	--	--	--	--	--	-	-	-
CL120.Contig1	4081	1586	8.7458	gi|198460422|ref|XP_001361708.2|	1397	0	GA10056 [Drosophila pseudoobscura pseudoobscura] >gi|198137012|gb|EAL26287.2| GA10056 [Drosophila pseudoobscura pseudoobscura]	gi|195425683|ref|XM_002061086.1|	357	2e-94	Drosophila willistoni GK10766 (Dwil\GK10766), mRNA	sp|P04412|EGFR_DROME	1344	0	Epidermal growth factor receptor OS=Drosophila melanogaster GN=Egfr PE=1 SV=3	L138452_1	87	2e-16	COG0515	Serine/threonine protein kinase	K04361	0	1397	dwi:Dwil_GK10766	epidermal growth factor receptor [EC:2.7.10.1]	-	-	-
CL1200.Contig1	1612	217	3.0294	--	--	--	--	--	--	--	--	--	--	--	--	--	--	--	--	--	--	--	--	--	--	-	-	-
CL1201.Contig1	1821	5056	62.4827	gi|289743171|gb|ADD20333.1|	392	1e-107	uncharacterized integral membrane protein [Glossina morsitans morsitans]	gi|195434670|ref|XM_002065290.1|	109	4e-20	Drosophila willistoni GK14725 (Dwil\GK14725), mRNA	sp|Q9V447|KRH2_DROME	356	1e-97	Protein Kr-h2 OS=Drosophila melanogaster GN=Kr-h2 PE=1 SV=1	--	--	--	--	--	K11089	7e-08	59.7	dgr:Dgri_GH24936	60 kDa SS-A/Ro ribonucleoprotein	-	-	GO:0031224//intrinsic to membrane
CL1202.Contig1	4719	3572	17.0343	gi|194750049|ref|XP_001957444.1|	794	0	GF24034 [Drosophila ananassae] >gi|190624726|gb|EDV40250.1| GF24034 [Drosophila ananassae]	gi|198465326|ref|XM_002134912.1|	83.8	6e-12	Drosophila pseudoobscura pseudoobscura GA23763 (Dpse\GA23763), mRNA	sp|Q149C3|LIGO4_MOUSE	162	9e-39	Leucine-rich repeat and immunoglobulin-like domain containing-NOGO receptor-interacting protein 4 OS=Mus musculus GN=Lingo4 PE=2 SV=2	alr0124_1	120	2e-26	COG4886	Leucine-rich repeat (LRR) protein	K13023	2e-36	156	mcc:707574	carboxypeptidase N regulatory subunit	-	-	-
CL1203.Contig1	2104	920	9.8402	gi|161080703|ref|NP_652705.2|	748	0	sallimus, isoform C [Drosophila melanogaster] >gi|172045934|sp|Q9I7U4.3|TITIN_DROME RecName: Full=Titin; AltName: Full=D-Titin; AltName: Full=Kettin >gi|158028409|gb|AAG22226.3| sallimus, isoform C [Drosophila melanogaster]	--	--	--	--	sp|Q9I7U4|TITIN_DROME	748	0	Titin OS=Drosophila melanogaster GN=sls PE=1 SV=3	PAB1382	64.3	8e-10	COG3351	Putative archaeal flagellar protein D/E	K14721	2e-23	111	phu:Phum_PHUM540970	DNA-directed RNA polymerase III subunit RPC5	-	-	-
CL1204.Contig1	265	45	3.8215	gi|156548084|ref|XP_001606311.1|	87.4	2e-16	PREDICTED: cuticle protein [Nasonia vitripennis]	--	--	--	--	sp|P80685|CUG1A_TENMO	69.7	1e-12	Pupal cuticle protein G1A OS=Tenebrio molitor PE=1 SV=1	--	--	--	--	--	K08098	8e-09	58.9	dse:Dsec_GM11858	phosphatidylinositol glycan, class Z [EC:2.4.1.-]	-	-	-
CL1205.Contig1	1315	261	4.4666	--	--	--	--	--	--	--	--	--	--	--	--	--	--	--	--	--	--	--	--	--	--	-	-	-
CL1206.Contig1	1589	731	10.3528	gi|194746498|ref|XP_001955717.1|	142	4e-39	GF18904 [Drosophila ananassae] >gi|190628754|gb|EDV44278.1| GF18904 [Drosophila ananassae]	--	--	--	--	sp|Q9BXT4|TDRD1_HUMAN	55.5	3e-07	Tudor domain-containing protein 1 OS=Homo sapiens GN=TDRD1 PE=1 SV=2	--	--	--	--	--	K11847	9e-06	52.4	bmy:Bm1_22850	ubiquitin carboxyl-terminal hydrolase 19 [EC:3.1.2.15]	-	GO:0005488//binding	-
CL1207.Contig1	844	30	0.7999	gi|170595123|ref|XP_001902255.1|	53.9	8e-06	U88 [Brugia malayi]	--	--	--	--	--	--	--	--	--	--	--	--	--	--	--	--	--	--	-	-	-
CL1208.Contig1	783	42	1.2071	--	--	--	--	--	--	--	--	--	--	--	--	--	--	--	--	--	--	--	--	--	--	-	-	-
CL1209.Contig1	2189	898	9.232	gi|15042605|gb|AAK82365.1|AF387635_1	565	1e-159	Ser/Thr protein kinase PAR-1alpha [Drosophila melanogaster]	gi|195122812|ref|XM_002005869.1|	198	6e-47	Drosophila mojavensis GI20735 (Dmoj\GI20735), mRNA	sp|Q05512|MARK2_MOUSE	201	4e-51	Serine/threonine-protein kinase MARK2 OS=Mus musculus GN=Mark2 PE=1 SV=3	--	--	--	--	--	K08798	6e-158	558	dwi:Dwil_GK15874	MAP/microtubule affinity-regulating kinase [EC:2.7.11.1]	-	-	-
CL121.Contig1	1388	481	7.7986	gi|326578601|gb|ADZ95870.1|	51.2	4e-08	reverse transcriptase [Coenonympha glycerion]	--	--	--	--	--	--	--	--	--	--	--	--	--	--	--	--	--	--	-	GO:0005488//binding;GO:0003824//catalytic activity	-
CL121.Contig2	657	0	0	gi|115670804|ref|XP_001196820.1|	57.8	6e-11	PREDICTED: similar to ENSANGP00000027929 [Strongylocentrotus purpuratus] >gi|115930521|ref|XP_001194229.1| PREDICTED: similar to ENSANGP00000027929 [Strongylocentrotus purpuratus]	--	--	--	--	sp|Q9NBX4|RTXE_DROME	35.4	2e-06	Probable RNA-directed DNA polymerase from transposon X-element OS=Drosophila melanogaster GN=ORF2 PE=3 SV=1	--	--	--	--	--	K02350	3e-08	45.4	spu:580974	DNA polymerase zeta subunit [EC:2.7.7.7]	-	-	-
CL121.Contig3	832	133	3.5974	gi|115670804|ref|XP_001196820.1|	107	5e-22	PREDICTED: similar to ENSANGP00000027929 [Strongylocentrotus purpuratus] >gi|115930521|ref|XP_001194229.1| PREDICTED: similar to ENSANGP00000027929 [Strongylocentrotus purpuratus]	--	--	--	--	sp|Q95SX7|RTBS_DROME	96.7	5e-20	Probable RNA-directed DNA polymerase from transposon BS OS=Drosophila melanogaster GN=RTase PE=2 SV=1	--	--	--	--	--	K02350	2e-15	83.6	spu:580974	DNA polymerase zeta subunit [EC:2.7.7.7]	-	-	-
CL1210.Contig1	470	34	1.628	--	--	--	--	--	--	--	--	--	--	--	--	--	--	--	--	--	--	--	--	--	--	-	-	-
CL1211.Contig1	2183	247	2.5463	gi|195442978|ref|XP_002069217.1|	135	1e-29	GK10383 [Drosophila willistoni] >gi|194165302|gb|EDW80203.1| GK10383 [Drosophila willistoni]	--	--	--	--	--	--	--	--	--	--	--	--	--	K02922	2e-07	58.5	dpo:Dpse_GA21535	large subunit ribosomal protein L37e	-	-	-
CL1212.Contig1	681	146	4.8247	--	--	--	--	gi|23379325|gb|AY055821.1|	91.7	3e-15	Musca domestica ABC membrane transporter (white) gene, partial cds	--	--	--	--	--	--	--	--	--	--	--	--	--	--	-	-	-
CL1213.Contig1	2593	1804	15.6566	gi|195382308|ref|XP_002049872.1|	458	0	GJ21830 [Drosophila virilis] >gi|194144669|gb|EDW61065.1| GJ21830 [Drosophila virilis]	gi|195430069|ref|XM_002063044.1|	135	1e-27	Drosophila willistoni GK21732 (Dwil\GK21732), mRNA	sp|P18502|PTC_DROME	439	0	Protein patched OS=Drosophila melanogaster GN=ptc PE=2 SV=2	SPAC23C4.09c	86.3	2e-16	COG2118	DNA-binding protein	K06225	0	458	dvi:Dvir_GJ21830	patched 1	GO:0000278//mitotic cell cycle;GO:0009880//embryonic pattern specification;GO:0017145//stem cell division;GO:0007448//anterior/posterior pattern formation, imaginal disc;GO:0035161;GO:0048878//chemical homeostasis;GO:0006796//phosphate metabolic process;GO:0048592//eye morphogenesis;GO:0006935//chemotaxis;GO:0007281//germ cell development;GO:0007292//female gamete generation;GO:0007445;GO:0007399…	GO:0005488//binding;GO:0004888//transmembrane receptor activity	GO:0016023//cytoplasmic membrane-bounded vesicle;GO:0016021//integral to membrane
CL1214.Contig1	561	42	1.6848	--	--	--	--	--	--	--	--	--	--	--	--	--	--	--	--	--	--	--	--	--	--	-	-	-
CL1215.Contig1	1859	1164	14.0908	gi|195446938|ref|XP_002070991.1|	239	4e-61	GK25554 [Drosophila willistoni] >gi|194167076|gb|EDW81977.1| GK25554 [Drosophila willistoni]	gi|2467111|emb|Y14994.1|	75.8	5e-10	Drosophila hydei mRNA for Lola-like protein	sp|B4LMA2|EAF_DROVI	63.5	1e-09	Ell-associated factor Eaf OS=Drosophila virilis GN=Eaf PE=3 SV=1	--	--	--	--	--	K04498	4e-16	87	dwi:Dwil_GK25575	E1A/CREB-binding protein [EC:2.3.1.48]	-	-	-
CL1216.Contig1	2818	1507	12.0347	gi|195375233|ref|XP_002046406.1|	987	0	GJ12881 [Drosophila virilis] >gi|194153564|gb|EDW68748.1| GJ12881 [Drosophila virilis]	gi|195012315|ref|XM_001983546.1|	226	4e-55	Drosophila grimshawi GH15976 (Dgri\GH15976), mRNA	sp|Q9EQG9|C43BP_MOUSE	521	2e-147	Collagen type IV alpha-3-binding protein OS=Mus musculus GN=Col4a3bp PE=1 SV=1	--	--	--	--	--	K08283	0	987	dvi:Dvir_GJ12881	Goodpasture-antigen-binding protein kinase [EC:2.7.11.9]	-	-	-
CL1217.Contig1	985	75	1.7135	gi|198463527|ref|XP_001352855.2|	59.7	2e-07	GA11331 [Drosophila pseudoobscura pseudoobscura] >gi|198151295|gb|EAL30356.2| GA11331 [Drosophila pseudoobscura pseudoobscura]	gi|194866085|ref|XM_001971713.1|	71.9	4e-09	Drosophila erecta GG15134 (Dere\GG15134), mRNA	--	--	--	--	--	--	--	--	--	K06115	3e-08	59.7	dpo:Dpse_GA11331	spectrin beta	-	-	-
CL1218.Contig1	323	33	2.2992	gi|195484469|ref|XP_002090708.1|	61.2	1e-08	GE12649 [Drosophila yakuba] >gi|194176809|gb|EDW90420.1| GE12649 [Drosophila yakuba]	--	--	--	--	--	--	--	--	--	--	--	--	--	K13355	8e-09	58.9	dvi:Dvir_GJ18096	nucleoside diphosphate-linked moiety X motif 19, mitochondrial [EC:3.6.1.-]	-	-	-
CL1219.Contig1	3813	6307	37.2237	gi|194742277|ref|XP_001953629.1|	820	0	GF17134 [Drosophila ananassae] >gi|190626666|gb|EDV42190.1| GF17134 [Drosophila ananassae]	gi|195446276|ref|XM_002070673.1|	192	7e-45	Drosophila willistoni GK12202 (Dwil\GK12202), mRNA	sp|Q9NFU0|FMR1_DROME	792	0	Fragile X mental retardation syndrome-related protein 1 OS=Drosophila melanogaster GN=Fmr1 PE=1 SV=1	YKL032c	65.5	7e-10	COG5648	Chromatin-associated proteins containing the HMG domain	K15047	9e-19	97.1	spu:578672	heterogeneous nuclear ribonucleoprotein U-like protein 1	GO:0007309//oocyte axis specification;GO:0007619//courtship behavior;GO:0007346//regulation of mitotic cell cycle;GO:0007420//brain development;GO:0007613//memory;GO:0008306//associative learning;GO:0001505//regulation of neurotransmitter levels;GO:0009416//response to light stimulus;GO:0007409//axonogenesis;GO:0006935//chemotaxis;GO:0007626//locomotory behavior;GO:0048741//skeletal muscle fiber …	GO:0005515//protein binding;GO:0003723//RNA binding	GO:0031332;GO:0044444//cytoplasmic part
CL122.Contig1	2952	174973	1333.88	gi|289740911|gb|ADD19203.1|	360	1e-107	retrotransposon protein [Glossina morsitans morsitans]	--	--	--	--	--	--	--	--	--	--	--	--	--	--	--	--	--	--	-	-	-
CL1220.Contig1	554	89	3.6153	gi|195396325|ref|XP_002056782.1|	205	7e-52	GJ16693 [Drosophila virilis] >gi|194146549|gb|EDW62268.1| GJ16693 [Drosophila virilis]	gi|157111022|ref|XM_001651306.1|	87.7	4e-14	Aedes aegypti cleavage stimulation factor partial mRNA	sp|P25991|SUF_DROME	203	2e-52	Protein suppressor of forked OS=Drosophila melanogaster GN=su(f) PE=1 SV=2	SPAC6F12.17	73.2	3e-13	COG5107	Pre-mRNA 3'-end processing (cleavage and polyadenylation) factor	K14408	1e-52	205	dvi:Dvir_GJ16693	cleavage stimulation factor subunit 3	GO:0006810//transport;GO:0006396//RNA processing	GO:0046914//transition metal ion binding	GO:0005849//mRNA cleavage factor complex;GO:0031224//intrinsic to membrane
CL1221.Contig1	1921	772	9.0438	gi|195397179|ref|XP_002057206.1|	662	0	GJ16967 [Drosophila virilis] >gi|194146973|gb|EDW62692.1| GJ16967 [Drosophila virilis]	gi|195564734|ref|XM_002105933.1|	93.7	2e-15	Drosophila simulans Mct1 (Dsim\Mct1), mRNA	sp|Q7RTX9|MOT14_HUMAN	180	9e-45	Monocarboxylate transporter 14 OS=Homo sapiens GN=SLC16A14 PE=2 SV=1	AF0367	77	1e-13	COG0477	Permeases of the major facilitator superfamily	K08190	1e-46	188	mdo:100014050	MFS transporter, MCP family, solute carrier family 16 (monocarboxylic acid transporters), member 14	-	-	-
CL1222.Contig1	630	31217	1115.1	gi|194766571|ref|XP_001965398.1|	79.3	1e-13	GF20626 [Drosophila ananassae] >gi|190618008|gb|EDV33532.1| GF20626 [Drosophila ananassae]	--	--	--	--	sp|A2ASS6|TITIN_MOUSE	74.3	2e-13	Titin OS=Mus musculus GN=Ttn PE=1 SV=1	YOR310c	66.6	3e-11	COG1498	Protein implicated in ribosomal biogenesis, Nop56p homolog	K04574	1e-13	76.6	cfa:442940	neurofilament heavy polypeptide	GO:0009987//cellular process	-	GO:0043229//intracellular organelle
CL1223.Contig1	3190	5645	39.8232	gi|125986983|ref|XP_001357254.1|	704	0	GA17658 [Drosophila pseudoobscura pseudoobscura] >gi|195156287|ref|XP_002019032.1| GL26138 [Drosophila persimilis] >gi|54645585|gb|EAL34323.1| GA17658 [Drosophila pseudoobscura pseudoobscura] >gi|194115185|gb|EDW37228.1| GL26138 [Drosophila persimilis]	gi|195433429|ref|XM_002064679.1|	303	2e-78	Drosophila willistoni GK15079 (Dwil\GK15079), mRNA	sp|P51907|EAA3_RAT	367	1e-100	Excitatory amino acid transporter 3 OS=Rattus norvegicus GN=Slc1a1 PE=1 SV=1	aq_1330	195	5e-49	COG1301	Na+/H+-dicarboxylate symporters	K05614	9e-102	372	dre:323439	solute carrier family 1 (glial high affinity glutamate transporter), member 3	-	-	-
CL1224.Contig1	835	204	5.498	gi|195449150|ref|XP_002071948.1|	425	1e-117	GK22579 [Drosophila willistoni] >gi|194168033|gb|EDW82934.1| GK22579 [Drosophila willistoni]	gi|195449149|ref|XM_002071912.1|	97.6	7e-17	Drosophila willistoni GK22579 (Dwil\GK22579), mRNA	sp|Q6PTT0|ACY1B_RAT	279	5e-75	Aminoacylase-1B OS=Rattus norvegicus GN=Acy1b PE=1 SV=1	PAE2335	62	1e-09	COG0624	Acetylornithine deacetylase/Succinyl-diaminopimelate desuccinylase and related deacylases	K14677	2e-118	425	dwi:Dwil_GK22579	aminoacylase [EC:3.5.1.14]	-	-	-
CL1225.Contig1	1051	233	4.989	gi|195385472|ref|XP_002051429.1|	332	2e-89	GJ12292 [Drosophila virilis] >gi|194147886|gb|EDW63584.1| GJ12292 [Drosophila virilis]	gi|195385471|ref|XM_002051393.1|	73.8	1e-09	Drosophila virilis GJ12292 (Dvir\GJ12292), mRNA	sp|Q9Y103|TFP11_DROME	287	3e-77	Septin-interacting protein 1 OS=Drosophila melanogaster GN=sip1 PE=1 SV=1	--	--	--	--	--	K13103	3e-90	332	dvi:Dvir_GJ12292	tuftelin-interacting protein 11	-	-	-
CL1226.Contig1	4007	101319	569.029	gi|195431523|ref|XP_002063787.1|	1875	0	GK15853 [Drosophila willistoni] >gi|194159872|gb|EDW74773.1| GK15853 [Drosophila willistoni]	gi|195431522|ref|XM_002063751.1|	2141	0	Drosophila willistoni GK15853 (Dwil\GK15853), mRNA	sp|P22700|ATC1_DROME	1866	0	Calcium-transporting ATPase sarcoplasmic/endoplasmic reticulum type OS=Drosophila melanogaster GN=Ca-P60A PE=1 SV=2	BS_yloB	545	2e-154	COG0474	Cation transport ATPase	K05853	0	1875	dwi:Dwil_GK15853	Ca2+ transporting ATPase, sarcoplasmic/endoplasmic reticulum [EC:3.6.3.8]	-	-	-
CL1227.Contig1	421	10	0.5345	--	--	--	--	--	--	--	--	--	--	--	--	--	--	--	--	--	--	--	--	--	--	-	-	-
CL1228.Contig1	2716	1080	8.9486	gi|195425488|ref|XP_002061034.1|	853	0	GK10723 [Drosophila willistoni] >gi|194157119|gb|EDW72020.1| GK10723 [Drosophila willistoni]	gi|195425487|ref|XM_002060998.1|	333	2e-87	Drosophila willistoni GK10723 (Dwil\GK10723), mRNA	sp|A1ZAJ2|KIF1A_DROME	849	0	Kinesin-like protein unc-104 OS=Drosophila melanogaster GN=unc-104 PE=1 SV=1	--	--	--	--	--	K10392	0	853	dwi:Dwil_GK10723	kinesin family member 1/13/14	-	-	-
CL1229.Contig1	1620	929	12.9052	gi|195436680|ref|XP_002066285.1|	321	6e-86	GK18210 [Drosophila willistoni] >gi|194162370|gb|EDW77271.1| GK18210 [Drosophila willistoni]	gi|195436679|ref|XM_002066249.1|	83.8	2e-12	Drosophila willistoni GK18210 (Dwil\GK18210), mRNA	sp|Q04652|KELC_DROME	315	1e-85	Ring canal kelch protein OS=Drosophila melanogaster GN=kel PE=1 SV=4	L159324_1	52	3e-06	COG1705	Muramidase (flagellum-specific)	K10443	8e-87	321	dwi:Dwil_GK18210	kelch-like protein 2/3	-	-	-
CL123.Contig1	1339	214	3.5966	--	--	--	--	--	--	--	--	--	--	--	--	--	--	--	--	--	--	--	--	--	--	-	-	-
CL1230.Contig1	3109	1165	8.4327	gi|194757800|ref|XP_001961150.1|	783	0	GF11146 [Drosophila ananassae] >gi|190622448|gb|EDV37972.1| GF11146 [Drosophila ananassae]	gi|195124458|ref|XM_002006674.1|	125	1e-24	Drosophila mojavensis GI18436 (Dmoj\GI18436), mRNA	sp|Q80XC3|US6NL_MOUSE	362	2e-99	USP6 N-terminal-like protein OS=Mus musculus GN=Usp6nl PE=1 SV=2	ECU11g1700	131	6e-30	COG5210	GTPase-activating protein	K11837	9e-51	202	hsa:9098	ubiquitin carboxyl-terminal hydrolase 6/32 [EC:3.1.2.15]	GO:0032318	GO:0005099//Ras GTPase activator activity	GO:0044464//cell part
CL1231.Contig1	823	25	0.6836	--	--	--	--	--	--	--	--	--	--	--	--	--	--	--	--	--	--	--	--	--	--	-	-	-
CL1232.Contig1	1085	223	4.6253	gi|289741729|gb|ADD19612.1|	436	1e-121	phytoene/squalene synthetase [Glossina morsitans morsitans]	--	--	--	--	sp|Q9VYS5|U551_DROME	349	7e-96	UPF0551 protein CG15738 homolog, mitochondrial OS=Drosophila melanogaster GN=CG15738 PE=2 SV=1	BMEI1074	90.5	5e-18	COG1562	Phytoene/squalene synthetase	--	--	--	--	--	-	-	-
CL1233.Contig1	385	41	2.3965	--	--	--	--	gi|11066376|gb|AF200191.1|AF200191	67.9	3e-08	Musca domestica cytochrome P450 6D3 (CYP6D3) gene, CYP6D3-v1 allele, complete cds; and cytochrome P450 6D1 (CYP6D1) gene, CYP6D1-v6 allele, partial cds	--	--	--	--	--	--	--	--	--	--	--	--	--	--	-	-	-
CL1234.Contig1	4679	16185	77.8435	gi|194756334|ref|XP_001960434.1|	2085	0	GF11513 [Drosophila ananassae] >gi|190621732|gb|EDV37256.1| GF11513 [Drosophila ananassae]	gi|195426701|ref|XM_002061405.1|	769	0	Drosophila willistoni GK20720 (Dwil\GK20720), mRNA	sp|Q99323|MYSN_DROME	2068	0	Myosin heavy chain, non-muscle OS=Drosophila melanogaster GN=zip PE=1 SV=2	ECU04g1000	194	9e-49	COG5022	Myosin heavy chain	K10352	0	2085	dan:Dana_GF11513	myosin heavy chain	GO:0051234//establishment of localization;GO:0003012//muscle system process;GO:0035026//leading edge cell differentiation;GO:0035151//regulation of tube size, open tracheal system;GO:0007391//dorsal closure;GO:0003002;GO:0035071//salivary gland cell autophagic cell death;GO:0030010//establishment of cell polarity;GO:0031034//myosin filament assembly;GO:0010927;GO:0001738//morphogenesis of a polar…	GO:0017022//myosin binding;GO:0032559//adenyl ribonucleotide binding;GO:0016887//ATPase activity	GO:0044448//cell cortex part;GO:0032155//cell division site part;GO:0031674//I band;GO:0016459//myosin complex
CL1235.Contig1	730	90	2.7745	--	--	--	--	--	--	--	--	--	--	--	--	--	--	--	--	--	--	--	--	--	--	-	-	-
CL1236.Contig1	609	154	5.6907	--	--	--	--	--	--	--	--	--	--	--	--	--	--	--	--	--	--	--	--	--	--	-	-	-
CL1237.Contig1	6070	7254	26.8938	gi|195431126|ref|XP_002063599.1|	798	0	GK21997 [Drosophila willistoni] >gi|259511409|sp|B4MR46.1|SRRT_DROWI RecName: Full=Serrate RNA effector molecule homolog; AltName: Full=Arsenite-resistance protein 2 homolog >gi|194159684|gb|EDW74585.1| GK21997 [Drosophila willistoni]	gi|170034244|ref|XM_001844933.1|	129	1e-25	Culex quinquefasciatus arsenite-resistance protein, mRNA	sp|B4MR46|SRRT_DROWI	798	0	Serrate RNA effector molecule homolog OS=Drosophila willistoni GN=Ars2 PE=3 SV=1	SPAC140.02	88.2	2e-16	COG0724	RNA-binding proteins (RRM domain)	K11848	2e-28	129	dsi:Dsim_GD11032	ubiquitin carboxyl-terminal hydrolase 20/33 [EC:3.1.2.15]	GO:0010035//response to inorganic substance;GO:0000377//RNA splicing, via transesterification reactions with bulged adenosine as nucleophile;GO:0035196//production of miRNAs involved in gene silencing by miRNA;GO:0045069//regulation of viral genome replication	-	GO:0005681//spliceosomal complex;GO:0031981//nuclear lumen
CL1238.Contig1	617	27	0.9848	--	--	--	--	--	--	--	--	--	--	--	--	--	--	--	--	--	--	--	--	--	--	-	-	-
CL1239.Contig1	951	612	14.4822	gi|289740377|gb|ADD18936.1|	368	1e-100	vacuolar protein sorting 29 [Glossina morsitans morsitans]	gi|195437729|ref|XM_002066757.1|	234	5e-58	Drosophila willistoni GK24671 (Dwil\GK24671), mRNA	sp|Q9QZ88|VPS29_MOUSE	320	4e-87	Vacuolar protein sorting-associated protein 29 OS=Mus musculus GN=Vps29 PE=1 SV=1	SPAC15E1.06	179	5e-45	COG0622	Predicted phosphoesterase	K07095	1e-98	360	dvi:Dvir_GJ19542		GO:0006810//transport;GO:0006796//phosphate metabolic process	GO:0043169//cation binding;GO:0016791//phosphatase activity	GO:0043231//intracellular membrane-bounded organelle
CL124.Contig1	1419	101	1.6018	--	--	--	--	--	--	--	--	--	--	--	--	--	--	--	--	--	--	--	--	--	--	-	-	-
CL124.Contig2	1431	6	0.0944	--	--	--	--	--	--	--	--	--	--	--	--	--	--	--	--	--	--	--	--	--	--	-	-	-
CL124.Contig3	954	1	0.0236	--	--	--	--	--	--	--	--	--	--	--	--	--	--	--	--	--	--	--	--	--	--	-	-	-
CL124.Contig4	1090	0	0	--	--	--	--	--	--	--	--	--	--	--	--	--	--	--	--	--	--	--	--	--	--	-	-	-
CL1240.Contig1	1460	1187	18.2962	gi|195393474|ref|XP_002055379.1|	246	3e-63	GJ19337 [Drosophila virilis] >gi|194149889|gb|EDW65580.1| GJ19337 [Drosophila virilis]	gi|195448033|ref|XM_002071444.1|	103	2e-18	Drosophila willistoni GK25824 (Dwil\GK25824), mRNA	--	--	--	--	--	--	--	--	--	--	--	--	--	--	-	-	-
CL1241.Contig1	2068	6843	74.4662	gi|289743055|gb|ADD20275.1|	822	0	eukaryotic release factor 1 [Glossina morsitans morsitans]	gi|194874790|ref|XM_001973431.1|	607	1e-170	Drosophila erecta GG16102 (Dere\GG16102), mRNA	sp|Q9VPH7|ERF1_DROME	819	0	Eukaryotic peptide chain release factor subunit 1 OS=Drosophila melanogaster GN=eRF1 PE=1 SV=2	YBR143c	588	9e-168	COG1503	Peptide chain release factor 1 (eRF1)	K03265	0	819	dpe:Dper_GL25132	peptide chain release factor subunit 1	-	-	-
CL1242.Contig1	705	184	5.8734	gi|289742857|gb|ADD20176.1|	114	8e-52	60s ribosomal protein L9 [Glossina morsitans morsitans]	gi|195434101|ref|XM_002065006.1|	145	3e-31	Drosophila willistoni GK14887 (Dwil\GK14887), mRNA	sp|P50882|RL9_DROME	116	1e-51	60S ribosomal protein L9 OS=Drosophila melanogaster GN=RpL9 PE=1 SV=2	YNL067w	70.5	5e-21	COG0097	Ribosomal protein L6P/L9E	K02940	1e-51	116	dpe:Dper_GL19015	large subunit ribosomal protein L9e	-	-	-
CL1243.Contig1	659	186	6.3517	--	--	--	--	--	--	--	--	--	--	--	--	--	--	--	--	--	--	--	--	--	--	-	-	-
CL1244.Contig1	1905	984	11.6242	gi|24642561|ref|NP_573135.1|	608	1e-172	CG9784 [Drosophila melanogaster] >gi|7293245|gb|AAF48627.1| CG9784 [Drosophila melanogaster] >gi|21430862|gb|AAM51109.1| SD21513p [Drosophila melanogaster]	--	--	--	--	sp|P59644|PI5PA_MOUSE	231	5e-60	Phosphatidylinositol 4,5-bisphosphate 5-phosphatase A OS=Mus musculus GN=Inpp5j PE=1 SV=2	YNL106c_2	147	5e-35	COG5411	Phosphatidylinositol 5-phosphate phosphatase	K01106	5e-173	608	dme:Dmel_CG9784	inositol-1,4,5-trisphosphate 5-phosphatase [EC:3.1.3.56]	GO:0006796//phosphate metabolic process	GO:0004437//inositol or phosphatidylinositol phosphatase activity	-
CL1245.Contig1	4554	639	3.1577	gi|157126395|ref|XP_001654617.1|	686	0	transcriptional regulator ATRX (X-linked helicase II) [Aedes aegypti] >gi|108873303|gb|EAT37528.1| transcriptional regulator ATRX (X-linked helicase II) [Aedes aegypti]	gi|195387390|ref|XM_002052343.1|	145	2e-30	Drosophila virilis GJ22014 (Dvir\GJ22014), mRNA	sp|Q9GQN5|ATRX_DROME	414	9e-115	Transcriptional regulator ATRX homolog OS=Drosophila melanogaster GN=XNP PE=1 SV=2	SPAC15A10.03c	202	4e-51	COG0553	Superfamily II DNA/RNA helicases, SNF2 family	K10779	5e-107	390	mmu:22589	transcriptional regulator ATRX [EC:3.6.4.12]	-	-	-
CL1246.Contig1	2873	7415	58.0816	gi|195388690|ref|XP_002053012.1|	964	0	GJ23644 [Drosophila virilis] >gi|194151098|gb|EDW66532.1| GJ23644 [Drosophila virilis]	gi|195388689|ref|XM_002052976.1|	232	6e-57	Drosophila virilis GJ23644 (Dvir\GJ23644), mRNA	sp|Q9VC57|ATLAS_DROME	944	0	Atlastin OS=Drosophila melanogaster GN=atl PE=1 SV=1	--	--	--	--	--	K03514	2e-08	62.4	dmo:Dmoj_GI15833	DNA polymerase sigma subunit [EC:2.7.7.7]	-	-	-
CL1247.Contig1	747	120	3.6151	--	--	--	--	gi|11066376|gb|AF200191.1|AF200191	117	6e-23	Musca domestica cytochrome P450 6D3 (CYP6D3) gene, CYP6D3-v1 allele, complete cds; and cytochrome P450 6D1 (CYP6D1) gene, CYP6D1-v6 allele, partial cds	--	--	--	--	--	--	--	--	--	--	--	--	--	--	-	-	-
CL1248.Contig1	3473	1376	8.9161	gi|27368148|gb|AAN87272.1|	333	5e-89	ORF1 [Drosophila melanogaster]	--	--	--	--	sp|P21328|RTJK_DROME	278	6e-74	RNA-directed DNA polymerase from mobile element jockey OS=Drosophila melanogaster GN=pol PE=1 SV=1	SMb21167	62.4	5e-09	COG3344	Retron-type reverse transcriptase	K08017	3e-20	102	hmg:100197999	advillin	-	-	-
CL1249.Contig1	3276	5542	38.0702	gi|195125691|ref|XP_002007311.1|	815	0	GI12871 [Drosophila mojavensis] >gi|193918920|gb|EDW17787.1| GI12871 [Drosophila mojavensis]	gi|195492602|ref|XM_002094027.1|	256	5e-64	Drosophila yakuba GE21628 (Dyak\GE21628), mRNA	sp|Q8CHU3|EPN2_MOUSE	350	2e-95	Epsin-2 OS=Mus musculus GN=Epn2 PE=1 SV=1	--	--	--	--	--	K12471	0	815	dmo:Dmoj_GI12871	epsin	GO:0007219//Notch signaling pathway;GO:0042685//cardioblast cell fate specification;GO:0006897//endocytosis	-	-
CL125.Contig1	1871	19	0.2285	--	--	--	--	--	--	--	--	--	--	--	--	--	--	--	--	--	--	--	--	--	--	-	-	-
CL125.Contig2	1367	28	0.4609	gi|324499748|gb|ADY39900.1|	55.8	5e-06	Nucleosome-remodeling factor subunit NURF301-like protein [Ascaris suum]	--	--	--	--	sp|Q6BER5|NU301_CAEEL	53.1	1e-06	Nucleosome-remodeling factor subunit NURF301-like OS=Caenorhabditis elegans GN=nurf-1 PE=1 SV=1	--	--	--	--	--	K11728	4e-06	53.1	cel:F26H11.2	nucleosome-remodeling factor subunit BPTF	-	-	-
CL1250.Contig1	3990	3726	21.0152	gi|195427421|ref|XP_002061775.1|	248	2e-63	GK17011 [Drosophila willistoni] >gi|194157860|gb|EDW72761.1| GK17011 [Drosophila willistoni]	gi|194750746|ref|XM_001957655.1|	81.8	2e-11	Drosophila ananassae GF23902 (Dana\GF23902), mRNA	sp|O96433|CCNT_DROME	221	8e-57	Cyclin-T OS=Drosophila melanogaster GN=CycT PE=1 SV=2	SPAC140.02	69.3	5e-11	COG0724	RNA-binding proteins (RRM domain)	K15188	3e-64	248	dwi:Dwil_GK17011	cyclin T	GO:0009987//cellular process	-	GO:0043229//intracellular organelle
CL1251.Contig1	1156	936	18.2214	gi|289741419|gb|ADD19457.1|	504	1e-141	glucosamine-6-phosphate isomerase [Glossina morsitans morsitans]	gi|195034689|ref|XM_001988919.1|	176	1e-40	Drosophila grimshawi GH10296 (Dgri\GH10296), mRNA	sp|Q29NT9|GNPI_DROPS	482	6e-136	Glucosamine-6-phosphate isomerase OS=Drosophila pseudoobscura pseudoobscura GN=Gnpda1 PE=3 SV=1	nagB	339	6e-93	COG0363	6-phosphogluconolactonase/Glucosamine-6-phosphate isomerase/deaminase	K02564	2e-135	482	dpe:Dper_GL25853	glucosamine-6-phosphate deaminase [EC:3.5.99.6]	-	-	-
CL1252.Contig1	1897	2050	24.3192	gi|289740943|gb|ADD19219.1|	660	0	vacuolar sorting protein/ubiquitin receptor vPS23 [Glossina morsitans morsitans]	gi|195125725|ref|XM_002007292.1|	111	1e-20	Drosophila mojavensis GI12442 (Dmoj\GI12442), mRNA	sp|Q99816|TS101_HUMAN	381	2e-105	Tumor susceptibility gene 101 protein OS=Homo sapiens GN=TSG101 PE=1 SV=2	--	--	--	--	--	K12183	3e-180	632	dvi:Dvir_GJ12339	ESCRT-I complex subunit TSG101	-	-	-
CL1253.Contig1	3283	1646	11.2829	gi|195116459|ref|XP_002002772.1|	659	0	GI11193 [Drosophila mojavensis] >gi|193913347|gb|EDW12214.1| GI11193 [Drosophila mojavensis]	gi|195161704|ref|XM_002021666.1|	186	4e-43	Drosophila persimilis GL26651 (Dper\GL26651), mRNA	sp|Q05192|FTF1B_DROME	611	4e-174	Nuclear hormone receptor FTZ-F1 beta OS=Drosophila melanogaster GN=Hr39 PE=1 SV=3	--	--	--	--	--	K08705	0	659	dmo:Dmoj_GI11193	nuclear receptor subfamily 5 group A member 3	-	GO:0005488//binding	-
CL1254.Contig1	1172	34	0.6529	--	--	--	--	--	--	--	--	--	--	--	--	--	--	--	--	--	--	--	--	--	--	-	-	-
CL1255.Contig1	2792	477	3.8447	gi|195453485|ref|XP_002073808.1|	392	1e-107	GK12947 [Drosophila willistoni] >gi|194169893|gb|EDW84794.1| GK12947 [Drosophila willistoni]	--	--	--	--	sp|O76329|ACTNB_DICDI	70.9	1e-11	Interaptin OS=Dictyostelium discoideum GN=abpD PE=1 SV=1	SPAC56F8.03	55.8	4e-07	COG0532	Translation initiation factor 2 (IF-2; GTPase)	K00907	7e-16	87	dan:Dana_GF13333	myosin-light-chain kinase [EC:2.7.11.18]	-	-	-
CL1256.Contig1	2196	11957	122.533	gi|194858473|ref|XP_001969186.1|	705	0	GG24085 [Drosophila erecta] >gi|190661053|gb|EDV58245.1| GG24085 [Drosophila erecta]	gi|195402454|ref|XM_002059784.1|	105	7e-19	Drosophila virilis GJ15058 (Dvir\GJ15058), mRNA	sp|P29523|PPB_BOMMO	431	3e-120	Membrane-bound alkaline phosphatase OS=Bombyx mori GN=Alp-m PE=1 SV=3	XF0657	270	8e-72	COG1785	Alkaline phosphatase	K01077	0	705	der:Dere_GG24085	alkaline phosphatase [EC:3.1.3.1]	-	-	-
CL1257.Contig1	2144	693	7.274	gi|148693149|gb|EDL25096.1|	122	7e-26	mCG67939, isoform CRA_c [Mus musculus]	--	--	--	--	sp|P10076|ZFP26_MOUSE	122	3e-27	Zinc finger protein 26 OS=Mus musculus GN=Zfp26 PE=2 SV=2	SPAC144.09c	75.1	5e-13	COG5048	FOG: Zn-finger	K09228	3e-26	120	rno:367033	KRAB domain-containing zinc finger protein	-	-	-
CL1258.Contig1	615	64	2.3419	gi|194757602|ref|XP_001961053.1|	60.5	5e-08	GF13679 [Drosophila ananassae] >gi|190622351|gb|EDV37875.1| GF13679 [Drosophila ananassae]	--	--	--	--	sp|P43353|AL3B1_HUMAN	48.9	8e-06	Aldehyde dehydrogenase family 3 member B1 OS=Homo sapiens GN=ALDH3B1 PE=1 SV=1	--	--	--	--	--	K00129	8e-06	50.4	ecb:100053339	aldehyde dehydrogenase (NAD(P)+) [EC:1.2.1.5]	-	-	-
CL1259.Contig1	434	82	4.2519	--	--	--	--	--	--	--	--	--	--	--	--	--	--	--	--	--	--	--	--	--	--	-	-	-
CL1259.Contig2	422	51	2.7197	--	--	--	--	--	--	--	--	--	--	--	--	--	--	--	--	--	--	--	--	--	--	-	-	-
CL126.Contig1	3359	5946	39.8362	gi|194744271|ref|XP_001954618.1|	566	1e-159	GF18360 [Drosophila ananassae] >gi|190627655|gb|EDV43179.1| GF18360 [Drosophila ananassae]	gi|195454214|ref|XM_002074104.1|	77.8	3e-10	Drosophila willistoni GK12779 (Dwil\GK12779), mRNA	sp|Q5RCV8|RNF13_PONAB	215	6e-55	E3 ubiquitin-protein ligase RNF13 OS=Pongo abelii GN=RNF13 PE=2 SV=1	SPAC57A7.09	70.9	1e-11	COG5540	RING-finger-containing ubiquitin ligase	K10629	4e-17	91.3	ptr:738691	E3 ubiquitin-protein ligase RNF128 [EC:6.3.2.19]	-	-	-
CL1260.Contig1	1809	2441	30.3663	gi|24584723|ref|NP_652627.2|	604	1e-171	Ugt36Bc, isoform A [Drosophila melanogaster] >gi|24584725|ref|NP_724013.1| Ugt36Bc, isoform B [Drosophila melanogaster] >gi|7298343|gb|AAF53571.1| Ugt36Bc, isoform A [Drosophila melanogaster] >gi|22946672|gb|AAN10971.1| Ugt36Bc, isoform B [Drosophila melanogaster] >gi|219990645|gb|ACL68696.1| FI03416p [Drosophila melanogaster]	gi|195483979|ref|XM_002090476.1|	79.8	3e-11	Drosophila yakuba GE12769 (Dyak\GE12769), mRNA	sp|P54855|UDB15_HUMAN	213	1e-54	UDP-glucuronosyltransferase 2B15 OS=Homo sapiens GN=UGT2B15 PE=1 SV=3	BS_yojK	63.2	1e-09	COG1819	Glycosyl transferases, related to UDP-glucuronosyltransferase	K00699	7e-172	604	dme:Dmel_CG17932	glucuronosyltransferase [EC:2.4.1.17]	-	-	-
CL1261.Contig1	1774	3287	41.6974	gi|195391240|ref|XP_002054271.1|	772	0	GJ22895 [Drosophila virilis] >gi|194152357|gb|EDW67791.1| GJ22895 [Drosophila virilis]	gi|195454053|ref|XM_002074029.1|	111	9e-21	Drosophila willistoni GK14444 (Dwil\GK14444), mRNA	sp|A5LGM7|TRET1_POLVA	303	1e-81	Facilitated trehalose transporter Tret1 OS=Polypedilum vanderplanki GN=Tret1 PE=1 SV=1	BS_araE	201	3e-51	COG0477	Permeases of the major facilitator superfamily	K14258	4e-81	302	ame:551643	facilitated trehalose transporter	GO:0006810//transport	GO:0022857//transmembrane transporter activity	GO:0031224//intrinsic to membrane
CL1262.Contig1	2599	718	6.217	gi|281366229|ref|NP_001163445.1|	943	0	brummer, isoform B [Drosophila melanogaster] >gi|272455198|gb|ACZ94716.1| brummer, isoform B [Drosophila melanogaster]	gi|195327615|ref|XM_002030478.1|	317	1e-82	Drosophila sechellia GM24528 (Dsec\GM24528), mRNA	sp|Q8BJ56|PLPL2_MOUSE	266	1e-70	Patatin-like phospholipase domain-containing protein 2 OS=Mus musculus GN=Pnpla2 PE=1 SV=1	--	--	--	--	--	K13534	2e-69	264	mmu:116939	patatin-like phospholipase domain-containing protein 3 [EC:3.1.1.3 2.3.1.-]	GO:0048878//chemical homeostasis;GO:0010259//multicellular organismal aging;GO:0006641//triglyceride metabolic process;GO:0010883	GO:0004091//carboxylesterase activity	-
CL1262.Contig2	2929	572	4.3948	gi|194747898|ref|XP_001956386.1|	731	0	GF25180 [Drosophila ananassae] >gi|190623668|gb|EDV39192.1| GF25180 [Drosophila ananassae]	gi|195327615|ref|XM_002030478.1|	311	8e-81	Drosophila sechellia GM24528 (Dsec\GM24528), mRNA	sp|Q8BJ56|PLPL2_MOUSE	177	3e-65	Patatin-like phospholipase domain-containing protein 2 OS=Mus musculus GN=Pnpla2 PE=1 SV=1	--	--	--	--	--	K13534	6e-56	154	mdo:100013152	patatin-like phospholipase domain-containing protein 3 [EC:3.1.1.3 2.3.1.-]	GO:0048878//chemical homeostasis;GO:0010259//multicellular organismal aging;GO:0006641//triglyceride metabolic process;GO:0010883	GO:0004091//carboxylesterase activity	-
CL1263.Contig1	1206	1694	31.6103	gi|125778596|ref|XP_001360056.1|	159	2e-37	GA15144 [Drosophila pseudoobscura pseudoobscura] >gi|195158118|ref|XP_002019941.1| GL11943 [Drosophila persimilis] >gi|54639807|gb|EAL29209.1| GA15144 [Drosophila pseudoobscura pseudoobscura] >gi|194116532|gb|EDW38575.1| GL11943 [Drosophila persimilis]	gi|195454365|ref|XM_002074173.1|	91.7	6e-15	Drosophila willistoni GK12740 (Dwil\GK12740), mRNA	--	--	--	--	--	--	--	--	--	--	--	--	--	--	-	-	-
CL1264.Contig1	4970	5561	25.1802	gi|194760843|ref|XP_001962642.1|	1815	0	GF14337 [Drosophila ananassae] >gi|190616339|gb|EDV31863.1| GF14337 [Drosophila ananassae]	gi|198473014|ref|XM_001356108.2|	307	2e-79	Drosophila pseudoobscura pseudoobscura GA17649 (Dpse\GA17649), mRNA	sp|Q7KU24|CHD1_DROME	1781	0	Chromodomain-helicase-DNA-binding protein 1 OS=Drosophila melanogaster GN=Chd1 PE=1 SV=1	YER164w	612	2e-174	COG0553	Superfamily II DNA/RNA helicases, SNF2 family	K11367	0	1815	dan:Dana_GF14337	chromodomain-helicase-DNA-binding protein 1 [EC:3.6.4.12]	GO:0007472//wing disc morphogenesis;GO:0007292//female gamete generation;GO:0043486//histone exchange	GO:0017111//nucleoside-triphosphatase activity;GO:0003676//nucleic acid binding	GO:0044427//chromosomal part;GO:0005700//polytene chromosome
CL1265.Contig1	905	248	6.1669	--	--	--	--	gi|40254585|ref|NM_010290.2|	65.9	3e-07	Mus musculus gap junction protein, delta 2 (Gjd2), mRNA >gi|35193273|gb|BC058595.1| Mus musculus gap junction protein, delta 2, mRNA (cDNA clone MGC:68336 IMAGE:5364942), complete cds	--	--	--	--	--	--	--	--	--	--	--	--	--	--	-	-	-
CL1266.Contig1	758	34	1.0094	--	--	--	--	--	--	--	--	--	--	--	--	--	--	--	--	--	--	--	--	--	--	-	-	-
CL1267.Contig1	2519	2286	20.4226	gi|24649014|ref|NP_732744.1|	866	0	AP-50, isoform A [Drosophila melanogaster] >gi|28571823|ref|NP_651049.3| AP-50, isoform B [Drosophila melanogaster] >gi|281362279|ref|NP_001163686.1| AP-50, isoform C [Drosophila melanogaster] >gi|125774931|ref|XP_001358717.1| GA20066 [Drosophila pseudoobscura pseudoobscura] >gi|194765342|ref|XP_001964786.1| GF23377 [Drosophila ananassae] >gi|194911034|ref|XP_001982273.1| AP-50 [Drosophila erecta…	gi|195053997|ref|XM_001993877.1|	668	0	Drosophila grimshawi GH22222 (Dgri\GH22222), mRNA	sp|Q5ZMP6|AP2M1_CHICK	773	0	AP-2 complex subunit mu-1 OS=Gallus gallus GN=AP2M1 PE=2 SV=1	--	--	--	--	--	K11826	0	866	dgr:Dgri_GH22222	AP-2 complex subunit mu-1	-	-	-
CL1268.Contig1	1088	302	6.2466	gi|195398403|ref|XP_002057811.1|	535	1e-150	GJ18336 [Drosophila virilis] >gi|194141465|gb|EDW57884.1| GJ18336 [Drosophila virilis]	gi|194862538|ref|XM_001969990.1|	125	4e-25	Drosophila erecta GG10416 (Dere\GG10416), mRNA	sp|Q6NZW0|C102A_DANRE	246	6e-65	Coiled-coil domain-containing protein 102A OS=Danio rerio GN=ccdc102a PE=2 SV=1	PH0929	63.5	6e-10	COG0419	ATPase involved in DNA repair	K10352	5e-10	65.9	mcc:719560	myosin heavy chain	-	-	-
CL1269.Contig1	1234	1427	26.0239	gi|195378554|ref|XP_002048048.1|	325	3e-87	GJ13749 [Drosophila virilis] >gi|194155206|gb|EDW70390.1| GJ13749 [Drosophila virilis]	--	--	--	--	sp|Q6DEW6|REXO4_XENTR	198	2e-50	RNA exonuclease 4 OS=Xenopus tropicalis GN=rexo4 PE=2 SV=1	YOL080c	181	2e-45	COG0847	DNA polymerase III, epsilon subunit and related 3'-5' exonucleases	K01175	6e-50	198	xtr:448635	[EC:3.1.-.-]	-	-	-
CL127.Contig1	1044	0	0	gi|25302617|pir||F89402	193	1e-47	protein Y94A7B.2 [imported] - Caenorhabditis elegans	--	--	--	--	sp|P03934|TC1A_CAEEL	190	4e-48	Transposable element Tc1 transposase OS=Caenorhabditis elegans GN=tc1a PE=3 SV=1	--	--	--	--	--	K06230	2e-37	157	hmg:100203252	zinc finger protein GLI	-	-	-
CL127.Contig2	1484	32	0.4853	gi|25302617|pir||F89402	193	2e-47	protein Y94A7B.2 [imported] - Caenorhabditis elegans	--	--	--	--	sp|P03934|TC1A_CAEEL	190	6e-48	Transposable element Tc1 transposase OS=Caenorhabditis elegans GN=tc1a PE=3 SV=1	--	--	--	--	--	K06230	2e-37	157	hmg:100203252	zinc finger protein GLI	-	-	-
CL1270.Contig1	1165	512	9.8902	gi|289741291|gb|ADD19393.1|	189	3e-46	salivary secreted angiopoietin-like protein [Glossina morsitans morsitans]	--	--	--	--	sp|Q9R045|ANGL2_MOUSE	177	5e-44	Angiopoietin-related protein 2 OS=Mus musculus GN=Angptl2 PE=2 SV=2	--	--	--	--	--	K10104	1e-37	157	cqu:CpipJ_CPIJ000937	ficolin	-	-	-
CL1271.Contig1	1205	3672	68.577	gi|195120740|ref|XP_002004879.1|	136	2e-30	GI20159 [Drosophila mojavensis] >gi|193909947|gb|EDW08814.1| GI20159 [Drosophila mojavensis]	--	--	--	--	--	--	--	--	--	--	--	--	--	--	--	--	--	--	-	-	-
CL1272.Contig1	2157	1573	16.4112	gi|195387371|ref|XP_002052369.1|	402	1e-110	GJ22066 [Drosophila virilis] >gi|194148826|gb|EDW64524.1| GJ22066 [Drosophila virilis]	--	--	--	--	sp|Q8IW45|CARKD_HUMAN	275	4e-73	Carbohydrate kinase domain-containing protein OS=Homo sapiens GN=CARKD PE=1 SV=1	SPCC61.03	219	2e-56	COG0063	Predicted sugar kinase	--	--	--	--	--	-	-	-
CL1273.Contig1	1553	881	12.7664	gi|195438250|ref|XP_002067050.1|	219	3e-55	GK24231 [Drosophila willistoni] >gi|194163135|gb|EDW78036.1| GK24231 [Drosophila willistoni]	gi|195438249|ref|XM_002067014.1|	91.7	8e-15	Drosophila willistoni GK24231 (Dwil\GK24231), mRNA	--	--	--	--	--	--	--	--	--	--	--	--	--	--	-	-	-
CL1274.Contig1	453	12	0.5961	--	--	--	--	--	--	--	--	--	--	--	--	--	--	--	--	--	--	--	--	--	--	-	-	-
CL1275.Contig1	2997	2635	19.7859	gi|284515840|gb|ADB91427.1|	1216	0	MIP15828p [Drosophila melanogaster]	gi|195437709|ref|XM_002066747.1|	553	1e-153	Drosophila willistoni GK24370 (Dwil\GK24370), mRNA	sp|Q13033|STRN3_HUMAN	647	0	Striatin-3 OS=Homo sapiens GN=STRN3 PE=1 SV=3	all0284_3	92	5e-18	COG2319	FOG: WD40 repeat	K01062	7e-21	103	dgr:Dgri_GH22777	1-alkyl-2-acetylglycerophosphocholine esterase [EC:3.1.1.47]	GO:0043410//positive regulation of MAPKKK cascade;GO:0006909//phagocytosis;GO:0001700//embryonic development via the syncytial blastoderm;GO:0001751//compound eye photoreceptor cell differentiation	GO:0005488//binding	GO:0043231//intracellular membrane-bounded organelle
CL1276.Contig1	950	451	10.6836	gi|289741153|gb|ADD19324.1|	323	9e-87	uncharacterized conserved protein [Glossina morsitans morsitans]	--	--	--	--	sp|Q6DBQ8|GLTD1_DANRE	125	1e-28	Glycolipid transfer protein domain-containing protein 1 OS=Danio rerio GN=gltpd1 PE=2 SV=1	--	--	--	--	--	K08051	5e-08	58.9	bfo:BRAFLDRAFT_287605	pleckstrin homology domain containing, family A (phosphoinositide binding specific) member 8	-	-	-
CL1277.Contig1	941	262	6.2658	gi|195114838|ref|XP_002001974.1|	110	9e-23	GI17130 [Drosophila mojavensis] >gi|193912549|gb|EDW11416.1| GI17130 [Drosophila mojavensis]	--	--	--	--	sp|P08799|MYS2_DICDI	84.3	3e-16	Myosin-2 heavy chain OS=Dictyostelium discoideum GN=mhcA PE=1 SV=3	MK0690	67.8	3e-11	COG0419	ATPase involved in DNA repair	K12478	8e-14	78.2	cfa:475424	early endosome antigen 1	-	-	-
CL1278.Contig1	670	348	11.6887	gi|225637570|gb|ACN97207.1|	53.9	5e-06	MIP09856p [Drosophila melanogaster]	gi|198451089|ref|XM_002137184.1|	69.9	1e-08	Drosophila pseudoobscura pseudoobscura GA27083 (Dpse\GA27083), mRNA	--	--	--	--	--	--	--	--	--	--	--	--	--	--	-	-	-
CL1279.Contig1	2679	2078	17.4556	gi|195116006|ref|XP_002002547.1|	882	0	GI17442 [Drosophila mojavensis] >gi|193913122|gb|EDW11989.1| GI17442 [Drosophila mojavensis]	gi|195384725|ref|XM_002051027.1|	163	4e-36	Drosophila virilis GJ14230 (Dvir\GJ14230), mRNA	sp|Q9D4H8|CUL2_MOUSE	672	0	Cullin-2 OS=Mus musculus GN=Cul2 PE=1 SV=2	SPAC17G6.12	310	1e-83	COG5647	Cullin, a subunit of E3 ubiquitin ligase	K03870	0	882	dmo:Dmoj_GI17442	cullin 2	GO:0019941//modification-dependent protein catabolic process	GO:0019899//enzyme binding	GO:0000151//ubiquitin ligase complex
CL128.Contig1	870	73	1.8883	--	--	--	--	gi|225921715|gb|FJ231935.1|	109	2e-20	Musca domestica clone MdAG299 microsatellite sequence	--	--	--	--	--	--	--	--	--	--	--	--	--	--	-	-	-
CL128.Contig2	771	6	0.1751	--	--	--	--	gi|225921715|gb|FJ231935.1|	224	4e-55	Musca domestica clone MdAG299 microsatellite sequence	--	--	--	--	--	--	--	--	--	--	--	--	--	--	-	-	-
CL128.Contig3	857	15	0.3939	--	--	--	--	gi|225921715|gb|FJ231935.1|	210	7e-51	Musca domestica clone MdAG299 microsatellite sequence	--	--	--	--	--	--	--	--	--	--	--	--	--	--	-	-	-
CL1280.Contig1	391	158	9.0938	--	--	--	--	--	--	--	--	--	--	--	--	--	--	--	--	--	--	--	--	--	--	-	-	-
CL1281.Contig1	985	130	2.9701	gi|194767433|ref|XP_001965820.1|	47.4	2e-07	GF20548 [Drosophila ananassae] >gi|190618420|gb|EDV33944.1| GF20548 [Drosophila ananassae]	--	--	--	--	--	--	--	--	--	--	--	--	--	--	--	--	--	--	-	-	-
CL1282.Contig1	3477	4588	29.6949	gi|195013393|ref|XP_001983841.1|	541	1e-173	GH15352 [Drosophila grimshawi] >gi|193897323|gb|EDV96189.1| GH15352 [Drosophila grimshawi]	gi|195013392|ref|XM_001983805.1|	291	9e-75	Drosophila grimshawi GH15352 (Dgri\GH15352), mRNA	sp|P11536|E74EB_DROME	542	2e-153	Ecdysone-induced protein 74EF isoform B OS=Drosophila melanogaster GN=Eip74EF PE=2 SV=2	--	--	--	--	--	K09428	7e-174	541	dgr:Dgri_GH15352	E74-like factor 1/2/4	-	-	-
CL1283.Contig1	2148	8884	93.0759	gi|195333634|ref|XP_002033492.1|	987	0	GM21339 [Drosophila sechellia] >gi|194125462|gb|EDW47505.1| GM21339 [Drosophila sechellia]	gi|207367171|dbj|AB430835.1|	858	0	Delia antiqua DaCCT5 mRNA for chaperonin epsilon subunit, partial cds	sp|Q4R6V2|TCPE_MACFA	789	0	T-complex protein 1 subunit epsilon OS=Macaca fascicularis GN=CCT5 PE=2 SV=1	SPAC1420.02c	709	0	COG0459	Chaperonin GroEL (HSP60 family)	K09497	0	987	dse:Dsec_GM21339	T-complex protein 1 subunit epsilon	-	-	-
CL1284.Contig1	2924	272565	2097.76	gi|289741535|gb|ADD19515.1|	1278	0	elongation factor 2 [Glossina morsitans morsitans]	gi|195438558|ref|XM_002067168.1|	2361	0	Drosophila willistoni GK24869 (Dwil\GK24869), mRNA	sp|P13060|EF2_DROME	1259	0	Elongation factor 2 OS=Drosophila melanogaster GN=Ef2b PE=1 SV=4	YOR133w	879	0	COG0480	Translation elongation factors (GTPases)	K03234	0	1268	dmo:Dmoj_GI12123	elongation factor 2	GO:0006412//translation;GO:0007052//mitotic spindle organization;GO:0009207	GO:0017111//nucleoside-triphosphatase activity;GO:0008135//translation factor activity, nucleic acid binding;GO:0032561//guanyl ribonucleotide binding	GO:0015630//microtubule cytoskeleton;GO:0044444//cytoplasmic part
CL1285.Contig1	1037	328	7.118	gi|195446696|ref|XP_002070885.1|	405	1e-111	GK25490 [Drosophila willistoni] >gi|194166970|gb|EDW81871.1| GK25490 [Drosophila willistoni]	--	--	--	--	sp|Q9Y123|RFT1_DROME	399	5e-111	Protein RFT1 homolog OS=Drosophila melanogaster GN=CG3149 PE=2 SV=1	--	--	--	--	--	K06316	2e-112	405	dwi:Dwil_GK25490	oligosaccharidyl-lipid flippase family	-	-	-
CL1286.Contig1	1404	444	7.1167	--	--	--	--	--	--	--	--	--	--	--	--	--	--	--	--	--	--	--	--	--	--	-	-	-
CL1287.Contig1	2256	1473	14.6935	gi|45552026|ref|NP_733011.2|	820	0	Esyt2, isoform B [Drosophila melanogaster] >gi|45446633|gb|AAN14000.2| Esyt2, isoform B [Drosophila melanogaster]	gi|195158201|ref|XM_002019946.1|	159	6e-35	Drosophila persimilis GL11928 (Dper\GL11928), mRNA	sp|A0FGR8|ESYT2_HUMAN	339	1e-92	Extended synaptotagmin-2 OS=Homo sapiens GN=ESYT2 PE=1 SV=1	YML072c	66.2	2e-10	COG5038	Ca2+-dependent lipid-binding protein, contains C2 domain	K00923	4e-13	77.4	mdo:100017523	phosphatidylinositol-4-phosphate 3-kinase [EC:2.7.1.154]	-	-	-
CL1288.Contig1	1926	1084	12.6659	gi|194899308|ref|XP_001979202.1|	377	1e-180	GG25072 [Drosophila erecta] >gi|190650905|gb|EDV48160.1| GG25072 [Drosophila erecta]	--	--	--	--	sp|P16854|EST1_CULPI	194	6e-95	Esterase B1 OS=Culex pipiens GN=B1 PE=3 SV=1	BS_pnbA	144	5e-34	COG2272	Carboxylesterase type B	K01044	1e-180	374	dme:Dmel_CG1257	carboxylesterase [EC:3.1.1.1]	-	-	-
CL1289.Contig1	2182	1924	19.8433	gi|195126579|ref|XP_002007748.1|	373	0	GI12215 [Drosophila mojavensis] >gi|193919357|gb|EDW18224.1| GI12215 [Drosophila mojavensis]	gi|194748490|ref|XM_001956643.1|	103	3e-18	Drosophila ananassae GF24463 (Dana\GF24463), mRNA	sp|Q8TB96|TIP_HUMAN	152	5e-86	T-cell immunomodulatory protein OS=Homo sapiens GN=ITFG1 PE=1 SV=1	--	--	--	--	--	--	--	--	--	--	-	-	-
CL129.Contig1	2414	560	5.2205	--	--	--	--	--	--	--	--	--	--	--	--	--	--	--	--	--	--	--	--	--	--	-	-	-
CL1290.Contig1	545	2	0.0826	--	--	--	--	--	--	--	--	--	--	--	--	--	--	--	--	--	--	--	--	--	--	-	-	-
CL1290.Contig2	799	13	0.3662	--	--	--	--	--	--	--	--	--	--	--	--	--	--	--	--	--	--	--	--	--	--	-	-	-
CL1291.Contig1	2504	8446	75.9066	gi|289740639|gb|ADD19067.1|	405	1e-111	mapmodulin [Glossina morsitans morsitans]	gi|195436482|ref|XM_002066161.1|	228	8e-56	Drosophila willistoni GK22070 (Dwil\GK22070), mRNA	sp|Q28XE2|AN32A_DROPS	372	2e-102	Acidic leucine-rich nuclear phosphoprotein 32 family member A OS=Drosophila pseudoobscura pseudoobscura GN=Anp32a PE=3 SV=2	XF1267	67.4	1e-10	COG5297	Cellobiohydrolase A (1,4-beta-cellobiosidase A)	K11853	3e-13	78.2	phu:Phum_PHUM227220	ubiquitin carboxyl-terminal hydrolase 34 [EC:3.1.2.15]	-	-	-
CL1292.Contig1	435	23	1.1899	--	--	--	--	--	--	--	--	--	--	--	--	--	--	--	--	--	--	--	--	--	--	-	-	-
CL1293.Contig1	732	103	3.1666	--	--	--	--	--	--	--	--	--	--	--	--	--	--	--	--	--	--	--	--	--	--	-	-	-
CL1294.Contig1	2250	1022	10.2219	gi|195486946|ref|XP_002091718.1|	801	0	GE13817 [Drosophila yakuba] >gi|194177819|gb|EDW91430.1| GE13817 [Drosophila yakuba]	gi|195431713|ref|XM_002063837.1|	161	1e-35	Drosophila willistoni GK15678 (Dwil\GK15678), mRNA	sp|Q8BN82|S17A5_MOUSE	300	1e-80	Sialin OS=Mus musculus GN=Slc17a5 PE=2 SV=2	dgoT	107	7e-23	COG0477	Permeases of the major facilitator superfamily	K08193	0	801	dya:Dyak_GE13817	MFS transporter, ACS family, solute carrier family 17 (sodium-dependent inorganic phosphate cotransporter), other	-	-	-
CL1295.Contig1	2912	2209	17.0713	gi|194759206|ref|XP_001961840.1|	1119	0	GF14731 [Drosophila ananassae] >gi|190615537|gb|EDV31061.1| GF14731 [Drosophila ananassae]	--	--	--	--	sp|Q6GM65|PLAP_XENLA	473	8e-133	Phospholipase A-2-activating protein OS=Xenopus laevis GN=plaa PE=2 SV=2	all0664	120	1e-26	COG2319	FOG: WD40 repeat	K14018	0	1119	dan:Dana_GF14731	phospholipase A-2-activating protein	-	GO:0016004//phospholipase activator activity	-
CL1296.Contig1	3056	8339	61.4078	gi|195588452|ref|XP_002083972.1|	1096	0	GD14009 [Drosophila simulans] >gi|194195981|gb|EDX09557.1| GD14009 [Drosophila simulans]	gi|195441047|ref|XM_002068307.1|	232	6e-57	Drosophila willistoni GK13558 (Dwil\GK13558), mRNA	sp|Q5R660|SEC63_PONAB	509	4e-176	Translocation protein SEC63 homolog OS=Pongo abelii GN=SEC63 PE=2 SV=1	SPBC36B7.03	174	1e-42	COG5407	Preprotein translocase subunit Sec63	K09540	0	1096	dsi:Dsim_GD14009	translocation protein SEC63	-	-	-
CL1297.Contig1	863	1504	39.2193	gi|289742133|gb|ADD19814.1|	276	1e-72	intersex [Glossina morsitans morsitans]	gi|9186|emb|X00332.1|	65.9	2e-07	Drosophila virilis simple DNA sequence (pDv-161)	sp|Q5ISW5|MED29_DROVI	249	5e-66	Mediator of RNA polymerase II transcription subunit 29 OS=Drosophila virilis GN=ix PE=2 SV=1	--	--	--	--	--	K15142	2e-65	249	dvi:Dvir_GJ21983	mediator of RNA polymerase II transcription subunit 29	-	-	-
CL1298.Contig1	1498	1702	25.5688	gi|195388022|ref|XP_002052691.1|	171	7e-41	GJ17694 [Drosophila virilis] >gi|194149148|gb|EDW64846.1| GJ17694 [Drosophila virilis]	--	--	--	--	sp|P09085|CAD_DROME	154	5e-37	Homeotic protein caudal OS=Drosophila melanogaster GN=cad PE=1 SV=4	--	--	--	--	--	K09312	1e-41	171	dvi:Dvir_GJ17694	homeobox protein CDX	GO:0010004//gastrulation involving germ band extension;GO:0009798//axis specification;GO:0007448//anterior/posterior pattern formation, imaginal disc;GO:0035215//genital disc development	GO:0001071	GO:0044424//intracellular part
CL1299.Contig1	1734	92	1.194	--	--	--	--	gi|237820676|ref|NG_012061.1|	83.8	2e-12	Homo sapiens cylindromatosis (turban tumor syndrome) (CYLD), RefSeqGene on chromosome 16	--	--	--	--	--	--	--	--	--	--	--	--	--	--	-	-	-
CL13.Contig1	6106	806	2.9706	--	--	--	--	--	--	--	--	--	--	--	--	--	--	--	--	--	--	--	--	--	--	-	-	-
CL13.Contig2	10098	4427	9.8659	--	--	--	--	--	--	--	--	--	--	--	--	--	--	--	--	--	--	--	--	--	--	-	-	-
CL130.Contig1	1829	4285	52.723	gi|194861231|ref|XP_001969737.1|	290	1e-76	GG10262 [Drosophila erecta] >gi|190661604|gb|EDV58796.1| GG10262 [Drosophila erecta]	gi|195114805|ref|XM_002001922.1|	109	4e-20	Drosophila mojavensis GI17122 (Dmoj\GI17122), mRNA	sp|Q6PDU1|SRSF2_RAT	214	5e-55	Serine/arginine-rich splicing factor 2 OS=Rattus norvegicus GN=Srsf2 PE=1 SV=3	alr4683	78.2	4e-14	COG0724	RNA-binding proteins (RRM domain)	K12891	2e-77	290	der:Dere_GG10262	splicing factor, arginine/serine-rich 2	-	-	-
CL1300.Contig1	1390	726	11.754	gi|194872805|ref|XP_001973084.1|	131	7e-29	GG13548 [Drosophila erecta] >gi|190654867|gb|EDV52110.1| GG13548 [Drosophila erecta]	gi|195378943|ref|XM_002048205.1|	73.8	2e-09	Drosophila virilis GJ11457 (Dvir\GJ11457), mRNA	--	--	--	--	--	--	--	--	--	--	--	--	--	--	-	-	-
CL1301.Contig1	1892	1172	13.9402	gi|289741491|gb|ADD19493.1|	654	0	glucose dehydrogenase [Glossina morsitans morsitans]	gi|195432702|ref|XM_002064320.1|	61.9	8e-06	Drosophila willistoni GK19740 (Dwil\GK19740), mRNA	sp|P18172|DHGL_DROPS	347	7e-95	Glucose dehydrogenase [acceptor] OS=Drosophila pseudoobscura pseudoobscura GN=Gld PE=3 SV=4	CC0945	277	4e-74	COG2303	Choline dehydrogenase and related flavoproteins	K00108	3e-165	582	dme:Dmel_CG9509	choline dehydrogenase [EC:1.1.99.1]	-	-	-
CL1302.Contig1	1328	1544	26.1645	gi|124802779|ref|XP_001347591.1|	58.5	7e-07	conserved Plasmodium protein [Plasmodium falciparum 3D7] >gi|23495174|gb|AAN35504.1| conserved Plasmodium protein [Plasmodium falciparum 3D7]	--	--	--	--	sp|Q54S52|Y2801_DICDI	51.2	5e-06	Protein PIEZO homolog OS=Dictyostelium discoideum GN=DDB_G0282801 PE=3 SV=1	--	--	--	--	--	K14079	7e-07	55.8	dwi:Dwil_GK25423	poly(A) RNA polymerase GLD2 [EC:2.7.7.19]	-	-	-
CL1303.Contig1	2908	3249	25.1431	gi|289741183|gb|ADD19339.1|	365	5e-99	ribosomal protein L17 [Glossina morsitans morsitans]	gi|195470019|ref|XM_002099897.1|	412	1e-111	Drosophila yakuba GE16448 (Dyak\GE16448), mRNA	sp|Q9W3W8|RL17_DROME	355	2e-97	60S ribosomal protein L17 OS=Drosophila melanogaster GN=RpL17 PE=1 SV=1	SPBC2F12.04	188	5e-47	COG0091	Ribosomal protein L22	K02880	1e-99	365	dwi:Dwil_GK16300	large subunit ribosomal protein L17e	-	-	-
CL1304.Contig1	2011	1134	12.6901	gi|125980482|ref|XP_001354265.1|	819	0	GA20725 [Drosophila pseudoobscura pseudoobscura] >gi|195167757|ref|XP_002024699.1| GL22610 [Drosophila persimilis] >gi|54642571|gb|EAL31318.1| GA20725 [Drosophila pseudoobscura pseudoobscura] >gi|194108104|gb|EDW30147.1| GL22610 [Drosophila persimilis]	gi|195014027|ref|XM_001983909.1|	422	1e-114	Drosophila grimshawi GH16172 (Dgri\GH16172), mRNA	sp|P56079|CDSA_DROME	813	0	Phosphatidate cytidylyltransferase, photoreceptor-specific OS=Drosophila melanogaster GN=CdsA PE=1 SV=2	SPBC13A2.03	334	4e-91	COG0575	CDP-diglyceride synthetase	K00981	0	819	dpe:Dper_GL22610	phosphatidate cytidylyltransferase [EC:2.7.7.41]	GO:0007186//G-protein coupled receptor protein signaling pathway;GO:0009266//response to temperature stimulus;GO:0060446	GO:0070567	GO:0016021//integral to membrane;GO:0012505//endomembrane system;GO:0005783//endoplasmic reticulum
CL1305.Contig1	2655	570	4.8314	gi|195493952|ref|XP_002094634.1|	691	0	GE20093 [Drosophila yakuba] >gi|194180735|gb|EDW94346.1| GE20093 [Drosophila yakuba]	gi|195428083|ref|XM_002062068.1|	180	2e-41	Drosophila willistoni GK17355 (Dwil\GK17355), mRNA	sp|Q16206|ENOX2_HUMAN	411	3e-114	Ecto-NOX disulfide-thiol exchanger 2 OS=Homo sapiens GN=ENOX2 PE=1 SV=2	--	--	--	--	--	K05199	2e-72	275	ssc:100152391	glutamate receptor, ionotropic, AMPA 3	-	-	-
CL1306.Contig1	2130	951	10.0476	gi|195453958|ref|XP_002074020.1|	1030	0	GK12832 [Drosophila willistoni] >gi|194170105|gb|EDW85006.1| GK12832 [Drosophila willistoni]	gi|195453957|ref|XM_002073984.1|	383	1e-102	Drosophila willistoni GK12832 (Dwil\GK12832), mRNA	sp|Q86B79|UNK_DROME	1016	0	RING finger protein unkempt OS=Drosophila melanogaster GN=unk PE=1 SV=1	--	--	--	--	--	--	--	--	--	--	-	-	-
CL1307.Contig1	4721	2231	10.6348	gi|195029707|ref|XP_001987713.1|	733	0	GH19816 [Drosophila grimshawi] >gi|193903713|gb|EDW02580.1| GH19816 [Drosophila grimshawi]	gi|195430615|ref|XM_002063314.1|	400	1e-107	Drosophila willistoni GK21856 (Dwil\GK21856), mRNA	sp|Q96SU4|OSBL9_HUMAN	516	2e-145	Oxysterol-binding protein-related protein 9 OS=Homo sapiens GN=OSBPL9 PE=1 SV=2	--	--	--	--	--	K08283	4e-14	82	tad:TRIADDRAFT_22163	Goodpasture-antigen-binding protein kinase [EC:2.7.11.9]	-	-	-
CL1308.Contig1	1059	88	1.87	--	--	--	--	--	--	--	--	--	--	--	--	--	--	--	--	--	--	--	--	--	--	-	-	-
CL1309.Contig1	1284	170	2.9795	--	--	--	--	--	--	--	--	--	--	--	--	--	--	--	--	--	--	--	--	--	--	-	-	-
CL131.Contig1	3642	308	1.9032	gi|195444428|ref|XP_002069862.1|	386	1e-105	GK11342 [Drosophila willistoni] >gi|194165947|gb|EDW80848.1| GK11342 [Drosophila willistoni]	gi|195444427|ref|XM_002069826.1|	109	8e-20	Drosophila willistoni GK11342 (Dwil\GK11342), mRNA	sp|Q54QB9|GACG_DICDI	54.3	2e-06	Rho GTPase-activating protein gacG OS=Dictyostelium discoideum GN=gacG PE=3 SV=1	YER040w	52.4	6e-06	COG5641	GATA Zn-finger-containing transcription factor	--	--	--	--	--	GO:0009056//catabolic process	-	-
CL131.Contig2	3576	2	0.0126	gi|195444428|ref|XP_002069862.1|	386	1e-105	GK11342 [Drosophila willistoni] >gi|194165947|gb|EDW80848.1| GK11342 [Drosophila willistoni]	gi|195444427|ref|XM_002069826.1|	109	8e-20	Drosophila willistoni GK11342 (Dwil\GK11342), mRNA	sp|Q54QB9|GACG_DICDI	54.3	2e-06	Rho GTPase-activating protein gacG OS=Dictyostelium discoideum GN=gacG PE=3 SV=1	YER040w	52.4	6e-06	COG5641	GATA Zn-finger-containing transcription factor	--	--	--	--	--	GO:0009056//catabolic process	-	-
CL1310.Contig1	2149	823	8.6184	gi|195444164|ref|XP_002069743.1|	782	0	GK11409 [Drosophila willistoni] >gi|194165828|gb|EDW80729.1| GK11409 [Drosophila willistoni]	gi|195501218|ref|XM_002097673.1|	137	2e-28	Drosophila yakuba GE24328 (Dyak\GE24328), mRNA	sp|Q80ZD3|S2611_MOUSE	248	2e-75	Sodium-independent sulfate anion transporter OS=Mus musculus GN=Slc26a11 PE=2 SV=2	SPAC869.05c	140	2e-42	COG0659	Sulfate permease and related transporters (MFS superfamily)	K14708	3e-115	373	aag:AaeL_AAEL013801	solute carrier family 26 (sodium-independent sulfate anion transporter), member 11	-	-	-
CL1311.Contig1	1542	894	13.0472	gi|195026590|ref|XP_001986291.1|	117	1e-24	GH20606 [Drosophila grimshawi] >gi|193902291|gb|EDW01158.1| GH20606 [Drosophila grimshawi]	--	--	--	--	--	--	--	--	--	--	--	--	--	--	--	--	--	--	-	-	-
CL1312.Contig1	449	7	0.3508	--	--	--	--	--	--	--	--	--	--	--	--	--	--	--	--	--	--	--	--	--	--	-	-	-
CL1313.Contig1	2470	1424	12.9741	gi|194741554|ref|XP_001953254.1|	736	0	GF17303 [Drosophila ananassae] >gi|190626313|gb|EDV41837.1| GF17303 [Drosophila ananassae]	gi|1220210|gb|U49422.1|LCU49422	111	1e-20	Lucilia cuprina alpha cluster carboxylesterase implicated in organophosphate resistance (Lc1531) mRNA, partial cds	sp|P16854|EST1_CULPI	387	6e-107	Esterase B1 OS=Culex pipiens GN=B1 PE=3 SV=1	BS_pnbA	205	3e-52	COG2272	Carboxylesterase type B	K01044	0	736	dme:Dmel_CG1131	carboxylesterase [EC:3.1.1.1]	-	GO:0016787//hydrolase activity	-
CL1314.Contig1	2323	900	8.7188	gi|195501071|ref|XP_002097645.1|	492	1e-140	GE24371 [Drosophila yakuba] >gi|194183746|gb|EDW97357.1| GE24371 [Drosophila yakuba]	gi|198454759|ref|XM_001359671.2|	143	4e-30	Drosophila pseudoobscura pseudoobscura GA19226 (Dpse\GA19226), mRNA	sp|Q6PBU5|GRT1A_DANRE	288	5e-77	Growth hormone-regulated TBC protein 1-A OS=Danio rerio GN=grtp1a PE=2 SV=1	SPAC4G8.04	158	3e-38	COG5210	GTPase-activating protein	K11837	2e-14	82	hsa:9098	ubiquitin carboxyl-terminal hydrolase 6/32 [EC:3.1.2.15]	-	-	-
CL1315.Contig1	572	58	2.2819	gi|194766243|ref|XP_001965234.1|	269	6e-71	GF21167 [Drosophila ananassae] >gi|190617844|gb|EDV33368.1| GF21167 [Drosophila ananassae]	gi|194856055|ref|XM_001968630.1|	77.8	4e-11	Drosophila erecta GG24999 (Dere\GG24999), mRNA	sp|Q12767|K0195_HUMAN	62.4	6e-10	Uncharacterized protein KIAA0195 OS=Homo sapiens GN=KIAA0195 PE=1 SV=1	--	--	--	--	--	--	--	--	--	--	-	-	-
CL1316.Contig1	2724	2157	17.8199	gi|195153943|ref|XP_002017883.1|	720	0	GL17065 [Drosophila persimilis] >gi|194113679|gb|EDW35722.1| GL17065 [Drosophila persimilis]	gi|195400554|ref|XM_002058846.1|	208	8e-50	Drosophila virilis GJ19672 (Dvir\GJ19672), mRNA	sp|O95544|NADK_HUMAN	481	5e-135	NAD kinase OS=Homo sapiens GN=NADK PE=1 SV=1	YEL041w	248	4e-65	COG0061	Predicted sugar kinase	K00858	0	720	dpe:Dper_GL17065	NAD+ kinase [EC:2.7.1.23]	-	-	-
CL1317.Contig1	2028	3688	40.9247	gi|91093244|ref|XP_969150.1|	514	0	PREDICTED: similar to methionine aminopeptidase [Tribolium castaneum]	gi|195438374|ref|XM_002067076.1|	504	1e-139	Drosophila willistoni GK24191 (Dwil\GK24191), mRNA	sp|Q3ZC89|AMPM2_BOVIN	471	1e-167	Methionine aminopeptidase 2 OS=Bos taurus GN=METAP2 PE=2 SV=1	YBL091c	299	6e-105	COG0024	Methionine aminopeptidase	K01265	0	514	tca:657606	methionyl aminopeptidase [EC:3.4.11.18]	-	-	-
CL1318.Contig1	2052	4419	48.4629	gi|194752059|ref|XP_001958340.1|	690	0	GF10870 [Drosophila ananassae] >gi|190625622|gb|EDV41146.1| GF10870 [Drosophila ananassae]	gi|195127558|ref|XM_002008200.1|	303	1e-78	Drosophila mojavensis GI11926 (Dmoj\GI11926), mRNA	sp|P46824|KLC_DROME	684	0	Kinesin light chain OS=Drosophila melanogaster GN=Klc PE=1 SV=1	MA0188	165	3e-40	COG0457	FOG: TPR repeat	K10407	0	690	dan:Dana_GF10870	kinesin light chain	GO:0007017//microtubule-based process	GO:0003774//motor activity	GO:0005875//microtubule associated complex
CL1319.Contig1	595	55	2.0802	--	--	--	--	--	--	--	--	--	--	--	--	--	--	--	--	--	--	--	--	--	--	-	-	-
CL132.Contig1	1731	242	3.1462	gi|195121582|ref|XP_002005299.1|	339	1e-151	GI19155 [Drosophila mojavensis] >gi|193910367|gb|EDW09234.1| GI19155 [Drosophila mojavensis]	gi|194882640|ref|XM_001975383.1|	61.9	8e-06	Drosophila erecta GG20569 (Dere\GG20569), mRNA	sp|B2D0J5|EST6_APIME	203	6e-67	Venom carboxylesterase-6 OS=Apis mellifera PE=2 SV=1	DR2626	127	5e-36	COG2272	Carboxylesterase type B	K01063	3e-152	339	dmo:Dmoj_GI19155	juvenile-hormone esterase [EC:3.1.1.59]	-	-	-
CL1320.Contig1	2004	1617	18.1583	gi|195050478|ref|XP_001992902.1|	132	5e-29	GH13386 [Drosophila grimshawi] >gi|193899961|gb|EDV98827.1| GH13386 [Drosophila grimshawi]	--	--	--	--	--	--	--	--	--	--	--	--	--	--	--	--	--	--	-	-	-
CL1321.Contig1	1316	3013	51.5236	gi|195426563|ref|XP_002061395.1|	264	8e-69	GK20897 [Drosophila willistoni] >gi|194157480|gb|EDW72381.1| GK20897 [Drosophila willistoni]	gi|195025747|ref|XM_001986082.1|	69.9	2e-08	Drosophila grimshawi GH20710 (Dgri\GH20710), mRNA	sp|Q9NDJ2|DOM_DROME	251	2e-66	Helicase domino OS=Drosophila melanogaster GN=dom PE=1 SV=2	YKL032c	53.5	8e-07	COG5648	Chromatin-associated proteins containing the HMG domain	K11320	1e-69	264	dwi:Dwil_GK20897	E1A-binding protein p400 [EC:3.6.4.-]	GO:0048519;GO:0048513//organ development;GO:0050794//regulation of cellular process;GO:0010467//gene expression	GO:0005488//binding	-
CL1322.Contig1	1903	1092	12.9136	gi|195393398|ref|XP_002055341.1|	618	0	GJ19314 [Drosophila virilis] >gi|194149851|gb|EDW65542.1| GJ19314 [Drosophila virilis]	gi|195446951|ref|XM_002070962.1|	123	3e-24	Drosophila willistoni GK25558 (Dwil\GK25558), mRNA	sp|Q9W352|Y7446_DROME	612	0	PHD finger and CXXC domain-containing protein CG17446 OS=Drosophila melanogaster GN=CG17446 PE=1 SV=1	--	--	--	--	--	K14960	0	618	dvi:Dvir_GJ19314	COMPASS component SPP1	-	GO:0003676//nucleic acid binding;GO:0046914//transition metal ion binding	-
CL1323.Contig1	610	41	1.5126	--	--	--	--	--	--	--	--	--	--	--	--	--	--	--	--	--	--	--	--	--	--	-	-	-
CL1324.Contig1	2654	1672	14.1775	gi|195430060|ref|XP_002063075.1|	620	1e-176	GK21574 [Drosophila willistoni] >gi|194159160|gb|EDW74061.1| GK21574 [Drosophila willistoni]	--	--	--	--	sp|P10379|UZIP_DROME	601	2e-171	Protein unzipped OS=Drosophila melanogaster GN=uzip PE=1 SV=2	--	--	--	--	--	--	--	--	--	--	-	-	-
CL1325.Contig1	2017	1050	11.7151	gi|281361854|ref|NP_001163621.1|	229	1e-68	CG4699, isoform D [Drosophila melanogaster] >gi|281361860|ref|NP_732069.2| CG4699, isoform G [Drosophila melanogaster] >gi|281361862|ref|NP_001163623.1| CG4699, isoform H [Drosophila melanogaster] >gi|281361864|ref|NP_732070.2| CG4699, isoform I [Drosophila melanogaster] >gi|272476996|gb|ACZ94917.1| CG4699, isoform D [Drosophila melanogaster] >gi|272476999|gb|AAF55225.2| CG4699, isoform G [Drosop…	gi|195111629|ref|XM_002000345.1|	63.9	2e-06	Drosophila mojavensis GI10196 (Dmoj\GI10196), mRNA	sp|Q80TG1|K1267_MOUSE	63.9	1e-09	MLL1/MLL complex subunit KIAA1267 OS=Mus musculus GN=Kiaa1267 PE=1 SV=1	--	--	--	--	--	K15183	3e-08	60.8	dpo:Dpse_GA23928	RNA polymerase II elongation factor ELL	-	-	-
CL1326.Contig1	2246	1587	15.9012	gi|194745013|ref|XP_001954987.1|	999	0	GF16473 [Drosophila ananassae] >gi|190628024|gb|EDV43548.1| GF16473 [Drosophila ananassae]	gi|195152220|ref|XM_002016999.1|	167	2e-37	Drosophila persimilis GL21729 (Dper\GL21729), mRNA	sp|Q08D64|ABCB6_XENTR	689	0	ATP-binding cassette sub-family B member 6, mitochondrial OS=Xenopus tropicalis GN=abcb6 PE=2 SV=1	YPO2588	504	2e-142	COG5265	ABC-type transport system involved in Fe-S cluster assembly, permease and ATPase components	K05661	0	999	dan:Dana_GF16473	ATP-binding cassette, subfamily B (MDR/TAP), member 6	-	-	-
CL1327.Contig1	680	35	1.1583	--	--	--	--	--	--	--	--	--	--	--	--	--	--	--	--	--	--	--	--	--	--	-	-	-
CL1328.Contig1	3050	3606	26.6066	gi|195443458|ref|XP_002069434.1|	772	0	GK18664 [Drosophila willistoni] >gi|194165519|gb|EDW80420.1| GK18664 [Drosophila willistoni]	gi|195115899|ref|XM_002002458.1|	458	1e-125	Drosophila mojavensis GI12430 (Dmoj\GI12430), mRNA	sp|P49866|HNF4_DROME	758	0	Transcription factor HNF-4 homolog OS=Drosophila melanogaster GN=Hnf4 PE=2 SV=2	--	--	--	--	--	K08704	0	772	dwi:Dwil_GK18664	hepatocyte nuclear factor 4	GO:0006629//lipid metabolic process;GO:0009888//tissue development;GO:0055114//oxidation reduction;GO:0009755//hormone-mediated signaling pathway;GO:0006351//transcription, DNA-dependent	GO:0046914//transition metal ion binding;GO:0008289//lipid binding;GO:0001071;GO:0003677//DNA binding;GO:0004879//ligand-dependent nuclear receptor activity	GO:0043231//intracellular membrane-bounded organelle
CL1329.Contig1	4654	4012	19.3998	gi|158294062|ref|XP_556004.3|	468	1e-129	AGAP005366-PA [Anopheles gambiae str. PEST] >gi|157015390|gb|EAL39805.3| AGAP005366-PA [Anopheles gambiae str. PEST]	gi|195428304|ref|XM_002062178.1|	200	4e-47	Drosophila willistoni GK17424 (Dwil\GK17424), mRNA	sp|Q52KI8|SRRM1_MOUSE	320	1e-86	Serine/arginine repetitive matrix protein 1 OS=Mus musculus GN=Srrm1 PE=1 SV=1	PA2976	65.9	6e-10	COG1530	Ribonucleases G and E	K13171	2e-130	468	aga:AgaP_AGAP005366	serine/arginine repetitive matrix protein 1	-	-	-
CL133.Contig1	5682	6	0.0238	gi|195484834|ref|XP_002090839.1|	795	0	GE13324 [Drosophila yakuba] >gi|194176940|gb|EDW90551.1| GE13324 [Drosophila yakuba]	gi|195429422|ref|XM_002062726.1|	65.9	2e-06	Drosophila willistoni GK19527 (Dwil\GK19527), mRNA	sp|Q6J5K9|ARMI_DROME	196	7e-49	Probable RNA helicase armi OS=Drosophila melanogaster GN=armi PE=2 SV=3	YMR080c	147	2e-34	COG1112	Superfamily I DNA and RNA helicases and helicase subunits	K13983	5e-64	248	dre:768184	putative helicase MOV10L1 [EC:3.6.4.13]	-	-	-
CL133.Contig2	5646	0	0	gi|195484834|ref|XP_002090839.1|	793	0	GE13324 [Drosophila yakuba] >gi|194176940|gb|EDW90551.1| GE13324 [Drosophila yakuba]	gi|195429422|ref|XM_002062726.1|	65.9	2e-06	Drosophila willistoni GK19527 (Dwil\GK19527), mRNA	sp|Q6J5K9|ARMI_DROME	196	6e-49	Probable RNA helicase armi OS=Drosophila melanogaster GN=armi PE=2 SV=3	YMR080c	147	2e-34	COG1112	Superfamily I DNA and RNA helicases and helicase subunits	K13983	5e-64	248	dre:768184	putative helicase MOV10L1 [EC:3.6.4.13]	-	-	-
CL133.Contig3	5595	2	0.008	gi|195484834|ref|XP_002090839.1|	797	0	GE13324 [Drosophila yakuba] >gi|194176940|gb|EDW90551.1| GE13324 [Drosophila yakuba]	gi|195429422|ref|XM_002062726.1|	65.9	2e-06	Drosophila willistoni GK19527 (Dwil\GK19527), mRNA	sp|Q6J5K9|ARMI_DROME	196	6e-49	Probable RNA helicase armi OS=Drosophila melanogaster GN=armi PE=2 SV=3	YMR080c	148	9e-35	COG1112	Superfamily I DNA and RNA helicases and helicase subunits	K13983	5e-64	248	dre:768184	putative helicase MOV10L1 [EC:3.6.4.13]	-	-	-
CL133.Contig4	5631	238	0.9512	gi|195484834|ref|XP_002090839.1|	801	0	GE13324 [Drosophila yakuba] >gi|194176940|gb|EDW90551.1| GE13324 [Drosophila yakuba]	gi|195429422|ref|XM_002062726.1|	65.9	2e-06	Drosophila willistoni GK19527 (Dwil\GK19527), mRNA	sp|Q6J5K9|ARMI_DROME	196	6e-49	Probable RNA helicase armi OS=Drosophila melanogaster GN=armi PE=2 SV=3	YMR080c	148	9e-35	COG1112	Superfamily I DNA and RNA helicases and helicase subunits	K13983	5e-64	248	dre:768184	putative helicase MOV10L1 [EC:3.6.4.13]	-	-	-
CL1330.Contig1	1661	1308	17.7215	gi|289743571|gb|ADD20533.1|	598	1e-169	transmembrane protein 30A [Glossina morsitans morsitans]	gi|195048314|ref|XM_001992472.1|	75.8	5e-10	Drosophila grimshawi GH24164 (Dgri\GH24164), mRNA	sp|Q5F362|CC50A_CHICK	358	1e-98	Cell cycle control protein 50A OS=Gallus gallus GN=TMEM30A PE=2 SV=1	SPBC1773.11c	208	2e-53	COG5035	Cell cycle control protein	--	--	--	--	--	-	-	-
CL1331.Contig1	752	84	2.5138	gi|156537894|ref|XP_001608131.1|	90.1	9e-17	PREDICTED: similar to polyprotein [Nasonia vitripennis]	--	--	--	--	sp|P21328|RTJK_DROME	73.6	4e-13	RNA-directed DNA polymerase from mobile element jockey OS=Drosophila melanogaster GN=pol PE=1 SV=1	--	--	--	--	--	K02350	8e-07	54.3	spu:580974	DNA polymerase zeta subunit [EC:2.7.7.7]	-	-	-
CL1331.Contig2	1605	177	2.4818	gi|18034641|gb|AAL57609.1|AF456125_1	242	4e-62	reverse transcriptase [Drosophila melanogaster]	--	--	--	--	sp|P21328|RTJK_DROME	189	1e-47	RNA-directed DNA polymerase from mobile element jockey OS=Drosophila melanogaster GN=pol PE=1 SV=1	alr7241_1	50.4	9e-06	COG3344	Retron-type reverse transcriptase	K08017	5e-17	89.7	hmg:100197999	advillin	-	-	-
CL1332.Contig1	629	159	5.6887	gi|17543892|ref|NP_502734.1|	62.4	1e-08	hypothetical protein Y64G10A.3 [Caenorhabditis elegans]	gi|23393779|gb|AF417837.1|	65.9	2e-07	Musca domestica sample F1 fatty acyl-CoA desaturase gene, intron 2 and partial cds	--	--	--	--	--	--	--	--	--	--	--	--	--	--	-	-	-
CL1333.Contig1	1643	1241	16.998	--	--	--	--	gi|55380579|gb|AE014297.2|	67.9	1e-07	Drosophila melanogaster chromosome 3R, complete sequence	--	--	--	--	--	--	--	--	--	--	--	--	--	--	-	-	-
CL1334.Contig1	2818	4404	35.1697	gi|194756646|ref|XP_001960587.1|	479	1e-133	GF13431 [Drosophila ananassae] >gi|190621885|gb|EDV37409.1| GF13431 [Drosophila ananassae]	gi|195430833|ref|XM_002063417.1|	109	6e-20	Drosophila willistoni GK21392 (Dwil\GK21392), mRNA	sp|Q8VE62|PAIP1_MOUSE	96.7	3e-19	Polyadenylate-binding protein-interacting protein 1 OS=Mus musculus GN=Paip1 PE=2 SV=1	YPR042c	57	2e-07	COG5099	RNA-binding protein of the Puf family, translational repressor	K14322	6e-134	479	dan:Dana_GF13431	polyadenylate-binding protein-interacting protein 1	-	-	-
CL1335.Contig1	887	330	8.3725	gi|195390367|ref|XP_002053840.1|	386	1e-106	GJ23123 [Drosophila virilis] >gi|194151926|gb|EDW67360.1| GJ23123 [Drosophila virilis]	gi|195053431|ref|XM_001993594.1|	133	1e-27	Drosophila grimshawi GH20768 (Dgri\GH20768), mRNA	sp|Q63511|IRK9_RAT	160	3e-39	G protein-activated inward rectifier potassium channel 3 OS=Rattus norvegicus GN=Kcnj9 PE=1 SV=2	--	--	--	--	--	K05002	8e-39	160	rno:116560	potassium inwardly-rectifying channel subfamily J member 9	-	-	-
CL1336.Contig1	1774	765	9.7044	gi|195125758|ref|XP_002007343.1|	341	6e-92	GI12888 [Drosophila mojavensis] >gi|193918952|gb|EDW17819.1| GI12888 [Drosophila mojavensis]	gi|195428850|ref|XM_002062443.1|	167	2e-37	Drosophila willistoni GK17562 (Dwil\GK17562), mRNA	--	--	--	--	--	--	--	--	--	--	--	--	--	--	-	-	-
CL1337.Contig1	1349	345	5.7553	gi|194744171|ref|XP_001954568.1|	468	1e-130	GF18334 [Drosophila ananassae] >gi|190627605|gb|EDV43129.1| GF18334 [Drosophila ananassae]	gi|194744170|ref|XM_001954532.1|	105	4e-19	Drosophila ananassae GF18334 (Dana\GF18334), mRNA	sp|Q7TNE1|CG010_MOUSE	355	1e-97	CaiB/baiF CoA-transferase family protein C7orf10 homolog OS=Mus musculus PE=2 SV=1	RSc0796	289	9e-78	COG1804	Predicted acyl-CoA transferases/carnitine dehydratase	K01796	1e-29	131	dsi:Dsim_GD21682	alpha-methylacyl-CoA racemase [EC:5.1.99.4]	-	-	-
CL1338.Contig1	464	797	38.6548	gi|195348153|ref|XP_002040615.1|	154	1e-36	GM22240 [Drosophila sechellia] >gi|194122125|gb|EDW44168.1| GM22240 [Drosophila sechellia]	--	--	--	--	sp|P07663|PER_DROME	72.4	4e-13	Period circadian protein OS=Drosophila melanogaster GN=per PE=1 SV=2	XF1267	54.7	6e-08	COG5297	Cellobiohydrolase A (1,4-beta-cellobiosidase A)	K02633	2e-12	71.2	der:Dere_GG18618	period circadian protein	-	-	-
CL1339.Contig1	1643	574	7.8621	--	--	--	--	--	--	--	--	--	--	--	--	--	--	--	--	--	--	--	--	--	--	-	-	-
CL134.Contig1	5314	4	0.0169	gi|195434168|ref|XP_002065075.1|	462	1e-127	GK15265 [Drosophila willistoni] >gi|194161160|gb|EDW76061.1| GK15265 [Drosophila willistoni]	gi|195434167|ref|XM_002065039.1|	71.9	2e-08	Drosophila willistoni GK15265 (Dwil\GK15265), mRNA	sp|O08586|PTEN_MOUSE	291	1e-77	Phosphatidylinositol-3,4,5-trisphosphate 3-phosphatase and dual-specificity protein phosphatase PTEN OS=Mus musculus GN=Pten PE=1 SV=1	SPBC609.02	129	4e-29	COG2453	Predicted protein-tyrosine phosphatase	K01110	2e-128	462	dwi:Dwil_GK15265	phosphatidylinositol-3,4,5-trisphosphate 3-phosphatase [EC:3.1.3.67]	-	GO:0016791//phosphatase activity	-
CL134.Contig2	5288	0	0	gi|195434168|ref|XP_002065075.1|	462	1e-127	GK15265 [Drosophila willistoni] >gi|194161160|gb|EDW76061.1| GK15265 [Drosophila willistoni]	gi|195434167|ref|XM_002065039.1|	71.9	2e-08	Drosophila willistoni GK15265 (Dwil\GK15265), mRNA	sp|O08586|PTEN_MOUSE	291	1e-77	Phosphatidylinositol-3,4,5-trisphosphate 3-phosphatase and dual-specificity protein phosphatase PTEN OS=Mus musculus GN=Pten PE=1 SV=1	SPBC609.02	129	4e-29	COG2453	Predicted protein-tyrosine phosphatase	K01110	2e-128	462	dwi:Dwil_GK15265	phosphatidylinositol-3,4,5-trisphosphate 3-phosphatase [EC:3.1.3.67]	-	GO:0016791//phosphatase activity	-
CL134.Contig3	2251	0	0	gi|195434168|ref|XP_002065075.1|	460	1e-127	GK15265 [Drosophila willistoni] >gi|194161160|gb|EDW76061.1| GK15265 [Drosophila willistoni]	gi|195434167|ref|XM_002065039.1|	71.9	1e-08	Drosophila willistoni GK15265 (Dwil\GK15265), mRNA	sp|O08586|PTEN_MOUSE	291	5e-78	Phosphatidylinositol-3,4,5-trisphosphate 3-phosphatase and dual-specificity protein phosphatase PTEN OS=Mus musculus GN=Pten PE=1 SV=1	SPBC609.02	129	2e-29	COG2453	Predicted protein-tyrosine phosphatase	K01110	2e-128	460	dwi:Dwil_GK15265	phosphatidylinositol-3,4,5-trisphosphate 3-phosphatase [EC:3.1.3.67]	-	GO:0016791//phosphatase activity	-
CL134.Contig4	2190	0	0	gi|195434168|ref|XP_002065075.1|	460	1e-127	GK15265 [Drosophila willistoni] >gi|194161160|gb|EDW76061.1| GK15265 [Drosophila willistoni]	gi|195434167|ref|XM_002065039.1|	71.9	1e-08	Drosophila willistoni GK15265 (Dwil\GK15265), mRNA	sp|O08586|PTEN_MOUSE	291	5e-78	Phosphatidylinositol-3,4,5-trisphosphate 3-phosphatase and dual-specificity protein phosphatase PTEN OS=Mus musculus GN=Pten PE=1 SV=1	SPBC609.02	129	2e-29	COG2453	Predicted protein-tyrosine phosphatase	K01110	2e-128	460	dwi:Dwil_GK15265	phosphatidylinositol-3,4,5-trisphosphate 3-phosphatase [EC:3.1.3.67]	-	GO:0016791//phosphatase activity	-
CL134.Contig5	2277	7	0.0692	gi|195434168|ref|XP_002065075.1|	460	1e-127	GK15265 [Drosophila willistoni] >gi|194161160|gb|EDW76061.1| GK15265 [Drosophila willistoni]	gi|195434167|ref|XM_002065039.1|	71.9	1e-08	Drosophila willistoni GK15265 (Dwil\GK15265), mRNA	sp|O08586|PTEN_MOUSE	291	6e-78	Phosphatidylinositol-3,4,5-trisphosphate 3-phosphatase and dual-specificity protein phosphatase PTEN OS=Mus musculus GN=Pten PE=1 SV=1	SPBC609.02	129	2e-29	COG2453	Predicted protein-tyrosine phosphatase	K01110	2e-128	460	dwi:Dwil_GK15265	phosphatidylinositol-3,4,5-trisphosphate 3-phosphatase [EC:3.1.3.67]	-	GO:0016791//phosphatase activity	-
CL134.Contig6	5228	2	0.0086	gi|195434168|ref|XP_002065075.1|	454	1e-125	GK15265 [Drosophila willistoni] >gi|194161160|gb|EDW76061.1| GK15265 [Drosophila willistoni]	gi|195434167|ref|XM_002065039.1|	71.9	2e-08	Drosophila willistoni GK15265 (Dwil\GK15265), mRNA	sp|O08586|PTEN_MOUSE	291	1e-77	Phosphatidylinositol-3,4,5-trisphosphate 3-phosphatase and dual-specificity protein phosphatase PTEN OS=Mus musculus GN=Pten PE=1 SV=1	SPBC609.02	129	4e-29	COG2453	Predicted protein-tyrosine phosphatase	K01110	3e-126	454	dwi:Dwil_GK15265	phosphatidylinositol-3,4,5-trisphosphate 3-phosphatase [EC:3.1.3.67]	-	GO:0016791//phosphatase activity	-
CL1340.Contig1	1818	10921	135.186	gi|289743681|gb|ADD20588.1|	560	0	disulfide isomerase [Glossina morsitans morsitans]	gi|195119919|ref|XM_002004441.1|	145	7e-31	Drosophila mojavensis GI19593 (Dmoj\GI19593), mRNA	sp|Q8JG64|PDIA3_CHICK	310	5e-120	Protein disulfide-isomerase A3 OS=Gallus gallus GN=PDIA3 PE=2 SV=1	SPAC1F5.02	141	7e-60	COG0526	Thiol-disulfide isomerase and thioredoxins	K08056	0	498	aag:AaeL_AAEL001432	protein disulfide isomerase family A, member 3 [EC:5.3.4.1]	-	GO:0003824//catalytic activity	-
CL1341.Contig1	3011	843	6.3006	gi|195376167|ref|XP_002046868.1|	964	0	GJ13124 [Drosophila virilis] >gi|194154026|gb|EDW69210.1| GJ13124 [Drosophila virilis]	gi|195427468|ref|XM_002061763.1|	103	4e-18	Drosophila willistoni GK16997 (Dwil\GK16997), mRNA	sp|Q9VSH4|CPSF6_DROME	902	0	Cleavage and polyadenylation specificity factor subunit CG7185 OS=Drosophila melanogaster GN=CG7185 PE=1 SV=2	Cgl1939	79.7	3e-14	COG0532	Translation initiation factor 2 (IF-2; GTPase)	K14398	0	964	dvi:Dvir_GJ13124	cleavage and polyadenylation specificity factor subunit 6/7	-	-	-
CL1341.Contig2	3044	23	0.17	gi|198466934|ref|XP_001354190.2|	808	0	GA20165 [Drosophila pseudoobscura pseudoobscura] >gi|198149431|gb|EAL31242.2| GA20165 [Drosophila pseudoobscura pseudoobscura]	gi|195427468|ref|XM_002061763.1|	103	4e-18	Drosophila willistoni GK16997 (Dwil\GK16997), mRNA	sp|Q9VSH4|CPSF6_DROME	784	0	Cleavage and polyadenylation specificity factor subunit CG7185 OS=Drosophila melanogaster GN=CG7185 PE=1 SV=2	Cgl1939	79.7	3e-14	COG0532	Translation initiation factor 2 (IF-2; GTPase)	K14398	0	808	dpo:Dpse_GA20165	cleavage and polyadenylation specificity factor subunit 6/7	-	-	-
CL1342.Contig1	1924	694	8.1174	gi|281365485|ref|NP_995960.2|	435	1e-120	CG42676, isoform D [Drosophila melanogaster] >gi|211938463|gb|ACJ13128.1| AT01075p [Drosophila melanogaster] >gi|272455009|gb|AAF47576.3| CG42676, isoform D [Drosophila melanogaster]	gi|195375526|ref|XM_002046516.1|	131	1e-26	Drosophila virilis GJ12424 (Dvir\GJ12424), mRNA	sp|Q54VU4|Y8013_DICDI	71.2	7e-12	Probable serine/threonine-protein kinase DDB_G0280133 OS=Dictyostelium discoideum GN=DDB_G0280133 PE=3 SV=1	YKL032c	58.2	5e-08	COG5648	Chromatin-associated proteins containing the HMG domain	K02223	2e-11	71.6	aag:AaeL_AAEL012562	circadian locomoter output cycles kaput protein [EC:2.3.1.48]	-	-	-
CL1343.Contig1	2021	1010	11.2465	gi|195036204|ref|XP_001989561.1|	559	1e-157	GH18868 [Drosophila grimshawi] >gi|193893757|gb|EDV92623.1| GH18868 [Drosophila grimshawi]	--	--	--	--	sp|Q9VG82|CP9F2_DROME	546	6e-155	Probable cytochrome P450 9f2 OS=Drosophila melanogaster GN=Cyp9f2 PE=2 SV=1	AGc2890	123	1e-27	COG2124	Cytochrome P450	K15003	2e-158	559	dgr:Dgri_GH18868	cytochrome P450, family 9 [EC:1.14.-.-]	-	-	-
CL1344.Contig1	1348	318	5.3088	gi|195436886|ref|XP_002066386.1|	164	9e-39	GK18264 [Drosophila willistoni] >gi|194162471|gb|EDW77372.1| GK18264 [Drosophila willistoni]	--	--	--	--	--	--	--	--	--	--	--	--	--	--	--	--	--	--	-	-	-
CL1345.Contig1	1860	2001	24.2101	gi|195580701|ref|XP_002080173.1|	730	0	GD21629 [Drosophila simulans] >gi|194192182|gb|EDX05758.1| GD21629 [Drosophila simulans]	gi|195443305|ref|XM_002069322.1|	517	1e-143	Drosophila willistoni GK18706 (Dwil\GK18706), mRNA	sp|Q15438|CYH1_HUMAN	532	1e-150	Cytohesin-1 OS=Homo sapiens GN=CYTH1 PE=1 SV=1	YDR170c	170	9e-42	COG5307	SEC7 domain proteins	K12495	1e-38	162	dmo:Dmoj_GI13893	IQ motif and SEC7 domain-containing protein	-	-	-
CL1346.Contig1	373	203	12.2476	--	--	--	--	--	--	--	--	--	--	--	--	--	--	--	--	--	--	--	--	--	--	-	-	-
CL1347.Contig1	879	160	4.0963	gi|195175401|ref|XP_002028443.1|	449	1e-125	GL21304 [Drosophila persimilis] >gi|194118070|gb|EDW40113.1| GL21304 [Drosophila persimilis]	gi|195383811|ref|XM_002050583.1|	71.9	4e-09	Drosophila virilis GJ22255 (Dvir\GJ22255), mRNA	sp|Q9V6D6|CP301_DROME	439	4e-123	Probable cytochrome P450 301a1, mitochondrial OS=Drosophila melanogaster GN=Cyp301a1 PE=2 SV=1	VNG0422G	89	1e-17	COG2124	Cytochrome P450	K15004	2e-45	183	dan:Dana_GF11114	cytochrome P450, family 12 [EC:1.14.-.-]	-	-	-
CL1349.Contig1	825	40	1.0911	gi|198475624|ref|XP_001357085.2|	329	1e-127	GA13519 [Drosophila pseudoobscura pseudoobscura] >gi|198138908|gb|EAL34151.2| GA13519 [Drosophila pseudoobscura pseudoobscura]	gi|195432985|ref|XM_002064460.1|	111	4e-21	Drosophila willistoni GK23791 (Dwil\GK23791), mRNA	sp|A2AAE1|K1109_MOUSE	130	9e-39	Uncharacterized protein KIAA1109 OS=Mus musculus GN=Kiaa1109 PE=1 SV=4	--	--	--	--	--	--	--	--	--	--	-	-	-
CL135.Contig1	2444	2506	23.0751	gi|289740041|gb|ADD18768.1|	837	0	AAA+-type ATPase [Glossina morsitans morsitans]	gi|195457127|ref|XM_002075402.1|	464	1e-127	Drosophila willistoni GK15136 (Dwil\GK15136), mRNA	sp|O75351|VPS4B_HUMAN	689	0	Vacuolar protein sorting-associated protein 4B OS=Homo sapiens GN=VPS4B PE=1 SV=2	SPAC2G11.06	489	1e-137	COG0464	ATPases of the AAA+ class	K12196	0	827	dmo:Dmoj_GI14672	vacuolar protein-sorting-associated protein 4	GO:0006909//phagocytosis;GO:0007010//cytoskeleton organization;GO:0035088//establishment or maintenance of apical/basal cell polarity;GO:0044126	GO:0042623//ATPase activity, coupled;GO:0032559//adenyl ribonucleotide binding	-
CL1350.Contig1	692	72667	2363.17	gi|2565392|gb|AAB81989.1|	158	2e-37	cuticle 1 [Lucilia cuprina]	gi|343962054|dbj|AK305621.1|	61.9	3e-06	Pan troglodytes mRNA for dual specificity tyrosine-phosphorylation-regulated kinase 4, complete cds, clone: PtsC-78-5_B07	sp|P07187|LCP2_DROME	145	8e-35	Larval cuticle protein 2 OS=Drosophila melanogaster GN=Lcp2 PE=1 SV=1	--	--	--	--	--	--	--	--	--	--	-	GO:0042302//structural constituent of cuticle	-
CL1351.Contig1	908	168	4.1638	--	--	--	--	--	--	--	--	--	--	--	--	--	--	--	--	--	--	--	--	--	--	-	-	-
CL1352.Contig1	4580	229	1.1252	gi|195111276|ref|XP_002000205.1|	1457	0	GI10100 [Drosophila mojavensis] >gi|193916799|gb|EDW15666.1| GI10100 [Drosophila mojavensis]	gi|195452141|ref|XM_002073195.1|	151	3e-32	Drosophila willistoni GK14016 (Dwil\GK14016), mRNA	sp|Q92614|MY18A_HUMAN	476	2e-133	Myosin-XVIIIa OS=Homo sapiens GN=MYO18A PE=1 SV=3	PAB0812	118	8e-26	COG0419	ATPase involved in DNA repair	K10362	0	1444	dpo:Dpse_GA15963	myosin XVIII	-	GO:0016887//ATPase activity;GO:0032559//adenyl ribonucleotide binding	GO:0015629//actin cytoskeleton
CL1352.Contig2	4885	595	2.741	gi|195111276|ref|XP_002000205.1|	1456	0	GI10100 [Drosophila mojavensis] >gi|193916799|gb|EDW15666.1| GI10100 [Drosophila mojavensis]	gi|195452141|ref|XM_002073195.1|	151	3e-32	Drosophila willistoni GK14016 (Dwil\GK14016), mRNA	sp|Q92614|MY18A_HUMAN	476	2e-133	Myosin-XVIIIa OS=Homo sapiens GN=MYO18A PE=1 SV=3	PAB0812	118	9e-26	COG0419	ATPase involved in DNA repair	K10362	0	1444	dpo:Dpse_GA15963	myosin XVIII	-	GO:0016887//ATPase activity;GO:0032559//adenyl ribonucleotide binding	GO:0015629//actin cytoskeleton
CL1353.Contig1	1006	421	9.4177	gi|195477693|ref|XP_002086385.1|	113	1e-23	GE23107 [Drosophila yakuba] >gi|194186175|gb|EDW99786.1| GE23107 [Drosophila yakuba]	gi|195442193|ref|XM_002068807.1|	61.9	4e-06	Drosophila willistoni GK17993 (Dwil\GK17993), mRNA	sp|Q9JKB0|HCN1_RAT	58.5	2e-08	Potassium/sodium hyperpolarization-activated cyclic nucleotide-gated channel 1 OS=Rattus norvegicus GN=Hcn1 PE=2 SV=1	YKL032c	53.1	7e-07	COG5648	Chromatin-associated proteins containing the HMG domain	K08701	3e-08	59.7	dgr:Dgri_GH14445	nuclear receptor subfamily 1 group D member 3	-	-	-
CL1354.Contig1	613	24	0.8811	gi|297241724|gb|ADI24679.1|	68.9	1e-10	dentin sialophosphoprotein variant G [Homo sapiens]	--	--	--	--	sp|Q9NZW4|DSPP_HUMAN	68.9	7e-12	Dentin sialophosphoprotein OS=Homo sapiens GN=DSPP PE=1 SV=2	YEL007w	54.7	1e-07	COG5037	Gluconate transport-inducing protein	K12597	5e-11	67.8	aml:100481808	protein AIR1/2	GO:0048731	GO:0005488//binding	-
CL1354.Contig2	601	5	0.1872	gi|225542820|gb|ACN91293.1|	67.4	4e-10	dentin sialophosphoprotein precursor [Sus scrofa]	--	--	--	--	sp|Q9NZW4|DSPP_HUMAN	65.1	1e-10	Dentin sialophosphoprotein OS=Homo sapiens GN=DSPP PE=1 SV=2	YEL007w	55.1	8e-08	COG5037	Gluconate transport-inducing protein	K12597	8e-11	67	aml:100481808	protein AIR1/2	GO:0032501//multicellular organismal process	GO:0005488//binding	-
CL1355.Contig1	1972	2214	25.2658	gi|195428096|ref|XP_002062110.1|	780	0	GK17359 [Drosophila willistoni] >gi|194158195|gb|EDW73096.1| GK17359 [Drosophila willistoni]	gi|194752042|ref|XM_001958296.1|	248	7e-62	Drosophila ananassae GF10866 (Dana\GF10866), mRNA	sp|Q23023|UNC51_CAEEL	152	3e-36	Serine/threonine-protein kinase unc-51 OS=Caenorhabditis elegans GN=unc-51 PE=1 SV=1	--	--	--	--	--	K08269	0	780	dwi:Dwil_GK17359	unc51-like kinase [EC:2.7.11.1]	-	-	-
CL1356.Contig1	1574	4129	59.0341	gi|289742091|gb|ADD19793.1|	365	4e-99	Ras-related GTPase [Glossina morsitans morsitans]	gi|195451353|ref|XM_002072843.1|	204	8e-49	Drosophila willistoni GK13838 (Dwil\GK13838), mRNA	sp|B4LY29|RAS1_DROVI	347	3e-95	Ras-like protein 1 OS=Drosophila virilis GN=Ras85D PE=3 SV=1	SPAC17H9.09c	218	2e-56	COG1100	GTPase SAR1 and related small G proteins	K07827	2e-95	350	aga:AgaP_AGAP002219	GTPase KRas	-	-	-
CL1357.Contig1	393	35	2.0042	gi|195443564|ref|XP_002069477.1|	147	1e-34	GK21123 [Drosophila willistoni] >gi|194165562|gb|EDW80463.1| GK21123 [Drosophila willistoni]	--	--	--	--	--	--	--	--	--	--	--	--	--	K05011	2e-12	70.9	dre:100150892	chloride channel 2	-	-	-
CL1358.Contig1	2984	28485	214.823	gi|195379114|ref|XP_002048326.1|	409	1e-112	GJ11411 [Drosophila virilis] >gi|194155484|gb|EDW70668.1| GJ11411 [Drosophila virilis]	--	--	--	--	sp|Q03376|BAR3_CHITE	100	2e-20	Balbiani ring protein 3 OS=Chironomus tentans GN=BR3 PE=2 SV=1	--	--	--	--	--	K01873	2e-13	79	tca:662504	valyl-tRNA synthetase [EC:6.1.1.9]	-	-	-
CL1359.Contig1	5963	3773	14.2392	gi|308522787|gb|ADO33194.1|	1466	0	RE13835p [Drosophila melanogaster]	gi|194872207|ref|XM_001972947.1|	101	3e-17	Drosophila erecta GG15838 (Dere\GG15838), mRNA	sp|Q9P278|FNIP2_HUMAN	152	1e-35	Folliculin-interacting protein 2 OS=Homo sapiens GN=FNIP2 PE=1 SV=2	--	--	--	--	--	K14079	6e-07	58.5	dya:Dyak_GE15676	poly(A) RNA polymerase GLD2 [EC:2.7.7.19]	-	-	-
CL136.Contig1	3392	0	0	gi|195380982|ref|XP_002049235.1|	907	0	GJ21475 [Drosophila virilis] >gi|194144032|gb|EDW60428.1| GJ21475 [Drosophila virilis]	gi|195430811|ref|XM_002063406.1|	529	1e-146	Drosophila willistoni GK21396 (Dwil\GK21396), mRNA	sp|Q9V6L0|KDM4B_DROME	889	0	Probable lysine-specific demethylase 4B OS=Drosophila melanogaster GN=Kdm4B PE=3 SV=3	YGL028c	57	2e-07	COG5309	Exo-beta-1,3-glucanase	K06709	0	907	dvi:Dvir_GJ21475	jumonji domain-containing protein 2 [EC:1.14.11.-]	-	-	-
CL136.Contig2	3347	0	0	gi|195380982|ref|XP_002049235.1|	918	0	GJ21475 [Drosophila virilis] >gi|194144032|gb|EDW60428.1| GJ21475 [Drosophila virilis]	gi|195430811|ref|XM_002063406.1|	529	1e-146	Drosophila willistoni GK21396 (Dwil\GK21396), mRNA	sp|Q9V6L0|KDM4B_DROME	900	0	Probable lysine-specific demethylase 4B OS=Drosophila melanogaster GN=Kdm4B PE=3 SV=3	YGL028c	57	2e-07	COG5309	Exo-beta-1,3-glucanase	K06709	0	918	dvi:Dvir_GJ21475	jumonji domain-containing protein 2 [EC:1.14.11.-]	-	-	-
CL136.Contig3	3145	0	0	gi|195380982|ref|XP_002049235.1|	907	0	GJ21475 [Drosophila virilis] >gi|194144032|gb|EDW60428.1| GJ21475 [Drosophila virilis]	gi|195430811|ref|XM_002063406.1|	529	1e-146	Drosophila willistoni GK21396 (Dwil\GK21396), mRNA	sp|Q9V6L0|KDM4B_DROME	889	0	Probable lysine-specific demethylase 4B OS=Drosophila melanogaster GN=Kdm4B PE=3 SV=3	--	--	--	--	--	K06709	0	907	dvi:Dvir_GJ21475	jumonji domain-containing protein 2 [EC:1.14.11.-]	-	-	-
CL136.Contig4	2936	0	0	gi|195380982|ref|XP_002049235.1|	910	0	GJ21475 [Drosophila virilis] >gi|194144032|gb|EDW60428.1| GJ21475 [Drosophila virilis]	gi|195430811|ref|XM_002063406.1|	529	1e-146	Drosophila willistoni GK21396 (Dwil\GK21396), mRNA	sp|Q9V6L0|KDM4B_DROME	892	0	Probable lysine-specific demethylase 4B OS=Drosophila melanogaster GN=Kdm4B PE=3 SV=3	YGL028c	57	2e-07	COG5309	Exo-beta-1,3-glucanase	K06709	0	910	dvi:Dvir_GJ21475	jumonji domain-containing protein 2 [EC:1.14.11.-]	-	-	-
CL136.Contig5	2891	0	0	gi|195380982|ref|XP_002049235.1|	922	0	GJ21475 [Drosophila virilis] >gi|194144032|gb|EDW60428.1| GJ21475 [Drosophila virilis]	gi|195430811|ref|XM_002063406.1|	529	1e-146	Drosophila willistoni GK21396 (Dwil\GK21396), mRNA	sp|Q9V6L0|KDM4B_DROME	903	0	Probable lysine-specific demethylase 4B OS=Drosophila melanogaster GN=Kdm4B PE=3 SV=3	YGL028c	57	2e-07	COG5309	Exo-beta-1,3-glucanase	K06709	0	922	dvi:Dvir_GJ21475	jumonji domain-containing protein 2 [EC:1.14.11.-]	-	-	-
CL136.Contig6	2689	0	0	gi|195380982|ref|XP_002049235.1|	910	0	GJ21475 [Drosophila virilis] >gi|194144032|gb|EDW60428.1| GJ21475 [Drosophila virilis]	gi|195430811|ref|XM_002063406.1|	529	1e-146	Drosophila willistoni GK21396 (Dwil\GK21396), mRNA	sp|Q9V6L0|KDM4B_DROME	892	0	Probable lysine-specific demethylase 4B OS=Drosophila melanogaster GN=Kdm4B PE=3 SV=3	--	--	--	--	--	K06709	0	910	dvi:Dvir_GJ21475	jumonji domain-containing protein 2 [EC:1.14.11.-]	-	-	-
CL136.Contig7	3103	0	0	gi|195380982|ref|XP_002049235.1|	818	0	GJ21475 [Drosophila virilis] >gi|194144032|gb|EDW60428.1| GJ21475 [Drosophila virilis]	gi|195430811|ref|XM_002063406.1|	529	1e-146	Drosophila willistoni GK21396 (Dwil\GK21396), mRNA	sp|Q9V6L0|KDM4B_DROME	817	0	Probable lysine-specific demethylase 4B OS=Drosophila melanogaster GN=Kdm4B PE=3 SV=3	--	--	--	--	--	K06709	0	818	dvi:Dvir_GJ21475	jumonji domain-containing protein 2 [EC:1.14.11.-]	-	-	-
CL136.Contig8	2644	35	0.2979	gi|195380982|ref|XP_002049235.1|	922	0	GJ21475 [Drosophila virilis] >gi|194144032|gb|EDW60428.1| GJ21475 [Drosophila virilis]	gi|195430811|ref|XM_002063406.1|	529	1e-146	Drosophila willistoni GK21396 (Dwil\GK21396), mRNA	sp|Q9V6L0|KDM4B_DROME	903	0	Probable lysine-specific demethylase 4B OS=Drosophila melanogaster GN=Kdm4B PE=3 SV=3	--	--	--	--	--	K06709	0	922	dvi:Dvir_GJ21475	jumonji domain-containing protein 2 [EC:1.14.11.-]	-	-	-
CL1360.Contig1	4207	13649	73.0115	gi|320541796|ref|NP_001188549.1|	417	1e-114	CG34417, isoform L [Drosophila melanogaster] >gi|318069325|gb|ADV37633.1| CG34417, isoform L [Drosophila melanogaster]	--	--	--	--	sp|Q03173|ENAH_MOUSE	82	1e-14	Protein enabled homolog OS=Mus musculus GN=Enah PE=1 SV=2	SPAC140.02	58.2	1e-07	COG0724	RNA-binding proteins (RRM domain)	K05746	2e-19	99.4	mdo:100025688	enabled	-	-	-
CL1361.Contig1	815	101	2.7889	--	--	--	--	--	--	--	--	--	--	--	--	--	--	--	--	--	--	--	--	--	--	-	-	-
CL1362.Contig1	1241	7828	141.952	gi|195440834|ref|XP_002068244.1|	96.3	3e-18	GK25738 [Drosophila willistoni] >gi|194164329|gb|EDW79230.1| GK25738 [Drosophila willistoni]	gi|195377568|ref|XM_002047525.1|	121	7e-24	Drosophila virilis GJ11862 (Dvir\GJ11862), mRNA	--	--	--	--	--	--	--	--	--	--	--	--	--	--	GO:0035151//regulation of tube size, open tracheal system;GO:0006022	GO:0016811//hydrolase activity, acting on carbon-nitrogen (but not peptide) bonds, in linear amides;GO:0030247//polysaccharide binding	GO:0044424//intracellular part
CL1363.Contig1	747	42	1.2653	--	--	--	--	--	--	--	--	--	--	--	--	--	--	--	--	--	--	--	--	--	--	-	-	-
CL1364.Contig1	3381	3052	20.3143	gi|195028026|ref|XP_001986883.1|	359	0	GH21616 [Drosophila grimshawi] >gi|193902883|gb|EDW01750.1| GH21616 [Drosophila grimshawi]	--	--	--	--	sp|Q54R73|Y5465_DICDI	89.4	3e-18	Uncharacterized protein DDB_G0283357 OS=Dictyostelium discoideum GN=DDB_G0283357 PE=4 SV=1	--	--	--	--	--	K13172	1e-16	90.1	aga:AgaP_AGAP006038	serine/arginine repetitive matrix protein 2	-	-	-
CL1365.Contig1	1124	72	1.4415	gi|195393564|ref|XP_002055424.1|	464	1e-136	GJ18796 [Drosophila virilis] >gi|194149934|gb|EDW65625.1| GJ18796 [Drosophila virilis]	gi|195447591|ref|XM_002071247.1|	141	7e-30	Drosophila willistoni GK25212 (Dwil\GK25212), mRNA	sp|P98197|AT11A_MOUSE	221	2e-57	Probable phospholipid-transporting ATPase IH OS=Mus musculus GN=Atp11a PE=2 SV=1	YAL026c	138	2e-32	COG0474	Cation transport ATPase	K14802	1e-65	249	nvi:100115599	phospholipid-transporting ATPase [EC:3.6.3.1]	GO:0009206;GO:0006869//lipid transport	GO:0042625//ATPase activity, coupled to transmembrane movement of ions;GO:0046872//metal ion binding;GO:0005548//phospholipid transporter activity;GO:0032559//adenyl ribonucleotide binding	GO:0031224//intrinsic to membrane
CL1366.Contig1	1390	197	3.1894	gi|24582888|ref|NP_723404.1|	278	6e-73	CG17834, isoform B [Drosophila melanogaster] >gi|24582890|ref|NP_723405.1| CG17834, isoform D [Drosophila melanogaster] >gi|21430488|gb|AAM50922.1| LP07538p [Drosophila melanogaster] >gi|22945972|gb|AAN10675.1| CG17834, isoform B [Drosophila melanogaster] >gi|22945973|gb|AAN10676.1| CG17834, isoform D [Drosophila melanogaster]	gi|195030417|ref|XM_001988029.1|	131	8e-27	Drosophila grimshawi GH10961 (Dgri\GH10961), mRNA	--	--	--	--	--	--	--	--	--	--	--	--	--	--	-	-	-
CL1367.Contig1	570	2487	98.1892	gi|195574270|ref|XP_002105112.1|	247	2e-64	GD18105 [Drosophila simulans] >gi|194201039|gb|EDX14615.1| GD18105 [Drosophila simulans]	gi|195108932|ref|XM_001999011.1|	85.7	2e-13	Drosophila mojavensis GI23291 (Dmoj\GI23291), mRNA	sp|P16233|LIPP_HUMAN	79.3	5e-15	Pancreatic triacylglycerol lipase OS=Homo sapiens GN=PNLIP PE=1 SV=1	--	--	--	--	--	K01046	5e-49	193	dme:Dmel_CG17191	triacylglycerol lipase [EC:3.1.1.3]	-	-	-
CL1367.Contig2	1981	16133	183.271	gi|194907723|ref|XP_001981611.1|	496	1e-138	GG12155 [Drosophila erecta] >gi|190656249|gb|EDV53481.1| GG12155 [Drosophila erecta]	gi|55380579|gb|AE014297.2|	95.6	6e-16	Drosophila melanogaster chromosome 3R, complete sequence	sp|Q3ZU95|PA1_VESGE	152	3e-36	Phospholipase A1 OS=Vespula germanica PE=2 SV=1	--	--	--	--	--	K01046	3e-115	416	dme:Dmel_CG17191	triacylglycerol lipase [EC:3.1.1.3]	-	-	-
CL1368.Contig1	535	14417	606.435	gi|325534719|gb|ADZ28331.1|	282	4e-75	lysozyme 2 [Musca domestica]	gi|325534718|gb|HQ897688.1|	416	1e-113	Musca domestica lysozyme 2 mRNA, complete cds	sp|Q7YT16|LYS1_MUSDO	215	5e-56	Lysozyme 1 OS=Musca domestica PE=1 SV=1	--	--	--	--	--	K13915	2e-54	211	dpe:Dper_GL16156	lysozyme C [EC:3.2.1.17]	GO:0009056//catabolic process	GO:0004553//hydrolase activity, hydrolyzing O-glycosyl compounds	-
CL1369.Contig1	710	714	22.631	--	--	--	--	--	--	--	--	--	--	--	--	--	--	--	--	--	--	--	--	--	--	-	-	-
CL137.Contig1	806	144	4.0206	gi|24643074|ref|NP_573311.1|	78.6	3e-13	CG15040 [Drosophila melanogaster] >gi|7293488|gb|AAF48863.1| CG15040 [Drosophila melanogaster]	--	--	--	--	sp|Q557I1|NFYC_DICDI	62.8	8e-10	Nuclear transcription factor Y subunit gamma OS=Dictyostelium discoideum GN=nfyc-1 PE=3 SV=1	--	--	--	--	--	K11657	7e-07	54.7	dpe:Dper_GL26649	remodeling and spacing factor 1	-	-	-
CL137.Contig2	764	125	3.682	gi|24643074|ref|NP_573311.1|	68.6	3e-10	CG15040 [Drosophila melanogaster] >gi|7293488|gb|AAF48863.1| CG15040 [Drosophila melanogaster]	--	--	--	--	sp|Q6XHA7|ROCO9_DICDI	63.5	4e-10	Probable serine/threonine-protein kinase roco9 OS=Dictyostelium discoideum GN=roco9 PE=3 SV=1	--	--	--	--	--	K09534	5e-07	55.1	dmo:Dmoj_GI10688	DnaJ homolog subfamily C member 14	-	-	-
CL1370.Contig1	698	55	1.7733	--	--	--	--	--	--	--	--	--	--	--	--	--	--	--	--	--	--	--	--	--	--	-	-	-
CL1371.Contig1	2237	60831	611.958	gi|83944690|gb|ABC48949.1|	343	3e-92	ferritin heavy chain-like [Glossina morsitans morsitans] >gi|289742035|gb|ADD19765.1| ferritin [Glossina morsitans morsitans]	gi|195452693|ref|XM_002073423.1|	85.7	7e-13	Drosophila willistoni GK13135 (Dwil\GK13135), mRNA	sp|P41822|FRI_AEDAE	159	3e-38	Ferritin subunit OS=Aedes aegypti GN=FERH PE=1 SV=2	SA1709	62.4	3e-09	COG1528	Ferritin-like protein	K00522	3e-81	303	dpe:Dper_GL14055	ferritin heavy chain [EC:1.16.3.1]	GO:0008152//metabolic process;GO:0000041//transition metal ion transport;GO:0006875//cellular metal ion homeostasis	GO:0005506//iron ion binding;GO:0003824//catalytic activity	GO:0043231//intracellular membrane-bounded organelle;GO:0044444//cytoplasmic part;GO:0015630//microtubule cytoskeleton
CL1372.Contig1	496	10	0.4537	--	--	--	--	--	--	--	--	--	--	--	--	--	--	--	--	--	--	--	--	--	--	-	-	-
CL1373.Contig1	4041	1916	10.6701	gi|194898343|ref|XP_001978780.1|	691	0	GG12154 [Drosophila erecta] >gi|190650483|gb|EDV47738.1| GG12154 [Drosophila erecta]	gi|195112703|ref|XM_002000876.1|	250	4e-62	Drosophila mojavensis GI10497 (Dmoj\GI10497), mRNA	sp|O43670|ZN207_HUMAN	60.5	4e-10	Zinc finger protein 207 OS=Homo sapiens GN=ZNF207 PE=1 SV=1	--	--	--	--	--	K02184	3e-07	50.8	mdo:100027801	formin 2	-	-	-
CL1375.Contig1	1634	1867	25.7131	gi|195144742|ref|XP_002013355.1|	199	3e-49	GL23456 [Drosophila persimilis] >gi|194102298|gb|EDW24341.1| GL23456 [Drosophila persimilis]	--	--	--	--	sp|P13469|MODU_DROME	179	1e-44	DNA-binding protein modulo OS=Drosophila melanogaster GN=mod PE=1 SV=2	SPAC140.02	57	9e-08	COG0724	RNA-binding proteins (RRM domain)	K11294	5e-50	199	dpe:Dper_GL23456	nucleolin	-	-	-
CL1376.Contig1	602	3056	114.24	gi|146084079|ref|XP_001464917.1|	95.5	1e-18	Hypothetical repeat protein [Leishmania infantum JPCM5] >gi|134069012|emb|CAM67156.1| Hypothetical repeat protein [Leishmania infantum JPCM5]	--	--	--	--	sp|P04929|HRPX_PLALO	94.7	1e-19	Histidine-rich glycoprotein OS=Plasmodium lophurae PE=4 SV=1	--	--	--	--	--	--	--	--	--	--	-	-	-
CL1377.Contig1	1205	158	2.9508	gi|195117782|ref|XP_002003426.1|	159	2e-69	GI22585 [Drosophila mojavensis] >gi|193914001|gb|EDW12868.1| GI22585 [Drosophila mojavensis]	--	--	--	--	sp|P55112|NAS4_CAEEL	99.8	1e-27	Zinc metalloproteinase nas-4 OS=Caenorhabditis elegans GN=nas-4 PE=2 SV=4	--	--	--	--	--	K08076	4e-27	99.8	cel:C05D11.6	astacin [EC:3.4.24.21]	-	-	-
CL1378.Contig1	3534	0	0	gi|195058982|ref|XP_001995537.1|	673	0	GH17708 [Drosophila grimshawi] >gi|193896323|gb|EDV95189.1| GH17708 [Drosophila grimshawi]	gi|195392829|ref|XM_002055021.1|	107	3e-19	Drosophila virilis GJ19166 (Dvir\GJ19166), mRNA	sp|Q2KHV7|UBP2_BOVIN	311	5e-84	Ubiquitin carboxyl-terminal hydrolase 2 OS=Bos taurus GN=USP2 PE=2 SV=1	YER144c	176	2e-43	COG5533	Ubiquitin C-terminal hydrolase	K11833	0	673	dgr:Dgri_GH17708	ubiquitin carboxyl-terminal hydrolase 2/21 [EC:3.1.2.15]	GO:0019941//modification-dependent protein catabolic process	GO:0019783;GO:0016790//thiolester hydrolase activity	-
CL1378.Contig2	3832	3	0.0176	gi|195058982|ref|XP_001995537.1|	813	0	GH17708 [Drosophila grimshawi] >gi|193896323|gb|EDV95189.1| GH17708 [Drosophila grimshawi]	gi|195392829|ref|XM_002055021.1|	107	3e-19	Drosophila virilis GJ19166 (Dvir\GJ19166), mRNA	sp|Q2KHV7|UBP2_BOVIN	311	5e-84	Ubiquitin carboxyl-terminal hydrolase 2 OS=Bos taurus GN=USP2 PE=2 SV=1	YER144c	176	2e-43	COG5533	Ubiquitin C-terminal hydrolase	K11833	0	813	dgr:Dgri_GH17708	ubiquitin carboxyl-terminal hydrolase 2/21 [EC:3.1.2.15]	GO:0019941//modification-dependent protein catabolic process	GO:0019783;GO:0016790//thiolester hydrolase activity	-
CL1379.Contig1	2532	2017	17.9269	gi|195496133|ref|XP_002095564.1|	721	0	GE19625 [Drosophila yakuba] >gi|194181665|gb|EDW95276.1| GE19625 [Drosophila yakuba]	gi|237513015|gb|BT083428.1|	87.7	2e-13	Drosophila melanogaster FI03727 full insert cDNA	sp|Q0V7M0|IMA7_BOVIN	595	2e-169	Importin subunit alpha-7 OS=Bos taurus GN=KPNA6 PE=2 SV=1	SPCC962.03c	502	1e-141	COG5064	Karyopherin (importin) alpha	K15043	2e-172	607	bfo:BRAFLDRAFT_279360	importin subunit alpha-2	-	-	-
CL138.Contig1	3322	13087	88.655	gi|289740905|gb|ADD19200.1|	1089	0	radixin [Glossina morsitans morsitans]	gi|195456655|ref|XM_002075193.1|	708	0	Drosophila willistoni GK16883 (Dwil\GK16883), mRNA	sp|Q29GR8|MOEH_DROPS	1085	0	Moesin/ezrin/radixin homolog 1 OS=Drosophila pseudoobscura pseudoobscura GN=Moe PE=3 SV=3	NMB0700	67	2e-10	COG3468	Type V secretory pathway, adhesin AidA	K05762	0	706	bta:517111	radixin	-	-	-
CL1380.Contig1	2685	15529	130.155	gi|340505069|gb|EGR31440.1|	62	1e-07	hypothetical protein IMG5_109580 [Ichthyophthirius multifiliis]	gi|238661975|emb|FN357434.1|	63.9	3e-06	Schistosoma mansoni genome sequence supercontig Smp_scaff000143	--	--	--	--	--	--	--	--	--	--	--	--	--	--	-	-	-
CL1381.Contig1	583	291	11.2328	gi|17543892|ref|NP_502734.1|	53.5	5e-06	hypothetical protein Y64G10A.3 [Caenorhabditis elegans]	--	--	--	--	--	--	--	--	--	--	--	--	--	--	--	--	--	--	-	-	-
CL1382.Contig1	2392	10535	99.1143	gi|195472363|ref|XP_002088470.1|	191	2e-73	GE12315 [Drosophila yakuba] >gi|194174571|gb|EDW88182.1| GE12315 [Drosophila yakuba]	gi|157886435|emb|CU462871.12|	67.9	2e-07	Zebrafish DNA sequence from clone CH211-28D11 in linkage group 1 Contains the 3' end of the gene for a novel protein similar to H.sapiens GALNTL6, UDP-N-acetyl-alpha-D-galactosamine:polypeptide N-acetylgalactosaminyltransferase-like 6 (GALNTL6), the galnt7 gene for UDP-N-acetyl-alpha-D-galactosamine: polypeptide N-acetylgalactosaminyltransferase 7 and the hmgb2 gene for high-mobility group box 2,…	sp|Q75JC9|Y8484_DICDI	88.2	7e-17	Uncharacterized protein DDB_G0271670 OS=Dictyostelium discoideum GN=DDB_G0271670 PE=4 SV=1	YBR049c	55.8	3e-07	COG5147	Myb superfamily proteins, including transcription factors and mRNA splicing factors	K12597	2e-12	75.1	aml:100481808	protein AIR1/2	-	-	-
CL1383.Contig1	1260	383	6.8406	gi|198452092|ref|XP_001358624.2|	98.2	7e-19	GA13895 [Drosophila pseudoobscura pseudoobscura] >gi|198131784|gb|EAL27765.2| GA13895 [Drosophila pseudoobscura pseudoobscura]	--	--	--	--	--	--	--	--	--	--	--	--	--	--	--	--	--	--	-	-	-
CL1384.Contig1	1947	168	1.9418	--	--	--	--	gi|47564191|gb|AC134572.4|	63.9	2e-06	Mus musculus BAC clone RP23-435M15 from chromosome 3, complete sequence	--	--	--	--	--	--	--	--	--	--	--	--	--	--	-	-	-
CL1385.Contig1	1408	400	6.3932	gi|195378014|ref|XP_002047782.1|	196	2e-48	GJ13624 [Drosophila virilis] >gi|194154940|gb|EDW70124.1| GJ13624 [Drosophila virilis]	gi|195428109|ref|XM_002062081.1|	69.9	3e-08	Drosophila willistoni GK17362 (Dwil\GK17362), mRNA	sp|Q9VW47|MED12_DROME	52.4	2e-06	Mediator of RNA polymerase II transcription subunit 12 OS=Drosophila melanogaster GN=kto PE=1 SV=2	--	--	--	--	--	K11841	3e-49	196	dvi:Dvir_GJ13624	ubiquitin carboxyl-terminal hydrolase 10 [EC:3.1.2.15]	-	-	-
CL1386.Contig1	1474	444	6.7787	gi|289740591|gb|ADD19043.1|	220	2e-55	Tsal2 protein precursor [Glossina morsitans morsitans]	--	--	--	--	--	--	--	--	--	--	--	--	--	--	--	--	--	--	-	-	-
CL1387.Contig1	460	22	1.0763	gi|195438529|ref|XP_002067189.1|	137	1e-31	GK24859 [Drosophila willistoni] >gi|194163274|gb|EDW78175.1| GK24859 [Drosophila willistoni]	gi|195034975|ref|XM_001988979.1|	129	1e-26	Drosophila grimshawi GH11485 (Dgri\GH11485), mRNA	--	--	--	--	--	--	--	--	--	--	--	--	--	--	-	-	-
CL1387.Contig2	643	99	3.4649	gi|85724884|ref|NP_001033875.1|	182	9e-45	CG33995, isoform B [Drosophila melanogaster] >gi|85724886|ref|NP_001033876.1| CG33995, isoform C [Drosophila melanogaster] >gi|85724888|ref|NP_001033877.1| CG33995, isoform A [Drosophila melanogaster] >gi|281364450|ref|NP_001162883.1| CG31919, isoform G [Drosophila melanogaster] >gi|194761542|ref|XP_001962988.1| GF15716 [Drosophila ananassae] >gi|194856481|ref|XP_001968759.1| GG25045 [Drosophila …	gi|195438528|ref|XM_002067153.1|	141	4e-30	Drosophila willistoni GK24859 (Dwil\GK24859), mRNA	--	--	--	--	--	--	--	--	--	--	--	--	--	--	-	-	-
CL1388.Contig1	1028	119	2.6051	gi|74834190|sp|O76329.1|ACTNB_DICDI	67.4	1e-09	RecName: Full=Interaptin; AltName: Full=Actin-binding protein D; AltName: Full=Alpha-actinin B >gi|3549261|gb|AAC34582.1| interaptin [Dictyostelium discoideum]	--	--	--	--	sp|O76329|ACTNB_DICDI	67.4	5e-11	Interaptin OS=Dictyostelium discoideum GN=abpD PE=1 SV=1	aq_629	54.7	3e-07	COG1196	Chromosome segregation ATPases	K12478	2e-09	63.5	bta:516259	early endosome antigen 1	-	-	-
CL1389.Contig1	729	7	0.2161	--	--	--	--	--	--	--	--	--	--	--	--	--	--	--	--	--	--	--	--	--	--	-	-	-
CL139.Contig1	581	28	1.0845	--	--	--	--	gi|90568056|gb|AC137843.15|	60	1e-05	Mus musculus chromosome 9, clone RP23-413J12, complete sequence	--	--	--	--	--	--	--	--	--	--	--	--	--	--	-	-	-
CL139.Contig2	879	269	6.8869	--	--	--	--	gi|1754646|dbj|D89934.1|	69.9	2e-08	Musca domestica DNA, mariner-like element	--	--	--	--	--	--	--	--	--	--	--	--	--	--	-	-	-
CL1390.Contig1	1914	2620	30.8051	gi|195127153|ref|XP_002008033.1|	726	0	GI13282 [Drosophila mojavensis] >gi|193919642|gb|EDW18509.1| GI13282 [Drosophila mojavensis]	gi|195175081|ref|XM_002028256.1|	357	1e-94	Drosophila persimilis GL17141 (Dper\GL17141), mRNA	sp|Q8BG09|T184B_MOUSE	478	2e-134	Transmembrane protein 184B OS=Mus musculus GN=Tmem184b PE=2 SV=1	--	--	--	--	--	K14360	4e-14	80.5	spu:760872	organic solute transporter subunit alpha	-	-	-
CL1391.Contig1	1704	2946	38.9069	gi|17865642|ref|NP_524778.1|	255	5e-66	lola like, isoform A [Drosophila melanogaster] >gi|24654826|ref|NP_725756.1| lola like, isoform B [Drosophila melanogaster] >gi|24654830|ref|NP_725757.1| lola like, isoform C [Drosophila melanogaster] >gi|24654834|ref|NP_725758.1| lola like, isoform D [Drosophila melanogaster] >gi|281363640|ref|NP_001163186.1| lola like, isoform E [Drosophila melanogaster] >gi|194753378|ref|XP_001958989.1| GF1227…	gi|195123555|ref|XM_002006235.1|	278	7e-71	Drosophila mojavensis GI20951 (Dmoj\GI20951), mRNA	sp|Q7KRI2|LOLAL_DROME	255	2e-67	Longitudinals lacking protein-like OS=Drosophila melanogaster GN=lolal PE=1 SV=1	--	--	--	--	--	K02174	4e-33	143	dme:Dmel_CG11491	broad	GO:0016458//gene silencing;GO:0006355//regulation of transcription, DNA-dependent;GO:0007431//salivary gland development;GO:0007424//open tracheal system development	-	-
CL1392.Contig1	1263	3480	62.0067	gi|19922266|ref|NP_610986.1|	359	1e-97	CG10153 [Drosophila melanogaster] >gi|194882985|ref|XP_001975590.1| GG22402 [Drosophila erecta] >gi|195334455|ref|XP_002033893.1| GM20187 [Drosophila sechellia] >gi|195486081|ref|XP_002091352.1| GE12291 [Drosophila yakuba] >gi|7303144|gb|AAF58209.1| CG10153 [Drosophila melanogaster] >gi|16768118|gb|AAL28278.1| GH17639p [Drosophila melanogaster] >gi|190658777|gb|EDV55990.1| GG22402 [Drosophila ere…	gi|195025365|ref|XM_001986008.1|	236	2e-58	Drosophila grimshawi GH21147 (Dgri\GH21147), mRNA	sp|Q2NL13|TPPC5_BOVIN	243	5e-64	Trafficking protein particle complex subunit 5 OS=Bos taurus GN=TRAPPC5 PE=2 SV=1	SPBC1718.05	135	1e-31	COG5128	Transport protein particle (TRAPP) complex subunit	K10631	3e-49	196	isc:IscW_ISCW010224	E3 ubiquitin-protein ligase Topors [EC:6.3.2.19]	GO:0006164//purine nucleotide biosynthetic process	GO:0009975//cyclase activity;GO:0005506//iron ion binding	-
CL1393.Contig1	537	89	3.7297	--	--	--	--	--	--	--	--	--	--	--	--	--	--	--	--	--	--	--	--	--	--	-	-	-
CL1394.Contig1	2212	5413	55.0701	gi|195055795|ref|XP_001994798.1|	736	0	GH14065 [Drosophila grimshawi] >gi|193892561|gb|EDV91427.1| GH14065 [Drosophila grimshawi]	--	--	--	--	sp|Q0VD19|ASM_BOVIN	323	1e-87	Sphingomyelin phosphodiesterase OS=Bos taurus GN=SMPD1 PE=2 SV=1	--	--	--	--	--	K12350	5e-99	362	phu:Phum_PHUM427830	sphingomyelin phosphodiesterase [EC:3.1.4.12]	-	-	-
CL1395.Contig1	961	204	4.7772	gi|195054084|ref|XP_001993956.1|	233	7e-60	GH18225 [Drosophila grimshawi] >gi|193895826|gb|EDV94692.1| GH18225 [Drosophila grimshawi]	--	--	--	--	sp|Q5NVG2|DHB11_PONAB	125	1e-28	Estradiol 17-beta-dehydrogenase 11 OS=Pongo abelii GN=HSD17B11 PE=2 SV=1	ML1094	105	2e-22	COG1028	Dehydrogenases with different specificities (related to short-chain alcohol dehydrogenases)	K11146	5e-24	112	bta:281482	dehydrogenase/reductase SDR family member 3 [EC:1.1.-.-]	-	-	-
CL1395.Contig2	464	46	2.231	gi|195054084|ref|XP_001993956.1|	111	8e-24	GH18225 [Drosophila grimshawi] >gi|193895826|gb|EDV94692.1| GH18225 [Drosophila grimshawi]	--	--	--	--	sp|Q5NVG2|DHB11_PONAB	56.6	2e-08	Estradiol 17-beta-dehydrogenase 11 OS=Pongo abelii GN=HSD17B11 PE=2 SV=1	SSO1030	55.8	3e-08	COG0300	Short-chain dehydrogenases of various substrate specificities	K11166	3e-06	50.8	api:100163151	dehydrogenase/reductase SDR family member 7B [EC:1.1.-.-]	-	-	-
CL1396.Contig1	1527	618	9.1078	gi|195433224|ref|XP_002064615.1|	391	1e-107	GK23730 [Drosophila willistoni] >gi|194160700|gb|EDW75601.1| GK23730 [Drosophila willistoni]	gi|195114269|ref|XM_002001654.1|	69.9	3e-08	Drosophila mojavensis GI16988 (Dmoj\GI16988), mRNA	sp|Q5R5F8|PANK4_PONAB	231	3e-60	Pantothenate kinase 4 OS=Pongo abelii GN=PANK4 PE=2 SV=1	--	--	--	--	--	K09680	6e-108	391	dwi:Dwil_GK23730	type II pantothenate kinase [EC:2.7.1.33]	-	-	-
CL1397.Contig1	1174	669	12.8239	gi|194900522|ref|XP_001979806.1|	190	1e-46	GG21951 [Drosophila erecta] >gi|190651509|gb|EDV48764.1| GG21951 [Drosophila erecta]	gi|7340937|gb|AF051664.1|DROHEYFRU3	61.9	5e-06	Drosophila heteroneura fruitless (fru) gene, alternative splice product, exon 8 and complete cds	sp|Q5XIY8|PAXI1_DANRE	87.4	5e-17	PAX-interacting protein 1 OS=Danio rerio GN=paxip1 PE=2 SV=1	YBR112c	75.5	2e-13	COG0457	FOG: TPR repeat	K12617	1e-47	190	der:Dere_GG21951	DNA topoisomerase 2-associated protein PAT1	-	-	-
CL1398.Contig1	1249	558	10.0539	--	--	--	--	gi|56033846|dbj|AK209669.1|	61.9	5e-06	Mus musculus cDNA, clone:Y2G0115N08, strand:plus, reference:ENSEMBL:Mouse-Transcript- ENST:ENSMUST00000004784, based on BLAT search	--	--	--	--	--	--	--	--	--	--	--	--	--	--	-	-	-
CL1399.Contig1	440	19	0.9718	--	--	--	--	--	--	--	--	--	--	--	--	--	--	--	--	--	--	--	--	--	--	-	-	-
CL14.Contig1	2260	460514	4585.61	gi|30060273|gb|AAP13345.1|	1209	0	hexamerin L1 [Musca domestica]	gi|30060272|gb|AY256680.1|	2028	0	Musca domestica hexamerin L1 (HexL1) gene, complete cds	sp|P28514|ARY2_CALVI	927	0	Arylphorin subunit C223 OS=Calliphora vicina PE=2 SV=1	--	--	--	--	--	K00505	5e-26	120	dya:Dyak_GE14257	tyrosinase [EC:1.14.18.1]	-	-	-
CL14.Contig2	896	33	0.8288	gi|26891767|gb|AAN84514.1|	478	1e-133	larval hexamerin Hex-L [Musca domestica]	gi|26891766|gb|AY146634.1|	1031	0	Musca domestica clone 7 larval hexamerin Hex-L mRNA, partial cds	sp|P28514|ARY2_CALVI	355	6e-98	Arylphorin subunit C223 OS=Calliphora vicina PE=2 SV=1	--	--	--	--	--	--	--	--	--	--	-	-	-
CL14.Contig3	1646	498	6.8087	gi|30060273|gb|AAP13345.1|	1039	0	hexamerin L1 [Musca domestica]	gi|26891760|gb|AY146631.1|	2428	0	Musca domestica clone 5 larval hexamerin Hex-L mRNA, partial cds	sp|P28514|ARY2_CALVI	709	0	Arylphorin subunit C223 OS=Calliphora vicina PE=2 SV=1	--	--	--	--	--	K10955	2e-17	90.9	tgu:100220116	intestinal mucin-2	-	-	-
CL14.Contig4	2382	607214	5736.71	gi|30060273|gb|AAP13345.1|	1145	0	hexamerin L1 [Musca domestica]	gi|26891758|gb|AY146630.1|	2633	0	Musca domestica clone 3 larval hexamerin Hex-L mRNA, partial cds	sp|P28514|ARY2_CALVI	892	0	Arylphorin subunit C223 OS=Calliphora vicina PE=2 SV=1	--	--	--	--	--	K00505	2e-36	155	dya:Dyak_GE14257	tyrosinase [EC:1.14.18.1]	-	-	-
CL14.Contig5	1564	210464	3028.34	gi|30060273|gb|AAP13345.1|	620	1e-176	hexamerin L1 [Musca domestica]	gi|30060272|gb|AY256680.1|	1090	0	Musca domestica hexamerin L1 (HexL1) gene, complete cds	sp|P28513|ARY1_CALVI	532	9e-151	Arylphorin subunit A4 OS=Calliphora vicina PE=2 SV=1	--	--	--	--	--	K00505	3e-20	100	dme:Dmel_CG42640	tyrosinase [EC:1.14.18.1]	-	-	-
CL14.Contig6	1794	112484	1411.01	gi|30060273|gb|AAP13345.1|	1098	0	hexamerin L1 [Musca domestica]	gi|30060272|gb|AY256680.1|	2577	0	Musca domestica hexamerin L1 (HexL1) gene, complete cds	sp|P28513|ARY1_CALVI	827	0	Arylphorin subunit A4 OS=Calliphora vicina PE=2 SV=1	--	--	--	--	--	K00505	3e-36	154	dya:Dyak_GE14257	tyrosinase [EC:1.14.18.1]	-	-	-
CL14.Contig7	2579	173448	1513.49	gi|30060273|gb|AAP13345.1|	1650	0	hexamerin L1 [Musca domestica]	gi|30060272|gb|AY256680.1|	3905	0	Musca domestica hexamerin L1 (HexL1) gene, complete cds	sp|P28513|ARY1_CALVI	1166	0	Arylphorin subunit A4 OS=Calliphora vicina PE=2 SV=1	--	--	--	--	--	K00505	2e-35	152	dya:Dyak_GE14257	tyrosinase [EC:1.14.18.1]	-	-	-
CL14.Contig8	2601	188066	1627.17	gi|30060273|gb|AAP13345.1|	1544	0	hexamerin L1 [Musca domestica]	gi|30060272|gb|AY256680.1|	3031	0	Musca domestica hexamerin L1 (HexL1) gene, complete cds	sp|P28514|ARY2_CALVI	1191	0	Arylphorin subunit C223 OS=Calliphora vicina PE=2 SV=1	--	--	--	--	--	K00505	4e-35	150	dya:Dyak_GE14257	tyrosinase [EC:1.14.18.1]	-	-	-
CL14.Contig9	2549	245632	2168.59	gi|30060273|gb|AAP13345.1|	1507	0	hexamerin L1 [Musca domestica]	gi|30060272|gb|AY256680.1|	2500	0	Musca domestica hexamerin L1 (HexL1) gene, complete cds	sp|P28514|ARY2_CALVI	1175	0	Arylphorin subunit C223 OS=Calliphora vicina PE=2 SV=1	--	--	--	--	--	K00505	2e-33	145	dme:Dmel_CG42640	tyrosinase [EC:1.14.18.1]	-	-	-
CL140.Contig1	2318	1310	12.7181	gi|195579646|ref|XP_002079672.1|	562	1e-158	GD24078 [Drosophila simulans] >gi|194191681|gb|EDX05257.1| GD24078 [Drosophila simulans]	gi|195114519|ref|XM_002001779.1|	281	6e-72	Drosophila mojavensis GI17053 (Dmoj\GI17053), mRNA	sp|O43670|ZN207_HUMAN	219	3e-56	Zinc finger protein 207 OS=Homo sapiens GN=ZNF207 PE=1 SV=1	XF1267	70.5	1e-11	COG5297	Cellobiohydrolase A (1,4-beta-cellobiosidase A)	K08701	1e-24	105	dwi:Dwil_GK16819	nuclear receptor subfamily 1 group D member 3	-	-	-
CL1400.Contig1	371	49	2.9722	--	--	--	--	--	--	--	--	--	--	--	--	--	--	--	--	--	--	--	--	--	--	-	-	-
CL1401.Contig1	1541	875	12.7782	gi|289740217|gb|ADD18856.1|	654	0	oXSM 3-oxoacyl [Glossina morsitans morsitans]	gi|345482155|ref|XM_001604593.2|	89.7	3e-14	PREDICTED: Nasonia vitripennis 3-oxoacyl-[acyl-carrier-protein] synthase, mitochondrial-like (LOC100121061), mRNA	sp|Q9NWU1|OXSM_HUMAN	415	2e-115	3-oxoacyl-[acyl-carrier-protein] synthase, mitochondrial OS=Homo sapiens GN=OXSM PE=1 SV=1	CC1678	357	4e-98	COG0304	3-oxoacyl-(acyl-carrier-protein) synthase	K09458	0	650	dan:Dana_GF17574	3-oxoacyl-[acyl-carrier-protein] synthase II [EC:2.3.1.179]	GO:0006631//fatty acid metabolic process	GO:0016746//transferase activity, transferring acyl groups	-
CL1402.Contig1	3114	500	3.6134	gi|154936843|dbj|BAF75365.1|	728	0	extracellular signal-regulated kinase [Sarcophaga crassipalpis]	gi|154936842|dbj|AB277827.1|	799	0	Sarcophaga crassipalpis erk mRNA for extracellular signal-regulated kinase, complete cds	sp|P40417|ERKA_DROME	669	0	Mitogen-activated protein kinase ERK-A OS=Drosophila melanogaster GN=rl PE=1 SV=2	YBL016w	345	3e-94	COG0515	Serine/threonine protein kinase	K04371	0	677	dvi:Dvir_GJ17518	extracellular signal-regulated kinase 1/2 [EC:2.7.11.24]	GO:0006351//transcription, DNA-dependent;GO:0007243//protein kinase cascade;GO:0065008;GO:0030534//adult behavior;GO:0008283//cell proliferation;GO:0046685//response to arsenic;GO:0000302//response to reactive oxygen species;GO:0034331;GO:0007169//transmembrane receptor protein tyrosine kinase signaling pathway;GO:0003002;GO:0000578//embryonic axis specification;GO:0006464//protein modification p…	GO:0016909//SAP kinase activity;GO:0032559//adenyl ribonucleotide binding;GO:0019900//kinase binding	GO:0043231//intracellular membrane-bounded organelle;GO:0044459//plasma membrane part
CL1402.Contig2	3147	88	0.6293	gi|154936843|dbj|BAF75365.1|	728	0	extracellular signal-regulated kinase [Sarcophaga crassipalpis]	gi|154936842|dbj|AB277827.1|	799	0	Sarcophaga crassipalpis erk mRNA for extracellular signal-regulated kinase, complete cds	sp|P40417|ERKA_DROME	669	0	Mitogen-activated protein kinase ERK-A OS=Drosophila melanogaster GN=rl PE=1 SV=2	YBL016w	345	3e-94	COG0515	Serine/threonine protein kinase	K04371	0	677	dvi:Dvir_GJ17518	extracellular signal-regulated kinase 1/2 [EC:2.7.11.24]	GO:0006351//transcription, DNA-dependent;GO:0007243//protein kinase cascade;GO:0065008;GO:0030534//adult behavior;GO:0008283//cell proliferation;GO:0046685//response to arsenic;GO:0000302//response to reactive oxygen species;GO:0034331;GO:0007169//transmembrane receptor protein tyrosine kinase signaling pathway;GO:0003002;GO:0000578//embryonic axis specification;GO:0006464//protein modification p…	GO:0016909//SAP kinase activity;GO:0032559//adenyl ribonucleotide binding;GO:0019900//kinase binding	GO:0043231//intracellular membrane-bounded organelle;GO:0044459//plasma membrane part
CL1403.Contig1	327	24	1.6517	gi|1335691|emb|CAA41925.1|	58.2	1e-07	unnamed protein product [Drosophila miranda]	--	--	--	--	--	--	--	--	--	--	--	--	--	--	--	--	--	--	-	-	-
CL1404.Contig1	667	10	0.3374	--	--	--	--	--	--	--	--	--	--	--	--	--	--	--	--	--	--	--	--	--	--	-	-	-
CL1405.Contig1	544	5068	209.653	--	--	--	--	--	--	--	--	--	--	--	--	--	--	--	--	--	--	--	--	--	--	-	-	-
CL1406.Contig1	1197	369	6.9374	gi|195328107|ref|XP_002030758.1|	296	1e-78	GM24410 [Drosophila sechellia] >gi|194119701|gb|EDW41744.1| GM24410 [Drosophila sechellia]	gi|195435923|ref|XM_002065892.1|	117	1e-22	Drosophila willistoni GK20829 (Dwil\GK20829), mRNA	sp|Q9VV43|Y4893_DROME	295	2e-79	TPPP family protein CG4893 OS=Drosophila melanogaster GN=CG4893 PE=2 SV=1	--	--	--	--	--	--	--	--	--	--	-	-	-
CL1407.Contig1	2233	15663	157.852	gi|289740037|gb|ADD18766.1|	304	1e-80	smell impaired 21F [Glossina morsitans morsitans]	gi|195437715|ref|XM_002066750.1|	210	2e-50	Drosophila willistoni GK24368 (Dwil\GK24368), mRNA	--	--	--	--	--	--	--	--	--	--	--	--	--	--	-	-	-
CL1408.Contig1	1299	26	0.4504	--	--	--	--	--	--	--	--	--	--	--	--	--	--	--	--	--	--	--	--	--	--	-	-	-
CL1408.Contig2	1671	53	0.7138	--	--	--	--	--	--	--	--	--	--	--	--	--	--	--	--	--	--	--	--	--	--	-	-	-
CL1409.Contig1	298	83	6.2679	--	--	--	--	--	--	--	--	--	--	--	--	--	--	--	--	--	--	--	--	--	--	-	-	-
CL141.Contig1	2082	773	8.3553	--	--	--	--	gi|71794914|emb|CR450787.6|	69.9	4e-08	Zebrafish DNA sequence from clone CH211-222O17 in linkage group 12, complete sequence	--	--	--	--	--	--	--	--	--	--	--	--	--	--	-	-	-
CL141.Contig3	993	309	7.0028	--	--	--	--	--	--	--	--	--	--	--	--	--	--	--	--	--	--	--	--	--	--	-	-	-
CL141.Contig4	628	49	1.7559	--	--	--	--	--	--	--	--	--	--	--	--	--	--	--	--	--	--	--	--	--	--	-	-	-
CL141.Contig5	608	12	0.4442	--	--	--	--	--	--	--	--	--	--	--	--	--	--	--	--	--	--	--	--	--	--	-	-	-
CL1410.Contig1	2291	274	2.6915	gi|194760980|ref|XP_001962710.1|	633	1e-179	glycerol 3 phosphate dehydrogenase [Drosophila ananassae] >gi|190616407|gb|EDV31931.1| glycerol 3 phosphate dehydrogenase [Drosophila ananassae]	gi|195434750|ref|XM_002065330.1|	422	1e-114	Drosophila willistoni gpdh (Dwil\Gpdh), mRNA	sp|Q27928|GPDA_DROPS	633	0	Glycerol-3-phosphate dehydrogenase [NAD+], cytoplasmic OS=Drosophila pseudoobscura pseudoobscura GN=Gpdh PE=3 SV=2	SPBC215.05	326	1e-88	COG0240	Glycerol-3-phosphate dehydrogenase	K00006	1e-180	633	dan:Dana_GF15589	glycerol-3-phosphate dehydrogenase (NAD+) [EC:1.1.1.8]	-	-	-
CL1411.Contig1	2856	1419	11.1812	gi|289740313|gb|ADD18904.1|	854	0	phosphoinositide phosphatase [Glossina morsitans morsitans]	--	--	--	--	sp|Q9W0I6|SAC1_DROME	808	0	Phosphatidylinositide phosphatase SAC1 OS=Drosophila melanogaster GN=Sac1 PE=1 SV=1	SPBC19F5.03	353	9e-97	COG5329	Phosphoinositide polyphosphatase (Sac family)	K01099	1e-55	219	bfo:BRAFLDRAFT_62034	phosphatidylinositol-bisphosphatase [EC:3.1.3.36]	GO:0043409//negative regulation of MAPKKK cascade;GO:0048598//embryonic morphogenesis	GO:0016788//hydrolase activity, acting on ester bonds	-
CL1412.Contig1	832	1500	40.5724	gi|194866012|ref|XP_001971715.1|	157	7e-37	GG14278 [Drosophila erecta] >gi|190653498|gb|EDV50741.1| GG14278 [Drosophila erecta]	--	--	--	--	sp|P42279|TRYU_DROME	94.4	3e-19	Trypsin eta OS=Drosophila melanogaster GN=etaTry PE=2 SV=2	VC1200	62.8	7e-10	COG5640	Secreted trypsin-like serine protease	K01312	1e-20	100	nvi:100114919	trypsin [EC:3.4.21.4]	-	-	-
CL1413.Contig1	2032	2043	22.626	gi|289741731|gb|ADD19613.1|	637	0	COP9 signalosome subunit cSN3 [Glossina morsitans morsitans]	gi|195495750|ref|XM_002095364.1|	71.9	9e-09	Drosophila yakuba GE22374 (Dyak\GE22374), mRNA	sp|Q8SYG2|CSN3_DROME	557	4e-158	COP9 signalosome complex subunit 3 OS=Drosophila melanogaster GN=CSN3 PE=1 SV=2	--	--	--	--	--	K12177	8e-159	561	der:Dere_GG13277	COP9 signalosome complex subunit 3	-	-	-
CL1414.Contig1	1549	988	14.3539	gi|24641722|ref|NP_572869.1|	514	1e-144	CG15743 [Drosophila melanogaster] >gi|7292854|gb|AAF48246.1| CG15743 [Drosophila melanogaster] >gi|28557623|gb|AAO45217.1| RE20784p [Drosophila melanogaster]	gi|195447247|ref|XM_002071093.1|	75.8	5e-10	Drosophila willistoni GK25305 (Dwil\GK25305), mRNA	sp|Q2YDR3|IMPA3_DANRE	242	1e-63	Inositol monophosphatase 3 OS=Danio rerio GN=impad1 PE=2 SV=1	DR1703	85.5	2e-16	COG0483	Archaeal fructose-1,6-bisphosphatase and related enzymes of inositol monophosphatase family	K12850	5e-63	242	dsi:Dsim_GD17111	pre-mRNA-splicing factor 38B	-	-	-
CL1415.Contig1	1732	2827	36.7317	gi|289741031|gb|ADD19263.1|	676	0	uncharacterized conserved protein [Glossina morsitans morsitans]	gi|195130138|ref|XM_002009474.1|	170	1e-38	Drosophila mojavensis GI15195 (Dmoj\GI15195), mRNA	sp|Q7TNV1|FA57B_MOUSE	97.1	1e-19	Protein FAM57B OS=Mus musculus GN=Fam57b PE=2 SV=2	--	--	--	--	--	--	--	--	--	--	-	-	-
CL1416.Contig1	509	6	0.2653	--	--	--	--	--	--	--	--	--	--	--	--	--	--	--	--	--	--	--	--	--	--	-	-	-
CL1417.Contig1	3011	183	1.3677	gi|195447626|ref|XP_002071298.1|	543	1e-152	GK25716 [Drosophila willistoni] >gi|194167383|gb|EDW82284.1| GK25716 [Drosophila willistoni]	gi|326666598|ref|XM_684379.5|	79.8	6e-11	PREDICTED: Danio rerio ethanolamine kinase 1, transcript variant 1 (etnk1), mRNA	sp|P54352|EAS_DROME	511	4e-144	Ethanolamine kinase OS=Drosophila melanogaster GN=eas PE=1 SV=2	SPAC13G7.12c	82	5e-15	COG0510	Predicted choline kinase involved in LPS biosynthesis	K00894	2e-153	543	dwi:Dwil_GK25716	ethanolamine kinase [EC:2.7.1.82]	-	-	-
CL1417.Contig2	3454	101	0.6581	gi|195134696|ref|XP_002011773.1|	284	2e-74	GI11211 [Drosophila mojavensis] >gi|193906896|gb|EDW05763.1| GI11211 [Drosophila mojavensis]	gi|326666598|ref|XM_684379.5|	79.8	7e-11	PREDICTED: Danio rerio ethanolamine kinase 1, transcript variant 1 (etnk1), mRNA	sp|P54352|EAS_DROME	275	6e-73	Ethanolamine kinase OS=Drosophila melanogaster GN=eas PE=1 SV=2	YDR147w	53.9	2e-06	COG0510	Predicted choline kinase involved in LPS biosynthesis	K00894	4e-75	284	dmo:Dmoj_GI11211	ethanolamine kinase [EC:2.7.1.82]	-	-	-
CL1418.Contig1	1316	450	7.6952	gi|195382936|ref|XP_002050184.1|	161	6e-38	GJ20336 [Drosophila virilis] >gi|194144981|gb|EDW61377.1| GJ20336 [Drosophila virilis]	--	--	--	--	--	--	--	--	--	--	--	--	--	--	--	--	--	--	-	-	-
CL1419.Contig1	3649	1657	10.2191	gi|195345783|ref|XP_002039448.1|	780	0	GM22721 [Drosophila sechellia] >gi|194134674|gb|EDW56190.1| GM22721 [Drosophila sechellia]	gi|195432291|ref|XM_002064121.1|	127	3e-25	Drosophila willistoni GK19857 (Dwil\GK19857), mRNA	sp|Q9HAV4|XPO5_HUMAN	316	2e-170	Exportin-5 OS=Homo sapiens GN=XPO5 PE=1 SV=1	--	--	--	--	--	K14289	0	780	dse:Dsec_GM22721	exportin-5	GO:0015031//protein transport	GO:0022892	-
CL142.Contig1	2685	178	1.4919	gi|24645330|ref|NP_731341.1|	1387	0	Fps oncogene analog, isoform B [Drosophila melanogaster] >gi|7299168|gb|AAF54366.1| Fps oncogene analog, isoform B [Drosophila melanogaster]	gi|195444327|ref|XM_002069781.1|	444	1e-121	Drosophila willistoni GK11727 (Dwil\GK11727), mRNA	sp|P18106|FPS_DROME	714	0	Tyrosine-protein kinase Fps85D OS=Drosophila melanogaster GN=Fps85D PE=2 SV=3	YAR019c	108	5e-23	COG0515	Serine/threonine protein kinase	K08889	0	1041	tca:660208	fer (fps/fes related) tyrosine kinase [EC:2.7.10.2]	GO:0007015//actin filament organization;GO:0042461//photoreceptor cell development;GO:0006935//chemotaxis;GO:0007392//initiation of dorsal closure;GO:0006464//protein modification process	GO:0004672//protein kinase activity;GO:0032559//adenyl ribonucleotide binding	GO:0070161;GO:0044424//intracellular part
CL142.Contig2	3603	140	0.8744	gi|340712712|ref|XP_003394899.1|	955	0	PREDICTED: tyrosine-protein kinase Fps85D-like isoform 2 [Bombus terrestris]	gi|195444327|ref|XM_002069781.1|	444	1e-120	Drosophila willistoni GK11727 (Dwil\GK11727), mRNA	sp|P18106|FPS_DROME	702	0	Tyrosine-protein kinase Fps85D OS=Drosophila melanogaster GN=Fps85D PE=2 SV=3	YAR019c	108	7e-23	COG0515	Serine/threonine protein kinase	K08889	0	885	phu:Phum_PHUM259640	fer (fps/fes related) tyrosine kinase [EC:2.7.10.2]	GO:0006464//protein modification process	GO:0004672//protein kinase activity;GO:0032559//adenyl ribonucleotide binding	-
CL1420.Contig1	1797	761	9.5301	gi|125775053|ref|XP_001358778.1|	484	1e-135	GA18838 [Drosophila pseudoobscura pseudoobscura] >gi|195145014|ref|XP_002013491.1| GL24168 [Drosophila persimilis] >gi|121991067|sp|Q298N4.1|ZFPL1_DROPS RecName: Full=Zinc finger protein-like 1 homolog >gi|54638519|gb|EAL27921.1| GA18838 [Drosophila pseudoobscura pseudoobscura] >gi|194102434|gb|EDW24477.1| GL24168 [Drosophila persimilis]	gi|195453265|ref|XM_002073676.1|	133	3e-27	Drosophila willistoni GK14252 (Dwil\GK14252), mRNA	sp|Q298N4|ZFPL1_DROPS	484	3e-136	Zinc finger protein-like 1 homolog OS=Drosophila pseudoobscura pseudoobscura GN=GA18838 PE=3 SV=1	--	--	--	--	--	--	--	--	--	--	-	GO:0005488//binding	GO:0044464//cell part
CL1421.Contig1	416	88	4.7605	gi|195121276|ref|XP_002005146.1|	233	2e-60	GI19230 [Drosophila mojavensis] >gi|193910214|gb|EDW09081.1| GI19230 [Drosophila mojavensis]	gi|281364045|ref|NM_001169787.1|	89.7	8e-15	Drosophila melanogaster jitterbug (jbug), transcript variant I, mRNA	sp|Q8VHX6|FLNC_MOUSE	48.1	5e-06	Filamin-C OS=Mus musculus GN=Flnc PE=1 SV=3	--	--	--	--	--	K04437	3e-61	233	dmo:Dmoj_GI19230	filamin	GO:0009605//response to external stimulus	GO:0008092//cytoskeletal protein binding	-
CL1422.Contig1	600	38	1.4253	gi|328866557|gb|EGG14941.1|	57.4	4e-07	Ubiquitin-conjugating enzyme protein UbcC [Dictyostelium fasciculatum]	gi|33438736|emb|AL844513.8|	61.9	3e-06	Mouse DNA sequence from clone RP23-132A3 on chromosome 2 Contains the 5' end of a novel gene, a novel gene, a pseudogene similar to H. sapiens ribosomal protein L34 (RPL34), a deoxyuridine triphosphatase (Dut) pseudogene, the 5' end of a novel gene, a coiled-coil domain containing 72 (Ccdc72) pseudogene and a CpG island, complete sequence	sp|Q54DF2|MRKA_DICDI	56.2	5e-08	Probable serine/threonine-protein kinase MARK-A OS=Dictyostelium discoideum GN=mrkA PE=3 SV=1	--	--	--	--	--	K02296	1e-07	56.6	ame:725614	aryl hydrocarbon receptor nuclear translocator-like protein 1	-	-	-
CL1422.Contig2	1017	537	11.8827	gi|333469726|gb|EGK97386.1|	110	1e-22	AGAP013535-PA [Anopheles gambiae str. PEST]	gi|291235990|ref|XM_002737878.1|	69.9	2e-08	PREDICTED: Saccoglossus kowalevskii regulator of G-protein signalling 12-like (LOC100375086), mRNA	sp|Q54DF2|MRKA_DICDI	104	3e-22	Probable serine/threonine-protein kinase MARK-A OS=Dictyostelium discoideum GN=mrkA PE=3 SV=1	YKL032c	63.5	5e-10	COG5648	Chromatin-associated proteins containing the HMG domain	K09216	3e-23	109	dmo:Dmoj_GI21666	ovo	-	GO:0005488//binding	-
CL1423.Contig1	709	15	0.4761	--	--	--	--	--	--	--	--	--	--	--	--	--	--	--	--	--	--	--	--	--	--	-	-	-
CL1424.Contig1	563	14	0.5596	--	--	--	--	--	--	--	--	--	--	--	--	--	--	--	--	--	--	--	--	--	--	-	-	-
CL1425.Contig1	869	27	0.6992	--	--	--	--	--	--	--	--	--	--	--	--	--	--	--	--	--	--	--	--	--	--	-	-	-
CL1426.Contig1	803	83	2.3261	gi|194744727|ref|XP_001954844.1|	439	1e-122	GF16540 [Drosophila ananassae] >gi|190627881|gb|EDV43405.1| GF16540 [Drosophila ananassae]	gi|198455479|ref|XM_001359976.2|	137	7e-29	Drosophila pseudoobscura pseudoobscura GA16275 (Dpse\GA16275), mRNA	sp|Q61112|CAB45_MOUSE	149	7e-36	45 kDa calcium-binding protein OS=Mus musculus GN=Sdf4 PE=2 SV=1	--	--	--	--	--	--	--	--	--	--	-	-	-
CL1427.Contig1	883	3827	97.535	gi|195171251|ref|XP_002026420.1|	418	1e-115	GL15536 [Drosophila persimilis] >gi|194111326|gb|EDW33369.1| GL15536 [Drosophila persimilis]	gi|195427848|ref|XM_002061953.1|	161	6e-36	Drosophila willistoni GK16888 (Dwil\GK16888), mRNA	sp|P17205|SER1_DROME	236	5e-62	Serine proteases 1/2 OS=Drosophila melanogaster GN=Jon99Cii PE=1 SV=2	VC1200	102	9e-22	COG5640	Secreted trypsin-like serine protease	K01310	1e-115	416	dpo:Dpse_GA19618	chymotrypsin [EC:3.4.21.1]	-	-	-
CL1428.Contig1	469	12	0.5758	--	--	--	--	gi|213032572|emb|CU469532.14|	60	8e-06	Zebrafish DNA sequence from clone CH73-242M19 in linkage group 17, complete sequence	--	--	--	--	--	--	--	--	--	--	--	--	--	--	-	-	-
CL1429.Contig1	784	169	4.851	gi|195385950|ref|XP_002051667.1|	196	1e-48	GJ16804 [Drosophila virilis] >gi|194148124|gb|EDW63822.1| GJ16804 [Drosophila virilis]	gi|195118494|ref|XM_002003736.1|	299	8e-78	Drosophila mojavensis GI18088 (Dmoj\GI18088), mRNA	sp|Q27331|VATA2_DROME	192	7e-49	V-type proton ATPase catalytic subunit A isoform 2 OS=Drosophila melanogaster GN=Vha68-2 PE=1 SV=2	YDL185w_1	137	3e-32	COG1155	Archaeal/vacuolar-type H+-ATPase subunit A	K02145	2e-49	196	dvi:Dvir_GJ16804	V-type H+-transporting ATPase subunit A [EC:3.6.3.14]	-	-	-
CL1429.Contig2	904	20	0.4979	gi|195385950|ref|XP_002051667.1|	187	6e-46	GJ16804 [Drosophila virilis] >gi|194148124|gb|EDW63822.1| GJ16804 [Drosophila virilis]	gi|195118494|ref|XM_002003736.1|	266	1e-67	Drosophila mojavensis GI18088 (Dmoj\GI18088), mRNA	sp|Q27331|VATA2_DROME	184	3e-46	V-type proton ATPase catalytic subunit A isoform 2 OS=Drosophila melanogaster GN=Vha68-2 PE=1 SV=2	YDL185w_1	130	4e-30	COG1155	Archaeal/vacuolar-type H+-ATPase subunit A	K02145	8e-47	187	dvi:Dvir_GJ16804	V-type H+-transporting ATPase subunit A [EC:3.6.3.14]	-	-	-
CL143.Contig1	4656	9782	47.28	gi|195379478|ref|XP_002048506.1|	517	0	GJ11320 [Drosophila virilis] >gi|194155664|gb|EDW70848.1| GJ11320 [Drosophila virilis]	gi|195020336|ref|XM_001985139.1|	170	3e-38	Drosophila grimshawi GH14653 (Dgri\GH14653), mRNA	sp|P56720|SRBP1_RAT	246	3e-118	Sterol regulatory element-binding protein 1 OS=Rattus norvegicus GN=Srebf1 PE=1 SV=3	--	--	--	--	--	K07197	0	517	dvi:Dvir_GJ11320	sterol regulatory element-binding transcription factor 1	GO:0006633//fatty acid biosynthetic process;GO:0006909//phagocytosis;GO:0006355//regulation of transcription, DNA-dependent;GO:0055088//lipid homeostasis	GO:0001071	GO:0043231//intracellular membrane-bounded organelle
CL1430.Contig1	1942	37928	439.515	gi|198472159|ref|XP_002133347.1|	97.1	8e-27	GA28099 [Drosophila pseudoobscura pseudoobscura] >gi|198139631|gb|EDY70749.1| GA28099 [Drosophila pseudoobscura pseudoobscura]	--	--	--	--	--	--	--	--	--	--	--	--	--	K01389	1e-07	59.3	cel:F26G1.6	neprilysin [EC:3.4.24.11]	-	-	-
CL1431.Contig1	690	45	1.4677	--	--	--	--	--	--	--	--	--	--	--	--	--	--	--	--	--	--	--	--	--	--	-	-	-
CL1432.Contig1	679	328	10.8709	--	--	--	--	gi|224809493|ref|NG_011542.1|	63.9	7e-07	Homo sapiens argininosuccinate synthase 1 (ASS1), RefSeqGene on chromosome 9	--	--	--	--	--	--	--	--	--	--	--	--	--	--	-	-	-
CL1433.Contig1	632	20	0.7122	--	--	--	--	--	--	--	--	--	--	--	--	--	--	--	--	--	--	--	--	--	--	-	-	-
CL1433.Contig2	2670	1281	10.7969	gi|158300604|ref|XP_320480.3|	739	0	AGAP012046-PA [Anopheles gambiae str. PEST] >gi|157013240|gb|EAA00455.3| AGAP012046-PA [Anopheles gambiae str. PEST]	gi|158300603|ref|XM_320480.3|	99.6	5e-17	Anopheles gambiae str. PEST AGAP012046-PA (AgaP_AGAP012046) mRNA, partial cds	sp|Q5PQZ3|ZNT9_DANRE	507	4e-143	Zinc transporter 9 OS=Danio rerio GN=slc30a9 PE=2 SV=1	mll4860	128	4e-29	COG0053	Predicted Co/Zn/Cd cation transporters	K14696	0	767	aag:AaeL_AAEL003964	solute carrier family 30 (zinc transporter), member 9	-	-	-
CL1434.Contig1	3853	948	5.537	gi|194748010|ref|XP_001956442.1|	1169	0	GF24591 [Drosophila ananassae] >gi|190623724|gb|EDV39248.1| GF24591 [Drosophila ananassae]	gi|195128950|ref|XM_002008886.1|	119	8e-23	Drosophila mojavensis GI13757 (Dmoj\GI13757), mRNA	sp|Q5RDM4|HSP74_PONAB	697	0	Heat shock 70 kDa protein 4 OS=Pongo abelii GN=HSPA4 PE=2 SV=1	YBR169c	436	1e-121	COG0443	Molecular chaperone	K09485	0	1169	dan:Dana_GF24591	heat shock protein 110kDa	-	-	-
CL1434.Contig2	3947	175	0.9978	gi|320545855|ref|NP_001189103.1|	1114	0	Hsc70Cb, isoform G [Drosophila melanogaster] >gi|320545857|ref|NP_001189104.1| Hsc70Cb, isoform H [Drosophila melanogaster] >gi|318069204|gb|ADV37539.1| Hsc70Cb, isoform G [Drosophila melanogaster] >gi|318069205|gb|ADV37540.1| Hsc70Cb, isoform H [Drosophila melanogaster]	gi|198465195|ref|XM_001353501.2|	99.6	8e-17	Drosophila pseudoobscura pseudoobscura GA19716 (Dpse\GA19716), mRNA	sp|Q94738|HSP97_STRFN	628	0	97 kDa heat shock protein OS=Strongylocentrotus franciscanus GN=HSP110 PE=2 SV=1	YBR169c	376	2e-108	COG0443	Molecular chaperone	K09485	0	1112	dya:Dyak_GE21998	heat shock protein 110kDa	-	-	-
CL1435.Contig1	1499	1247	18.7209	gi|195376769|ref|XP_002047165.1|	577	1e-163	GJ12081 [Drosophila virilis] >gi|194154323|gb|EDW69507.1| GJ12081 [Drosophila virilis]	gi|195441258|ref|XM_002068396.1|	115	5e-22	Drosophila willistoni GK20424 (Dwil\GK20424), mRNA	sp|O18391|KRAK_DROME	192	1e-48	Probable serine hydrolase OS=Drosophila melanogaster GN=kraken PE=2 SV=1	VC1986	76.6	1e-13	COG0596	Predicted hydrolases or acyltransferases (alpha/beta hydrolase superfamily)	K01175	4e-34	146	mmu:68607	[EC:3.1.-.-]	-	-	-
CL1436.Contig1	2053	2516	27.5794	gi|289740927|gb|ADD19211.1|	754	0	cytosolic sorting protein GGA2/TOM1 [Glossina morsitans morsitans]	gi|345480912|ref|XM_001606587.2|	67.9	1e-07	PREDICTED: Nasonia vitripennis TOM1-like protein 2-like (LOC100123031), mRNA	sp|Q6ZVM7|TM1L2_HUMAN	376	1e-103	TOM1-like protein 2 OS=Homo sapiens GN=TOM1L2 PE=1 SV=1	--	--	--	--	--	K12404	3e-23	110	spu:581699	ADP-ribosylation factor-binding protein GGA	-	-	-
CL1437.Contig1	837	442	11.8839	gi|257051060|sp|P08676.3|CSP_PLACM	76.6	1e-12	RecName: Full=Circumsporozoite protein; Short=CS; Flags: Precursor >gi|160194|gb|AAA29539.1| circumsporozoite antigen [Plasmodium cynomolgi]	--	--	--	--	sp|P08676|CSP_PLACM	76.6	6e-14	Circumsporozoite protein OS=Plasmodium cynomolgi (strain Mulligan/NIH) PE=3 SV=3	slr1403_2	52	1e-06	COG2931	RTX toxins and related Ca2+-binding proteins	K07604	3e-10	65.9	mmu:107656	type I keratin, acidic	-	-	-
CL1438.Contig1	431	5	0.2611	--	--	--	--	gi|225921729|gb|FJ231949.1|	204	2e-49	Musca domestica clone MdCT339 microsatellite sequence	--	--	--	--	--	--	--	--	--	--	--	--	--	--	-	-	-
CL1439.Contig1	2565	64939	569.746	gi|158344522|gb|ABW36041.1|	687	0	cytochrome b [Musca domestica]	gi|158344510|gb|EU154477.1|	3198	0	Musca domestica mitochondrion, partial genome	sp|Q9MFN9|CYB_COLHO	660	0	Cytochrome b OS=Cochliomyia hominivorax GN=MT-CYB PE=3 SV=1	Q0105	368	2e-101	COG1290	Cytochrome b subunit of the bc complex	K00412	0	636	dsi:CYTB	ubiquinol-cytochrome c reductase cytochrome b subunit [EC:1.10.2.2]	GO:0051234//establishment of localization;GO:0022900//electron transport chain	GO:0043169//cation binding;GO:0003824//catalytic activity	GO:0019866//organelle inner membrane;GO:0043231//intracellular membrane-bounded organelle;GO:0031224//intrinsic to membrane
CL144.Contig1	860	454	11.8801	gi|289743705|gb|ADD20600.1|	135	3e-30	defense response protein [Glossina morsitans morsitans]	gi|140427644|gb|EF183518.1|	67.9	6e-08	Pinctada margaritifera KRMP-5 mRNA, complete cds	sp|P21260|YPRO_OWEFU	80.1	6e-15	Uncharacterized proline-rich protein (Fragment) OS=Owenia fusiformis PE=4 SV=1	XF0818	57.8	2e-08	COG2730	Endoglucanase	K07604	1e-16	87	xtr:100488018	type I keratin, acidic	-	-	-
CL144.Contig2	1704	4558	60.196	gi|195134644|ref|XP_002011747.1|	291	5e-77	GI11200 [Drosophila mojavensis] >gi|193906870|gb|EDW05737.1| GI11200 [Drosophila mojavensis]	gi|195403188|ref|XM_002060141.1|	81.8	8e-12	Drosophila virilis GJ18490 (Dvir\GJ18490), mRNA	sp|Q6RHW0|K1C9_MOUSE	181	3e-45	Keratin, type I cytoskeletal 9 OS=Mus musculus GN=Krt9 PE=1 SV=2	XF0818	145	2e-34	COG2730	Endoglucanase	K07604	8e-45	182	mmu:107656	type I keratin, acidic	-	-	-
CL1440.Contig1	1630	3145	43.4206	gi|195499389|ref|XP_002096927.1|	535	1e-150	GE25944 [Drosophila yakuba] >gi|263505719|sp|B4PUM2.1|PTER_DROYA RecName: Full=Phosphotriesterase-related protein; AltName: Full=Parathion hydrolase-related protein >gi|194183028|gb|EDW96639.1| GE25944 [Drosophila yakuba]	gi|195444333|ref|XM_002069783.1|	101	8e-18	Drosophila willistoni GK11368 (Dwil\GK11368), mRNA	sp|B4PUM2|PTER_DROYA	535	9e-152	Phosphotriesterase-related protein OS=Drosophila yakuba GN=GE25944 PE=4 SV=1	AGl3484	159	1e-38	COG1735	Predicted metal-dependent hydrolase with the TIM-barrel fold	K07048	3e-151	535	dya:Dyak_GE25944	phosphotriesterase-related protein	-	-	-
CL1441.Contig1	2460	1032	9.4408	gi|195448054|ref|XP_002071489.1|	155	5e-75	GK25829 [Drosophila willistoni] >gi|194167574|gb|EDW82475.1| GK25829 [Drosophila willistoni]	gi|83032752|ref|XM_724085.1|	85.7	8e-13	Plasmodium yoelii yoelii str. 17XNL erythrocyte membrane protein (PY01412) partial mRNA	sp|P08199|NUCL_MESAU	68.9	5e-11	Nucleolin OS=Mesocricetus auratus GN=NCL PE=1 SV=2	YJL115w	65.5	4e-10	COG5137	Histone chaperone involved in gene silencing	K01183	6e-45	183	dme:Dmel_CG2989	chitinase [EC:3.2.1.14]	-	GO:0003824//catalytic activity	-
CL1442.Contig1	2113	2124	22.6213	gi|195126196|ref|XP_002007560.1|	308	9e-82	GI12317 [Drosophila mojavensis] >gi|193919169|gb|EDW18036.1| GI12317 [Drosophila mojavensis]	--	--	--	--	sp|Q9XYF4|ICENC_DROME	273	1e-72	Caspase Nc OS=Drosophila melanogaster GN=Nc PE=1 SV=1	--	--	--	--	--	K04489	1e-82	308	dmo:Dmoj_GI12317	caspase invertebrate, apoptosis-related cysteine protease [EC:3.4.22.-]	GO:0046668//regulation of retinal cell programmed cell death;GO:0048102//autophagic cell death;GO:0016485//protein processing;GO:0001700//embryonic development via the syncytial blastoderm;GO:0006915//apoptosis;GO:0048749//compound eye development;GO:0006508//proteolysis;GO:0007399//nervous system development;GO:0007435//salivary gland morphogenesis	GO:0004175//endopeptidase activity	GO:0044424//intracellular part
CL1443.Contig1	711	72	2.2789	gi|195352488|ref|XP_002042744.1|	298	2e-79	GM17578 [Drosophila sechellia] >gi|194126775|gb|EDW48818.1| GM17578 [Drosophila sechellia]	gi|195352487|ref|XM_002042708.1|	194	3e-46	Drosophila sechellia GM17578 (Dsec\GM17578), mRNA	sp|Q9UDV7|ZN282_HUMAN	108	1e-23	Zinc finger protein 282 OS=Homo sapiens GN=ZNF282 PE=1 SV=3	SPAC4G8.13c	67.8	2e-11	COG5048	FOG: Zn-finger	K09228	2e-25	115	mmu:101095	KRAB domain-containing zinc finger protein	-	-	-
CL1444.Contig1	1164	290	5.6067	--	--	--	--	--	--	--	--	--	--	--	--	--	--	--	--	--	--	--	--	--	--	-	-	-
CL1445.Contig1	1176	1844	35.2871	gi|289741987|gb|ADD19741.1|	224	6e-57	phosphoprotein [Glossina morsitans morsitans]	gi|195060195|ref|XM_001995731.1|	71.9	5e-09	Drosophila grimshawi GH17583 (Dgri\GH17583), mRNA	sp|Q13442|HAP28_HUMAN	149	1e-35	28 kDa heat- and acid-stable phosphoprotein OS=Homo sapiens GN=PDAP1 PE=1 SV=1	--	--	--	--	--	K12327	2e-07	57.4	gga:373965	caldesmon	-	-	-
CL1446.Contig1	1120	206	4.1392	gi|125980627|ref|XP_001354337.1|	374	1e-159	GA21545 [Drosophila pseudoobscura pseudoobscura] >gi|54642644|gb|EAL31390.1| GA21545 [Drosophila pseudoobscura pseudoobscura]	gi|195448039|ref|XM_002071447.1|	117	1e-22	Drosophila willistoni GK25826 (Dwil\GK25826), mRNA	sp|Q8WTW4|NPRL2_HUMAN	200	7e-71	Nitrogen permease regulator 2-like protein OS=Homo sapiens GN=NPRL2 PE=1 SV=2	--	--	--	--	--	--	--	--	--	--	-	-	-
CL1447.Contig1	1920	1662	19.4802	gi|195130797|ref|XP_002009837.1|	787	0	GI15022 [Drosophila mojavensis] >gi|193908287|gb|EDW07154.1| GI15022 [Drosophila mojavensis]	gi|195130796|ref|XM_002009801.1|	184	9e-43	Drosophila mojavensis GI15022 (Dmoj\GI15022), mRNA	sp|Q2KI84|SYHC_BOVIN	620	4e-177	Histidyl-tRNA synthetase, cytoplasmic OS=Bos taurus GN=HARS PE=2 SV=1	SPBC2G2.12	498	1e-140	COG0124	Histidyl-tRNA synthetase	K01892	0	787	dmo:Dmoj_GI15022	histidyl-tRNA synthetase [EC:6.1.1.21]	GO:0006418//tRNA aminoacylation for protein translation	GO:0004812//aminoacyl-tRNA ligase activity;GO:0032559//adenyl ribonucleotide binding	GO:0044424//intracellular part
CL1448.Contig1	642	84	2.9445	--	--	--	--	--	--	--	--	--	--	--	--	--	--	--	--	--	--	--	--	--	--	-	-	-
CL1449.Contig1	1701	2412	31.9107	gi|289740965|gb|ADD19230.1|	890	0	nucleosome remodeling factor subunit CAF1/NURF55/MSI1 [Glossina morsitans morsitans]	gi|195390108|ref|XM_002053675.1|	636	1e-179	Drosophila virilis GJ23199 (Dvir\GJ23199), mRNA	sp|Q24572|CAF1_DROME	883	0	Probable histone-binding protein Caf1 OS=Drosophila melanogaster GN=Caf1 PE=1 SV=1	YBR195c	184	3e-46	COG2319	FOG: WD40 repeat	K10752	0	888	dwi:Dwil_GK14487	histone-binding protein RBBP4	GO:0000278//mitotic cell cycle;GO:0006277//DNA amplification;GO:0016458//gene silencing;GO:0048812//neuron projection morphogenesis;GO:0006357//regulation of transcription from RNA polymerase II promoter;GO:0016570//histone modification;GO:0048513//organ development;GO:0006334//nucleosome assembly;GO:0006479//protein amino acid methylation	GO:0018024//histone-lysine N-methyltransferase activity;GO:0019899//enzyme binding	GO:0005678//chromatin assembly complex;GO:0005694//chromosome;GO:0034708;GO:0000118//histone deacetylase complex;GO:0031519//PcG protein complex;GO:0031010
CL145.Contig1	1682	297	3.9737	gi|289743301|gb|ADD20398.1|	461	1e-128	WW domain binding protein wBP-2 [Glossina morsitans morsitans]	gi|195128518|ref|XM_002008674.1|	155	7e-34	Drosophila mojavensis GI11667 (Dmoj\GI11667), mRNA	sp|Q6ICG8|WBP2L_HUMAN	160	1e-38	Postacrosomal sheath WW domain-binding protein OS=Homo sapiens GN=WBP2NL PE=2 SV=1	SPBC28F2.12	67.8	5e-11	COG0086	DNA-directed RNA polymerase, beta' subunit/160 kD subunit	K06237	9e-26	119	phu:Phum_PHUM136030	collagen, type IV, alpha	-	-	-
CL145.Contig2	2111	333	3.5499	gi|289743301|gb|ADD20398.1|	458	1e-127	WW domain binding protein wBP-2 [Glossina morsitans morsitans]	gi|195128518|ref|XM_002008674.1|	155	8e-34	Drosophila mojavensis GI11667 (Dmoj\GI11667), mRNA	sp|Q6ICG8|WBP2L_HUMAN	160	1e-38	Postacrosomal sheath WW domain-binding protein OS=Homo sapiens GN=WBP2NL PE=2 SV=1	SPBC28F2.12	67.8	7e-11	COG0086	DNA-directed RNA polymerase, beta' subunit/160 kD subunit	K06237	7e-25	116	phu:Phum_PHUM136030	collagen, type IV, alpha	-	-	-
CL145.Contig3	2149	276	2.8903	gi|195428082|ref|XP_002062103.1|	241	1e-108	GK16830 [Drosophila willistoni] >gi|194158188|gb|EDW73089.1| GK16830 [Drosophila willistoni]	gi|195128518|ref|XM_002008674.1|	149	5e-32	Drosophila mojavensis GI11667 (Dmoj\GI11667), mRNA	sp|P97765|WBP2_MOUSE	111	5e-29	WW domain-binding protein 2 OS=Mus musculus GN=Wbp2 PE=1 SV=1	SPBC28F2.12	67.8	7e-11	COG0086	DNA-directed RNA polymerase, beta' subunit/160 kD subunit	K14007	6e-20	100	dya:Dyak_GE15184	protein transport protein SEC24	-	-	-
CL1450.Contig1	2022	1622	18.0523	gi|289740087|gb|ADD18791.1|	590	1e-167	mitochondrial ribosomal protein L3 [Glossina morsitans morsitans]	gi|195133721|ref|XM_002011252.1|	168	5e-38	Drosophila mojavensis GI16081 (Dmoj\GI16081), mRNA	sp|Q9VLS9|LACB2_DROME	337	6e-92	Beta-lactamase-like protein 2 homolog OS=Drosophila melanogaster GN=CG12375 PE=1 SV=1	YGR220c	136	1e-31	COG0087	Ribosomal protein L3	--	--	--	--	--	-	-	-
CL1451.Contig1	424	23	1.2207	gi|17648117|ref|NP_523586.1|	126	2e-28	yellow-b [Drosophila melanogaster] >gi|7331220|gb|AAF60328.1|AF237613_1 YELLOW-B [Drosophila melanogaster] >gi|7298336|gb|AAF53564.1| yellow-b [Drosophila melanogaster] >gi|21428568|gb|AAM49944.1| LD43175p [Drosophila melanogaster]	--	--	--	--	sp|Q9BI23|YELL_DROER	80.1	1e-15	Protein yellow OS=Drosophila erecta GN=y PE=3 SV=1	--	--	--	--	--	--	--	--	--	--	-	-	-
CL1452.Contig1	1377	1006	16.441	gi|66815471|ref|XP_641752.1|	72.4	5e-11	RmlC-like cupin family protein [Dictyostelium discoideum AX4] >gi|74856322|sp|Q54X25.1|INT5_DICDI RecName: Full=Integrator complex subunit 5-like protein >gi|60469787|gb|EAL67774.1| RmlC-like cupin family protein [Dictyostelium discoideum AX4]	--	--	--	--	sp|Q54X25|INT5_DICDI	72.4	2e-12	Integrator complex subunit 5-like protein OS=Dictyostelium discoideum GN=DDB_G0279251 PE=3 SV=1	--	--	--	--	--	K09057	2e-09	64.3	dya:Dyak_GE20386	hepatic leukemia factor	-	-	-
CL1453.Contig1	1288	217	3.7915	gi|19921626|ref|NP_610103.1|	261	7e-68	CG8671, isoform B [Drosophila melanogaster] >gi|17945392|gb|AAL48751.1| RE17452p [Drosophila melanogaster] >gi|22946994|gb|AAN11110.1| CG8671, isoform B [Drosophila melanogaster]	gi|24585629|ref|NM_136259.2|	204	6e-49	Drosophila melanogaster CG8671 (CG8671), transcript variant B, mRNA	sp|Q5T8I3|F102B_HUMAN	84	7e-16	Protein FAM102B OS=Homo sapiens GN=FAM102B PE=1 SV=2	XF0818	50.1	9e-06	COG2730	Endoglucanase	K07604	9e-09	62	ptr:468240	type I keratin, acidic	-	-	-
CL1454.Contig1	791	364	10.3559	--	--	--	--	gi|225632196|emb|AL844507.2|	63.9	9e-07	Plasmodium falciparum 3D7 chromosome 8	--	--	--	--	--	--	--	--	--	--	--	--	--	--	-	-	-
CL1455.Contig1	1480	403	6.1278	gi|195427719|ref|XP_002061924.1|	525	1e-147	GK16928 [Drosophila willistoni] >gi|194158009|gb|EDW72910.1| GK16928 [Drosophila willistoni]	gi|195135081|ref|XM_002011928.1|	67.9	1e-07	Drosophila mojavensis GI16700 (Dmoj\GI16700), mRNA	sp|Q66JZ4|CC023_MOUSE	179	2e-44	Uncharacterized protein C3orf23 homolog OS=Mus musculus GN=D9Ertd402e PE=2 SV=1	--	--	--	--	--	--	--	--	--	--	-	-	-
CL1456.Contig1	1429	1473	23.1971	gi|195392974|ref|XP_002055129.1|	518	1e-145	GJ18967 [Drosophila virilis] >gi|194149639|gb|EDW65330.1| GJ18967 [Drosophila virilis]	gi|195438680|ref|XM_002067225.1|	145	5e-31	Drosophila willistoni GK16325 (Dwil\GK16325), mRNA	sp|Q5FVJ6|BSCL2_RAT	203	9e-52	Seipin OS=Rattus norvegicus GN=Bscl2 PE=2 SV=1	--	--	--	--	--	--	--	--	--	--	-	-	-
CL1457.Contig1	1617	186	2.5886	gi|198467771|ref|XP_002133856.1|	491	1e-137	GA27700 [Drosophila pseudoobscura pseudoobscura] >gi|198146100|gb|EDY72483.1| GA27700 [Drosophila pseudoobscura pseudoobscura]	--	--	--	--	sp|O97394|SDK_DROME	488	2e-137	Protein sidekick OS=Drosophila melanogaster GN=sdk PE=1 SV=2	--	--	--	--	--	K06758	2e-19	97.8	dre:566148	L1 cell adhesion molecule like protein	-	-	-
CL1458.Contig1	2333	543	5.2378	gi|217928569|gb|ACK57276.1|	264	1e-68	CG18262-like protein [Drosophila affinis]	--	--	--	--	sp|Q9HBT7|ZN287_HUMAN	162	3e-39	Zinc finger protein 287 OS=Homo sapiens GN=ZNF287 PE=2 SV=1	ECU03g0790	59.3	3e-08	COG5048	FOG: Zn-finger	K09228	7e-42	172	bfo:BRAFLDRAFT_65388	KRAB domain-containing zinc finger protein	-	-	-
CL1459.Contig1	1211	10579	196.591	gi|289739495|gb|ADD18495.1|	308	4e-82	coactosin-like protein [Glossina morsitans morsitans]	gi|198467384|ref|XM_001354346.2|	121	7e-24	Drosophila pseudoobscura pseudoobscura GA19933 (Dpse\GA19933), mRNA	sp|B0BNA5|COTL1_RAT	127	4e-29	Coactosin-like protein OS=Rattus norvegicus GN=Cotl1 PE=1 SV=1	--	--	--	--	--	--	--	--	--	--	-	GO:0008092//cytoskeletal protein binding	GO:0044464//cell part
CL146.Contig1	1168	162	3.1213	gi|225712314|gb|ACO12003.1|	187	1e-45	Transposable element Tc3 transposase [Lepeophtheirus salmonis]	gi|225544206|gb|FJ710559.1|	694	0	Bactrocera dorsalis clone Bdor_pnrfos2.scaffold_0 pnr (pnr) gene, partial cds	--	--	--	--	--	--	--	--	--	K15183	4e-12	72.8	hmg:100199756	RNA polymerase II elongation factor ELL	-	-	-
CL146.Contig2	1365	69	1.1376	--	--	--	--	gi|54606635|emb|BX649501.24|	61.9	6e-06	Zebrafish DNA sequence from clone DKEY-123F20 in linkage group 5 Contains the gene for a novel protein similar to vertebrate syntrophin, gamma 2 (SNTG2) and three CpG islands, complete sequence	--	--	--	--	--	--	--	--	--	--	--	--	--	--	-	-	-
CL1460.Contig1	1126	345	6.8951	gi|125772654|ref|XP_001357618.1|	283	3e-82	GA15960 [Drosophila pseudoobscura pseudoobscura] >gi|195159196|ref|XP_002020468.1| GL13495 [Drosophila persimilis] >gi|54637350|gb|EAL26752.1| GA15960 [Drosophila pseudoobscura pseudoobscura] >gi|194117237|gb|EDW39280.1| GL13495 [Drosophila persimilis]	gi|195452453|ref|XM_002073324.1|	89.7	2e-14	Drosophila willistoni GK14089 (Dwil\GK14089), mRNA	sp|Q9VAD6|COG7_DROME	277	7e-82	Conserved oligomeric Golgi complex subunit 7 OS=Drosophila melanogaster GN=Cog7 PE=1 SV=2	--	--	--	--	--	--	--	--	--	--	-	-	-
CL1461.Contig1	2024	23737	263.924	gi|2499905|sp|Q10715.1|ACE_HAEIX	859	0	RecName: Full=Angiotensin-converting enzyme; AltName: Full=Dipeptidyl carboxypeptidase I; AltName: Full=Kininase II; Flags: Precursor >gi|908760|gb|AAA70427.1| angiotensin converting enzyme [Haematobia irritans] >gi|1589089|prf||2210282A angiotensin-converting enzyme	gi|908759|gb|L43965.1|HMBHIPR	1384	0	Haematobia irritans angiotensin converting enzyme (ACE) gene, complete cds	sp|Q10715|ACE_HAEIX	859	0	Angiotensin-converting enzyme OS=Haematobia irritans exigua GN=ACE PE=2 SV=1	--	--	--	--	--	K01283	0	824	dvi:Dvir_GJ18156	peptidyl-dipeptidase A [EC:3.4.15.1]	GO:0019538//protein metabolic process;GO:0009608//response to symbiont;GO:0006997//nucleus organization;GO:0009653//anatomical structure morphogenesis;GO:0003006//reproductive developmental process	GO:0046914//transition metal ion binding;GO:0008238//exopeptidase activity	GO:0044421//extracellular region part;GO:0044464//cell part
CL1462.Contig1	977	411	9.467	gi|289742467|gb|ADD19981.1|	343	7e-93	uncharacterized conserved protein [Glossina morsitans morsitans]	--	--	--	--	sp|Q9W0C7|OPI10_DROME	314	2e-85	Protein OPI10 homolog OS=Drosophila melanogaster GN=CG13926 PE=2 SV=1	--	--	--	--	--	--	--	--	--	--	-	-	-
CL1463.Contig1	1714	1903	24.9857	gi|158292075|ref|XP_313633.4|	316	1e-151	AGAP004352-PA [Anopheles gambiae str. PEST] >gi|157017261|gb|EAA09142.4| AGAP004352-PA [Anopheles gambiae str. PEST] >gi|333469012|gb|EGK97149.1| AGAP004352-PB [Anopheles gambiae str. PEST]	gi|195427882|ref|XM_002061970.1|	323	1e-84	Drosophila willistoni GK17298 (Dwil\GK17298), mRNA	sp|P53589|SUCB2_CAEEL	289	4e-128	Probable succinyl-CoA ligase [GDP-forming] subunit beta, mitochondrial OS=Caenorhabditis elegans GN=C50F7.4 PE=2 SV=1	BMEI0138	234	5e-94	COG0045	Succinyl-CoA synthetase, beta subunit	K01900	4e-152	316	aga:AgaP_AGAP004352	succinyl-CoA synthetase beta subunit [EC:6.2.1.4 6.2.1.5]	-	-	-
CL1464.Contig1	558	31	1.2502	gi|195389737|ref|XP_002053531.1|	77.8	2e-13	lab [Drosophila virilis] >gi|194151617|gb|EDW67051.1| lab [Drosophila virilis]	--	--	--	--	sp|P10105|LAB_DROME	63.2	3e-10	Homeotic protein labial OS=Drosophila melanogaster GN=lab PE=1 SV=2	--	--	--	--	--	K09301	4e-14	77.8	dvi:Dvir_GJ23944	homeobox protein HoxA/B/D1	-	-	-
CL1465.Contig1	3354	1526	10.2389	gi|195015952|ref|XP_001984310.1|	1199	0	GH15084 [Drosophila grimshawi] >gi|193897792|gb|EDV96658.1| GH15084 [Drosophila grimshawi]	gi|195493591|ref|XM_002094447.1|	281	9e-72	Drosophila yakuba GE21849 (Dyak\GE21849), mRNA	sp|P46867|KLP68_DROME	1195	0	Kinesin-like protein Klp68D OS=Drosophila melanogaster GN=Klp68D PE=2 SV=2	SPAC1834.07	256	2e-67	COG5059	Kinesin-like protein	K10394	0	1199	dgr:Dgri_GH15084	kinesin family member 3/17	-	-	-
CL1466.Contig1	2335	1881	18.1286	gi|157010|gb|AAA28396.1|	612	1e-173	DNA-binding protein isoform I [Drosophila melanogaster]	gi|281364410|ref|NM_078750.3|	262	6e-66	Drosophila melanogaster chorion factor 2 (Cf2), transcript variant A, mRNA	sp|P20385|CF2_DROME	612	1e-174	Chorion transcription factor Cf2 OS=Drosophila melanogaster GN=Cf2 PE=2 SV=3	SPAC144.09c	98.6	4e-20	COG5048	FOG: Zn-finger	K02215	5e-174	612	dme:Dmel_CG11924	chorion factor 2	-	-	-
CL1467.Contig1	585	88	3.3852	gi|195131617|ref|XP_002010242.1|	97.1	4e-19	GI14802 [Drosophila mojavensis] >gi|193908692|gb|EDW07559.1| GI14802 [Drosophila mojavensis]	gi|195446883|ref|XM_002070930.1|	89.7	1e-14	Drosophila willistoni GK25538 (Dwil\GK25538), mRNA	--	--	--	--	--	--	--	--	--	--	--	--	--	--	-	-	-
CL1468.Contig1	1281	122	2.1433	--	--	--	--	--	--	--	--	--	--	--	--	--	--	--	--	--	--	--	--	--	--	-	-	-
CL1469.Contig1	1838	15729	192.583	gi|119567604|gb|ABL84270.1|	759	0	aspartic protease [Musca domestica]	gi|119567603|gb|EF151165.1|	1963	0	Musca domestica aspartic protease mRNA, complete cds	sp|Q03168|ASPP_AEDAE	367	5e-101	Lysosomal aspartic protease OS=Aedes aegypti GN=AAEL006169 PE=1 SV=2	--	--	--	--	--	K01379	6e-103	375	cqu:CpipJ_CPIJ017185	cathepsin D [EC:3.4.23.5]	GO:0019538//protein metabolic process	GO:0004175//endopeptidase activity	-
CL147.Contig1	817	938	25.8371	gi|56283929|ref|NP_523475.3|	155	2e-36	salivary gland secretion 1 [Drosophila melanogaster] >gi|55380421|gb|AAF50957.4| salivary gland secretion 1 [Drosophila melanogaster]	--	--	--	--	sp|P98088|MUC5A_HUMAN	136	6e-32	Mucin-5AC (Fragments) OS=Homo sapiens GN=MUC5AC PE=1 SV=3	YPO2725	90.1	4e-18	COG3501	Uncharacterized protein conserved in bacteria	K10955	2e-31	135	bta:789571	intestinal mucin-2	-	-	-
CL147.Contig2	593	2	0.0759	gi|56283929|ref|NP_523475.3|	63.5	5e-19	salivary gland secretion 1 [Drosophila melanogaster] >gi|55380421|gb|AAF50957.4| salivary gland secretion 1 [Drosophila melanogaster]	--	--	--	--	sp|P02840|SGS3_DROME	63.5	6e-15	Salivary glue protein Sgs-3 OS=Drosophila melanogaster GN=Sgs3 PE=2 SV=1	YPO2725	67.4	2e-11	COG3501	Uncharacterized protein conserved in bacteria	K10955	4e-18	64.7	bta:789571	intestinal mucin-2	-	-	-
CL147.Contig3	1387	1081	17.5393	gi|56283929|ref|NP_523475.3|	167	1e-48	salivary gland secretion 1 [Drosophila melanogaster] >gi|55380421|gb|AAF50957.4| salivary gland secretion 1 [Drosophila melanogaster]	--	--	--	--	sp|Q02817|MUC2_HUMAN	139	4e-40	Mucin-2 OS=Homo sapiens GN=MUC2 PE=1 SV=2	YPO2725	99.8	1e-20	COG3501	Uncharacterized protein conserved in bacteria	K10955	2e-40	130	tgu:100220116	intestinal mucin-2	-	-	-
CL147.Contig4	1514	4097	60.898	gi|194759588|ref|XP_001962029.1|	205	4e-51	GF14640 [Drosophila ananassae] >gi|190615726|gb|EDV31250.1| GF14640 [Drosophila ananassae]	--	--	--	--	sp|Q02817|MUC2_HUMAN	139	2e-32	Mucin-2 OS=Homo sapiens GN=MUC2 PE=1 SV=2	YPO2725	101	4e-21	COG3501	Uncharacterized protein conserved in bacteria	K10955	8e-34	145	bta:789571	intestinal mucin-2	-	-	-
CL1470.Contig1	2413	1522	14.1945	gi|195111745|ref|XP_002000438.1|	527	1e-173	GI10233 [Drosophila mojavensis] >gi|193917032|gb|EDW15899.1| GI10233 [Drosophila mojavensis]	gi|194903815|ref|XM_001980908.1|	206	3e-49	Drosophila erecta GG17438 (Dere\GG17438), mRNA	sp|P47809|MP2K4_MOUSE	392	1e-116	Dual specificity mitogen-activated protein kinase kinase 4 OS=Mus musculus GN=Map2k4 PE=1 SV=2	YAR019c	92	2e-19	COG0515	Serine/threonine protein kinase	K04430	6e-174	527	dmo:Dmoj_GI10233	mitogen-activated protein kinase kinase 4 [EC:2.7.12.2]	-	-	-
CL1471.Contig1	370	80	4.8658	gi|74865845|sp|Q8MP30.1|Y7791_DICDI	70.1	3e-11	RecName: Full=Uncharacterized histidine-rich protein DDB_G0274557; Flags: Precursor	gi|52219304|gb|AC112971.8|	67.9	3e-08	Mus musculus chromosome 1, clone RP24-444M12, complete sequence	sp|Q8MP30|Y7791_DICDI	70.1	1e-12	Uncharacterized histidine-rich protein DDB_G0274557 OS=Dictyostelium discoideum GN=DDB_G0274557 PE=4 SV=1	SMc02978	53.1	1e-07	COG0523	Putative GTPases (G3E family)	K15190	1e-11	68.2	dgr:Dgri_GH20938	7SK snRNA methylphosphate capping enzyme [EC:2.1.1.-]	-	GO:0005488//binding	-
CL1471.Contig2	1349	378	6.3058	gi|195435025|ref|XP_002065502.1|	108	6e-22	GK15485 [Drosophila willistoni] >gi|194161587|gb|EDW76488.1| GK15485 [Drosophila willistoni]	gi|17426126|dbj|AP003555.2|	73.8	2e-09	Homo sapiens genomic DNA, chromosome 11q, clone:RP11-626H12, complete sequence	sp|Q55F37|SRFC_DICDI	77	9e-14	Serum factor response C OS=Dictyostelium discoideum GN=srfC PE=3 SV=1	ZyohM	54.3	5e-07	COG2215	ABC-type uncharacterized transport system, permease component	K08582	3e-14	80.1	dwi:Dwil_GK16404	calpain-15 [EC:3.4.22.-]	-	-	-
CL1472.Contig1	3874	25473	147.973	gi|198460216|ref|XP_001361655.2|	1191	0	GA19154 [Drosophila pseudoobscura pseudoobscura] >gi|198136939|gb|EAL26234.2| GA19154 [Drosophila pseudoobscura pseudoobscura]	gi|195426299|ref|XM_002061240.1|	190	3e-44	Drosophila willistoni GK20809 (Dwil\GK20809), mRNA	sp|Q80X72|LRC15_MOUSE	145	7e-34	Leucine-rich repeat-containing protein 15 OS=Mus musculus GN=Lrrc15 PE=2 SV=1	SPy1798	98.6	7e-20	COG4886	Leucine-rich repeat (LRR) protein	K13023	6e-33	144	ecb:100069043	carboxypeptidase N regulatory subunit	GO:0001654//eye development;GO:0002118//aggressive behavior;GO:0007167//enzyme linked receptor protein signaling pathway	-	-
CL1473.Contig1	1220	618	11.3997	gi|195129962|ref|XP_002009423.1|	358	4e-97	GI15241 [Drosophila mojavensis] >gi|193907873|gb|EDW06740.1| GI15241 [Drosophila mojavensis]	--	--	--	--	sp|Q29IC2|RIC8_DROPS	350	5e-96	Synembryn OS=Drosophila pseudoobscura pseudoobscura GN=ric8a PE=3 SV=1	--	--	--	--	--	--	--	--	--	--	-	-	-
CL1473.Contig2	679	9	0.2983	gi|170059694|ref|XP_001865473.1|	144	4e-33	synembryn [Culex quinquefasciatus] >gi|167878362|gb|EDS41745.1| synembryn [Culex quinquefasciatus]	--	--	--	--	sp|Q9W358|RIC8_DROME	121	1e-27	Synembryn OS=Drosophila melanogaster GN=ric8a PE=1 SV=2	--	--	--	--	--	--	--	--	--	--	-	-	-
CL1474.Contig1	1459	20	0.3085	gi|97180301|sp|Q95JC9.2|PRP_PIG	287	1e-75	RecName: Full=Basic proline-rich protein; Contains: RecName: Full=Proline-rich peptide SP-A; Short=PRP-SP-A; Contains: RecName: Full=Proline-rich peptide SP-B; Short=PRP-SP-B; Contains: RecName: Full=Parotid hormone; AltName: Full=PH-Ab; Flags: Precursor	--	--	--	--	sp|Q95JC9|PRP_PIG	287	5e-77	Basic proline-rich protein OS=Sus scrofa PE=1 SV=2	Rv3876	99	2e-20	COG0455	ATPases involved in chromosome partitioning	K03260	2e-50	200	mdo:100031723	translation initiation factor 4G	-	-	-
CL1474.Contig2	472	5	0.2384	gi|97180301|sp|Q95JC9.2|PRP_PIG	160	2e-38	RecName: Full=Basic proline-rich protein; Contains: RecName: Full=Proline-rich peptide SP-A; Short=PRP-SP-A; Contains: RecName: Full=Proline-rich peptide SP-B; Short=PRP-SP-B; Contains: RecName: Full=Parotid hormone; AltName: Full=PH-Ab; Flags: Precursor	--	--	--	--	sp|Q95JC9|PRP_PIG	160	1e-39	Basic proline-rich protein OS=Sus scrofa PE=1 SV=2	Cgl1939	90.1	1e-18	COG0532	Translation initiation factor 2 (IF-2; GTPase)	K13911	2e-24	111	rno:257651	basic salivary proline-rich protein 1/2	-	-	-
CL1474.Contig3	1522	262	3.8739	gi|97180301|sp|Q95JC9.2|PRP_PIG	309	3e-82	RecName: Full=Basic proline-rich protein; Contains: RecName: Full=Proline-rich peptide SP-A; Short=PRP-SP-A; Contains: RecName: Full=Proline-rich peptide SP-B; Short=PRP-SP-B; Contains: RecName: Full=Parotid hormone; AltName: Full=PH-Ab; Flags: Precursor	--	--	--	--	sp|Q95JC9|PRP_PIG	309	1e-83	Basic proline-rich protein OS=Sus scrofa PE=1 SV=2	SPBC28F2.12	96.7	1e-19	COG0086	DNA-directed RNA polymerase, beta' subunit/160 kD subunit	K03260	2e-51	203	mdo:100031723	translation initiation factor 4G	-	-	-
CL1475.Contig1	3196	2101	14.7939	gi|116008030|ref|NP_001036722.1|	1186	0	dystrophin, isoform H [Drosophila melanogaster] >gi|224471895|sp|Q9VDW6.3|DMDA_DROME RecName: Full=Dystrophin, isoforms A/C/F/G/H; Short=DmDYS; AltName: Full=Protein detached >gi|113194794|gb|ABI31176.1| dystrophin, isoform H [Drosophila melanogaster]	gi|195062755|ref|XM_001996214.1|	103	4e-18	Drosophila grimshawi GH22297 (Dgri\GH22297), mRNA	sp|Q9VDW6|DMDA_DROME	1186	0	Dystrophin, isoforms A/C/F/G/H OS=Drosophila melanogaster GN=Dys PE=1 SV=3	PAB0812	61.6	8e-09	COG0419	ATPase involved in DNA repair	K10366	6e-71	270	mmu:13405	dystrophin	-	-	-
CL1476.Contig1	1800	1787	22.3416	gi|2618745|gb|AAC98526.1|	680	0	cytochrome P450 [Musca domestica]	gi|2618744|gb|U86618.1|MDU86618	3279	0	Musca domestica cytochrome P450 (CYP12A1) mRNA, complete cds	sp|Q9VE00|C12A4_DROME	332	2e-160	Probable cytochrome P450 12a4, mitochondrial OS=Drosophila melanogaster GN=Cyp12a4 PE=1 SV=2	BH0579	79.7	2e-14	COG2124	Cytochrome P450	K15004	7e-160	332	dme:Dmel_CG6042	cytochrome P450, family 12 [EC:1.14.-.-]	GO:0008152//metabolic process	GO:0016491//oxidoreductase activity;GO:0005506//iron ion binding	-
CL1477.Contig1	1572	843	12.0681	gi|289743225|gb|ADD20360.1|	341	1e-125	homocysteine S-methyltransferase [Glossina morsitans morsitans]	--	--	--	--	--	--	--	--	CAC3348	134	1e-38	COG2040	Homocysteine/selenocysteine methylase (S-methylmethionine-dependent)	K00547	2e-102	263	dgr:Dgri_GH11601	homocysteine S-methyltransferase [EC:2.1.1.10]	-	-	-
CL1478.Contig1	3365	30396	203.28	gi|195054629|ref|XP_001994227.1|	1034	0	GH12578 [Drosophila grimshawi] >gi|193896097|gb|EDV94963.1| GH12578 [Drosophila grimshawi]	gi|195500302|ref|XM_002097279.1|	107	3e-19	Drosophila yakuba GE24561 (Dyak\GE24561), mRNA	sp|P82198|BGH3_MOUSE	166	2e-40	Transforming growth factor-beta-induced protein ig-h3 OS=Mus musculus GN=Tgfbi PE=2 SV=1	MA1723_1	70.9	1e-11	COG2335	Secreted and surface protein containing fasciclin-like repeats	--	--	--	--	--	-	-	-
CL1479.Contig1	1443	650	10.137	gi|195375666|ref|XP_002046621.1|	57.8	1e-06	GJ12382 [Drosophila virilis] >gi|194153779|gb|EDW68963.1| GJ12382 [Drosophila virilis]	gi|345490007|ref|XM_003426233.1|	61.9	6e-06	PREDICTED: Nasonia vitripennis hypothetical protein LOC100679044 (LOC100679044), mRNA	sp|B3M3M6|UBP36_DROAN	54.3	7e-07	Ubiquitin carboxyl-terminal hydrolase 36 OS=Drosophila ananassae GN=Usp36 PE=3 SV=1	--	--	--	--	--	K11294	7e-07	55.8	dre:767714	nucleolin	-	-	-
CL148.Contig1	1761	2680	34.2482	gi|289739923|gb|ADD18709.1|	501	1e-140	RNA-binding protein musashi [Glossina morsitans morsitans]	gi|195451831|ref|XM_002073059.1|	196	2e-46	Drosophila willistoni GK13337 (Dwil\GK13337), mRNA	sp|Q08473|SQD_DROME	424	3e-118	RNA-binding protein squid OS=Drosophila melanogaster GN=sqd PE=1 SV=3	SPAC140.02	105	3e-22	COG0724	RNA-binding proteins (RRM domain)	K03102	3e-123	442	dpo:Dpse_GA14206	squid	-	-	-
CL148.Contig2	1472	3104	47.4544	gi|289739923|gb|ADD18709.1|	463	1e-129	RNA-binding protein musashi [Glossina morsitans morsitans]	gi|195451831|ref|XM_002073059.1|	196	2e-46	Drosophila willistoni GK13337 (Dwil\GK13337), mRNA	sp|Q08473|SQD_DROME	415	1e-115	RNA-binding protein squid OS=Drosophila melanogaster GN=sqd PE=1 SV=3	SPAC140.02	105	2e-22	COG0724	RNA-binding proteins (RRM domain)	K03102	3e-118	426	dpo:Dpse_GA14206	squid	-	-	-
CL148.Contig3	2462	579	5.2924	gi|195390397|ref|XP_002053855.1|	515	1e-144	GJ23113 [Drosophila virilis] >gi|194151941|gb|EDW67375.1| GJ23113 [Drosophila virilis]	gi|195451831|ref|XM_002073059.1|	196	3e-46	Drosophila willistoni GK13337 (Dwil\GK13337), mRNA	sp|Q08473|SQD_DROME	479	2e-134	RNA-binding protein squid OS=Drosophila melanogaster GN=sqd PE=1 SV=3	SPAC140.02	105	4e-22	COG0724	RNA-binding proteins (RRM domain)	K03102	6e-145	515	dvi:Dvir_GJ23113	squid	-	-	-
CL1480.Contig1	734	755	23.148	--	--	--	--	--	--	--	--	--	--	--	--	--	--	--	--	--	--	--	--	--	--	-	-	-
CL1481.Contig1	1419	361	5.7252	gi|195434142|ref|XP_002065062.1|	477	1e-133	GK15258 [Drosophila willistoni] >gi|194161147|gb|EDW76048.1| GK15258 [Drosophila willistoni]	gi|195051157|ref|XM_001993008.1|	121	8e-24	Drosophila grimshawi GH13304 (Dgri\GH13304), mRNA	sp|Q9UNE7|CHIP_HUMAN	337	4e-92	E3 ubiquitin-protein ligase CHIP OS=Homo sapiens GN=STUB1 PE=1 SV=2	FN1787	59.3	2e-08	COG0457	FOG: TPR repeat	K09561	8e-134	477	dwi:Dwil_GK15258	STIP1 homology and U-box containing protein 1 [EC:6.3.2.19]	-	-	-
CL1482.Contig1	3300	41025	279.768	gi|195018909|ref|XP_001984870.1|	715	0	GH16722 [Drosophila grimshawi] >gi|193898352|gb|EDV97218.1| GH16722 [Drosophila grimshawi]	gi|194760774|ref|XM_001962572.1|	115	1e-21	Drosophila ananassae GF14351 (Dana\GF14351), mRNA	sp|Q60HE9|MA2B1_MACFA	487	2e-142	Lysosomal alpha-mannosidase OS=Macaca fascicularis GN=MAN2B1 PE=2 SV=1	TM1851	55.5	6e-07	COG0383	Alpha-mannosidase	K12311	0	715	dgr:Dgri_GH16722	lysosomal alpha-mannosidase [EC:3.2.1.24]	-	-	-
CL1483.Contig1	1737	843	10.9217	gi|195375263|ref|XP_002046421.1|	669	0	GJ12513 [Drosophila virilis] >gi|194153579|gb|EDW68763.1| GJ12513 [Drosophila virilis]	gi|198466971|ref|XM_001354173.2|	125	6e-25	Drosophila pseudoobscura pseudoobscura GA20742 (Dpse\GA20742), mRNA	sp|Q5ZHN3|WIPI2_CHICK	433	5e-121	WD repeat domain phosphoinositide-interacting protein 2 OS=Gallus gallus GN=WIPI2 PE=2 SV=1	--	--	--	--	--	--	--	--	--	--	-	-	-
CL1484.Contig1	493	30	1.3694	--	--	--	--	--	--	--	--	--	--	--	--	--	--	--	--	--	--	--	--	--	--	-	-	-
CL1484.Contig2	386	1454	84.7696	--	--	--	--	--	--	--	--	--	--	--	--	--	--	--	--	--	--	--	--	--	--	-	-	-
CL1485.Contig1	2901	4689	36.3744	gi|195037669|ref|XP_001990283.1|	972	0	GH19253 [Drosophila grimshawi] >gi|193894479|gb|EDV93345.1| GH19253 [Drosophila grimshawi]	gi|195390563|ref|XM_002053902.1|	67.9	2e-07	Drosophila virilis GJ23065 (Dvir\GJ23065), mRNA	sp|P91885|AMPN_MANSE	450	7e-126	Aminopeptidase N OS=Manduca sexta GN=APN2 PE=1 SV=2	SPBC1921.05	327	9e-89	COG0308	Aminopeptidase N	K11140	0	972	dgr:Dgri_GH19253	aminopeptidase N [EC:3.4.11.2]	-	-	-
CL1486.Contig1	2005	2427	27.2407	gi|194884221|ref|XP_001976194.1|	258	6e-67	GG22730 [Drosophila erecta] >gi|190659381|gb|EDV56594.1| GG22730 [Drosophila erecta]	gi|195425440|ref|XM_002060979.1|	107	2e-19	Drosophila willistoni GK10674 (Dwil\GK10674), mRNA	sp|Q90850|HIC1_CHICK	52	5e-06	Hypermethylated in cancer 1 protein (Fragment) OS=Gallus gallus GN=HIC1 PE=2 SV=2	--	--	--	--	--	K09200	2e-06	54.7	dan:Dana_GF22531	transcription factor Sp, invertebrate	GO:0007411//axon guidance;GO:0001751//compound eye photoreceptor cell differentiation;GO:0006355//regulation of transcription, DNA-dependent;GO:0007610//behavior;GO:0051704//multi-organism process	GO:0046914//transition metal ion binding	GO:0043231//intracellular membrane-bounded organelle
CL1487.Contig1	4350	863	4.4646	gi|320541587|ref|NP_001188515.1|	1796	0	plasma membrane calcium ATPase, isoform P [Drosophila melanogaster] >gi|318069281|gb|ADV37599.1| plasma membrane calcium ATPase, isoform P [Drosophila melanogaster]	gi|198462286|ref|XM_002132158.1|	291	1e-74	Drosophila pseudoobscura pseudoobscura GA22511 (Dpse\GA22511), mRNA	sp|Q16720|AT2B3_HUMAN	1340	0	Plasma membrane calcium-transporting ATPase 3 OS=Homo sapiens GN=ATP2B3 PE=1 SV=3	MTH1001	343	1e-93	COG0474	Cation transport ATPase	K05850	0	1793	dwi:Dwil_GK13713	Ca2+ transporting ATPase, plasma membrane [EC:3.6.3.8]	GO:0009206;GO:0006875//cellular metal ion homeostasis;GO:0006816//calcium ion transport	GO:0046873//metal ion transmembrane transporter activity;GO:0019829//cation-transporting ATPase activity;GO:0032559//adenyl ribonucleotide binding	GO:0031224//intrinsic to membrane
CL1488.Contig1	980	285	6.5446	gi|195486942|ref|XP_002091716.1|	513	1e-144	GE12096 [Drosophila yakuba] >gi|194177817|gb|EDW91428.1| GE12096 [Drosophila yakuba]	gi|195431717|ref|XM_002063839.1|	95.6	3e-16	Drosophila willistoni GK15908 (Dwil\GK15908), mRNA	sp|Q05469|LIPS_HUMAN	196	8e-50	Hormone-sensitive lipase OS=Homo sapiens GN=LIPE PE=1 SV=4	aes	55.5	1e-07	COG0657	Esterase/lipase	K07188	1e-144	513	dya:Dyak_GE12096	hormone-sensitive lipase [EC:3.1.1.79]	-	-	-
CL1489.Contig1	3855	3559	20.7762	gi|195489676|ref|XP_002092837.1|	818	0	GE11445 [Drosophila yakuba] >gi|194178938|gb|EDW92549.1| GE11445 [Drosophila yakuba]	gi|195586427|ref|XM_002082940.1|	93.7	5e-15	Drosophila simulans GD24945 (Dsim\GD24945), mRNA	sp|P91927|A60DA_DROME	774	0	LETM1 and EF-hand domain-containing protein anon-60Da, mitochondrial OS=Drosophila melanogaster GN=anon-60Da PE=2 SV=2	aq_1006	77.4	2e-13	COG0419	ATPase involved in DNA repair	K00907	1e-17	93.2	der:Dere_GG25360	myosin-light-chain kinase [EC:2.7.11.18]	GO:0009987//cellular process;GO:0001666//response to hypoxia;GO:0006816//calcium ion transport	GO:0015081//sodium ion transmembrane transporter activity	GO:0005740//mitochondrial envelope
CL149.Contig1	3338	12313	83.0119	gi|289740729|gb|ADD19112.1|	385	1e-105	uncharacterized conserved protein [Glossina morsitans morsitans]	gi|195426550|ref|XM_002061354.1|	119	7e-23	Drosophila willistoni GK20750 (Dwil\GK20750), mRNA	--	--	--	--	--	--	--	--	--	--	--	--	--	--	-	-	-
CL1490.Contig1	460	12	0.5871	--	--	--	--	--	--	--	--	--	--	--	--	--	--	--	--	--	--	--	--	--	--	-	-	-
CL1491.Contig1	635	5060	179.325	gi|194747469|ref|XP_001956174.1|	228	2e-58	GF25079 [Drosophila ananassae] >gi|190623456|gb|EDV38980.1| GF25079 [Drosophila ananassae]	gi|195429035|ref|XM_002062534.1|	69.9	1e-08	Drosophila willistoni GK16588 (Dwil\GK16588), mRNA	sp|P83992|CU16A_LOCMI	74.7	1e-13	Cuticle protein 16.5, isoform A OS=Locusta migratoria PE=1 SV=1	Rv3876	37	6e-07	COG0455	ATPases involved in chromosome partitioning	K01090	1e-07	56.6	mdo:100024744	protein phosphatase [EC:3.1.3.16]	-	-	-
CL1492.Contig1	2703	53986	449.467	gi|195340269|ref|XP_002036736.1|	885	0	GM12555 [Drosophila sechellia] >gi|194130852|gb|EDW52895.1| GM12555 [Drosophila sechellia]	gi|125983609|ref|XM_001355534.1|	287	1e-73	Drosophila pseudoobscura pseudoobscura GA16389 (Dpse\GA16389), mRNA	sp|Q9Z2I6|SV2C_RAT	224	1e-57	Synaptic vesicle glycoprotein 2C OS=Rattus norvegicus GN=Sv2c PE=1 SV=1	SMa1447	159	2e-38	COG0477	Permeases of the major facilitator superfamily	K06258	0	885	dse:Dsec_GM12555	MFS transporter, VNT family, synaptic vesicle glycoprotein 2	GO:0006810//transport	-	GO:0031224//intrinsic to membrane
CL1493.Contig1	742	40	1.2132	gi|146188714|emb|CAL85477.1|	138	3e-36	spirit [Drosophila melanogaster]	--	--	--	--	sp|P05049|SNAK_DROME	103	5e-24	Serine protease snake OS=Drosophila melanogaster GN=snk PE=1 SV=2	VC1200	55.5	9e-08	COG5640	Secreted trypsin-like serine protease	K09640	2e-12	73.2	api:100166365	transmembrane protease, serine 9 [EC:3.4.21.-]	-	-	-
CL1494.Contig1	718	78	2.4447	--	--	--	--	gi|8526|emb|X56798.1|	73.8	8e-10	D.melanogaster suppressor two of zeste gene	--	--	--	--	--	--	--	--	--	--	--	--	--	--	-	-	-
CL1495.Contig1	2795	923	7.4316	gi|194769182|ref|XP_001966685.1|	789	0	GF19149 [Drosophila ananassae] >gi|190618206|gb|EDV33730.1| GF19149 [Drosophila ananassae]	gi|195448053|ref|XM_002071453.1|	226	4e-55	Drosophila willistoni GK25829 (Dwil\GK25829), mRNA	sp|E2RYF6|PBMU1_HUMAN	150	1e-35	Protein PBMUCL1 OS=Homo sapiens GN=PBMUCL1 PE=1 SV=1	YKR013w	69.3	3e-11	COG2340	Uncharacterized protein with SCP/PR1 domains	K01183	0	789	dan:Dana_GF19149	chitinase [EC:3.2.1.14]	-	-	-
CL1496.Contig1	2443	2267	20.8829	gi|195385164|ref|XP_002051278.1|	575	1e-162	GJ15002 [Drosophila virilis] >gi|194147735|gb|EDW63433.1| GJ15002 [Drosophila virilis]	gi|195433346|ref|XM_002064640.1|	168	6e-38	Drosophila willistoni GK23708 (Dwil\GK23708), mRNA	--	--	--	--	YJR142w	160	1e-38	COG0494	NTP pyrophosphohydrolases including oxidative damage repair enzymes	K06672	8e-124	445	der:Dere_GG21418	cohesin loading factor subunit SCC2	-	-	-
CL1497.Contig1	1342	477	7.9989	gi|195116313|ref|XP_002002700.1|	573	1e-162	GI17530 [Drosophila mojavensis] >gi|193913275|gb|EDW12142.1| GI17530 [Drosophila mojavensis]	gi|195434756|ref|XM_002065333.1|	351	4e-93	Drosophila willistoni GK14704 (Dwil\GK14704), mRNA	sp|Q8IZQ1|WDFY3_HUMAN	285	2e-76	WD repeat and FYVE domain-containing protein 3 OS=Homo sapiens GN=WDFY3 PE=1 SV=2	--	--	--	--	--	K12482	1e-13	78.2	xla:100158302	RUN and FYVE domain-containing protein 1	-	-	-
CL1498.Contig1	2185	1035	10.6599	gi|195129047|ref|XP_002008970.1|	203	3e-50	GI11516 [Drosophila mojavensis] >gi|193920579|gb|EDW19446.1| GI11516 [Drosophila mojavensis]	--	--	--	--	sp|P34103|PK4_DICDI	108	5e-23	Protein kinase 4 (Fragment) OS=Dictyostelium discoideum GN=pkgD PE=3 SV=2	--	--	--	--	--	K11841	2e-16	88.2	dgr:Dgri_GH16868	ubiquitin carboxyl-terminal hydrolase 10 [EC:3.1.2.15]	-	-	-
CL1499.Contig1	1141	7715	152.165	gi|289742815|gb|ADD20155.1|	367	1e-100	gamma-interferon inducible lysosomal thiol reductase [Glossina morsitans morsitans]	gi|194901465|ref|XM_001980237.1|	168	3e-38	Drosophila erecta GG17054 (Dere\GG17054), mRNA	sp|P34276|YKJ2_CAEEL	83.2	1e-15	GILT-like protein C02D5.2 OS=Caenorhabditis elegans GN=C02D5.2 PE=2 SV=1	--	--	--	--	--	K08059	6e-27	122	nvi:100121049	interferon, gamma-inducible protein 30	-	-	-
CL15.Contig1	970	212	4.9184	--	--	--	--	gi|311692747|gb|AC242503.3|	65.9	3e-07	Mus musculus FOSMID clone WI1-955B2 from chromosome 5, complete sequence	--	--	--	--	--	--	--	--	--	--	--	--	--	--	-	-	-
CL15.Contig2	4096	46	0.2527	gi|195114782|ref|XP_002001946.1|	412	1e-113	GI17112 [Drosophila mojavensis] >gi|193912521|gb|EDW11388.1| GI17112 [Drosophila mojavensis]	gi|195389167|ref|XM_002053213.1|	131	2e-26	Drosophila virilis GJ23447 (Dvir\GJ23447), mRNA	sp|Q24523|BUN2_DROME	341	7e-93	Protein bunched, class 2/F isoform OS=Drosophila melanogaster GN=bun PE=1 SV=3	YBR112c	113	2e-24	COG0457	FOG: TPR repeat	K14972	6e-79	296	aga:AgaP_AGAP004734	PAX-interacting protein 1	GO:0009653//anatomical structure morphogenesis;GO:0048731;GO:0003006//reproductive developmental process;GO:0030154//cell differentiation;GO:0050794//regulation of cellular process;GO:0048477//oogenesis	-	-
CL15.Contig3	12065	14535	27.1113	gi|195114782|ref|XP_002001946.1|	471	1e-130	GI17112 [Drosophila mojavensis] >gi|193912521|gb|EDW11388.1| GI17112 [Drosophila mojavensis]	gi|194761353|ref|XM_001962858.1|	117	1e-21	Drosophila ananassae GF15664 (Dana\GF15664), mRNA	sp|Q24523|BUN2_DROME	375	1e-102	Protein bunched, class 2/F isoform OS=Drosophila melanogaster GN=bun PE=1 SV=3	YBR112c	117	6e-25	COG0457	FOG: TPR repeat	K14972	1e-74	284	aga:AgaP_AGAP004734	PAX-interacting protein 1	GO:0009653//anatomical structure morphogenesis;GO:0048731;GO:0003006//reproductive developmental process;GO:0030154//cell differentiation;GO:0050794//regulation of cellular process;GO:0048477//oogenesis	-	-
CL150.Contig1	4872	136	0.6282	gi|281362896|ref|NP_001163782.1|	2272	0	CG31004, isoform D [Drosophila melanogaster] >gi|272477254|gb|ACZ95075.1| CG31004, isoform D [Drosophila melanogaster]	gi|195449265|ref|XM_002071963.1|	311	1e-80	Drosophila willistoni GK22555 (Dwil\GK22555), mRNA	sp|Q0KHY3|Y1004_DROME	2211	0	Extracellular domains-containing protein CG31004 OS=Drosophila melanogaster GN=CG31004 PE=1 SV=1	--	--	--	--	--	--	--	--	--	--	-	-	-
CL150.Contig2	4749	178	0.8435	gi|195062183|ref|XP_001996151.1|	2234	0	GH14340 [Drosophila grimshawi] >gi|193891943|gb|EDV90809.1| GH14340 [Drosophila grimshawi]	gi|195449265|ref|XM_002071963.1|	311	1e-80	Drosophila willistoni GK22555 (Dwil\GK22555), mRNA	sp|Q0KHY3|Y1004_DROME	2214	0	Extracellular domains-containing protein CG31004 OS=Drosophila melanogaster GN=CG31004 PE=1 SV=1	--	--	--	--	--	--	--	--	--	--	-	-	-
CL150.Contig3	5565	102	0.4125	gi|281362896|ref|NP_001163782.1|	2284	0	CG31004, isoform D [Drosophila melanogaster] >gi|272477254|gb|ACZ95075.1| CG31004, isoform D [Drosophila melanogaster]	gi|195449265|ref|XM_002071963.1|	311	2e-80	Drosophila willistoni GK22555 (Dwil\GK22555), mRNA	sp|Q0KHY3|Y1004_DROME	2222	0	Extracellular domains-containing protein CG31004 OS=Drosophila melanogaster GN=CG31004 PE=1 SV=1	--	--	--	--	--	--	--	--	--	--	-	-	-
CL1500.Contig1	2200	800	8.1833	gi|9837385|gb|AAG00554.1|AF286475_1	124	1e-26	retinitis pigmentosa GTPase regulator-like protein [Takifugu rubripes]	--	--	--	--	sp|A2VD23|STM_DANRE	87.8	9e-17	Protein starmaker OS=Danio rerio GN=stm PE=2 SV=1	YLR106c	67.4	1e-10	COG5271	AAA ATPase containing von Willebrand factor type A (vWA) domain	K04573	1e-16	89	xtr:780230	neurofilament medium polypeptide (neurofilament 3)	-	-	-
CL1501.Contig1	1459	1067	16.4578	gi|195121620|ref|XP_002005318.1|	326	2e-87	GI20416 [Drosophila mojavensis] >gi|290463344|sp|B4KQQ4.1|UFC1_DROMO RecName: Full=Ubiquitin-fold modifier-conjugating enzyme 1; AltName: Full=Ufm1-conjugating enzyme 1 >gi|193910386|gb|EDW09253.1| GI20416 [Drosophila mojavensis]	gi|195029652|ref|XM_001987650.1|	238	5e-59	Drosophila grimshawi GH19828 (Dgri\GH19828), mRNA	sp|B4P6S9|UFC1_DROYA	326	7e-89	Ubiquitin-fold modifier-conjugating enzyme 1 OS=Drosophila yakuba GN=GE14107 PE=3 SV=1	--	--	--	--	--	K12165	2e-88	326	dmo:Dmoj_GI20416	ufm1-conjugating enzyme 1	-	-	-
CL1502.Contig1	827	2464	67.0499	--	--	--	--	--	--	--	--	--	--	--	--	--	--	--	--	--	--	--	--	--	--	-	-	-
CL1504.Contig1	799	54	1.5209	--	--	--	--	--	--	--	--	--	--	--	--	--	--	--	--	--	--	--	--	--	--	-	-	-
CL1505.Contig1	4374	1805	9.2867	gi|195448252|ref|XP_002071577.1|	994	0	GK25068 [Drosophila willistoni] >gi|194167662|gb|EDW82563.1| GK25068 [Drosophila willistoni]	gi|195448251|ref|XM_002071541.1|	805	0	Drosophila willistoni GK25068 (Dwil\GK25068), mRNA	sp|P18431|SGG_DROME	966	0	Protein kinase shaggy OS=Drosophila melanogaster GN=sgg PE=1 SV=2	SPAC1687.15	431	4e-120	COG0515	Serine/threonine protein kinase	K03083	0	781	dan:Dana_GF22237	glycogen synthase kinase 3 beta [EC:2.7.11.26]	-	-	-
CL1506.Contig1	1518	1289	19.1093	gi|125778536|ref|XP_001360026.1|	631	1e-179	GA14959 [Drosophila pseudoobscura pseudoobscura] >gi|195158020|ref|XP_002019892.1| GL12647 [Drosophila persimilis] >gi|54639776|gb|EAL29178.1| GA14959 [Drosophila pseudoobscura pseudoobscura] >gi|194116483|gb|EDW38526.1| GL12647 [Drosophila persimilis]	gi|198477692|ref|XM_002136450.1|	65.9	4e-07	Drosophila pseudoobscura pseudoobscura GA23305 (Dpse\GA23305), mRNA	sp|Q9QXE5|TSSP_MOUSE	188	2e-47	Thymus-specific serine protease OS=Mus musculus GN=Prss16 PE=2 SV=1	--	--	--	--	--	K09649	7e-54	212	xtr:100124847	protease, serine, 16 (thymus) [EC:3.4.-.-]	-	-	-
CL1507.Contig1	719	24	0.7512	--	--	--	--	--	--	--	--	--	--	--	--	--	--	--	--	--	--	--	--	--	--	-	-	-
CL1508.Contig1	734	319	9.7804	--	--	--	--	--	--	--	--	--	--	--	--	--	--	--	--	--	--	--	--	--	--	-	-	-
CL1509.Contig1	4138	1869	10.1644	gi|194749093|ref|XP_001956974.1|	1231	0	GF10189 [Drosophila ananassae] >gi|190624256|gb|EDV39780.1| GF10189 [Drosophila ananassae]	gi|195442476|ref|XM_002068945.1|	109	9e-20	Drosophila willistoni GK12317 (Dwil\GK12317), mRNA	sp|Q6ZVD7|STOX1_HUMAN	127	2e-28	Storkhead-box protein 1 OS=Homo sapiens GN=STOX1 PE=1 SV=2	--	--	--	--	--	K04989	7e-09	64.3	rno:100364048	polycystin 1L3	-	-	-
CL151.Contig1	2586	510	4.4382	gi|221330407|ref|NP_001137705.1|	223	5e-56	CG42351, isoform E [Drosophila melanogaster] >gi|320544131|ref|NP_001188971.1| CG42351, isoform G [Drosophila melanogaster] >gi|220902283|gb|ACL83159.1| CG42351, isoform E [Drosophila melanogaster] >gi|318068642|gb|ADV37217.1| CG42351, isoform G [Drosophila melanogaster]	--	--	--	--	sp|Q54TK8|GEFP_DICDI	65.1	7e-10	Ras guanine nucleotide exchange factor P OS=Dictyostelium discoideum GN=gefP PE=2 SV=1	--	--	--	--	--	K11841	3e-09	64.7	dgr:Dgri_GH16868	ubiquitin carboxyl-terminal hydrolase 10 [EC:3.1.2.15]	-	-	-
CL151.Contig2	1975	0	0	gi|320544129|ref|NP_001188970.1|	246	3e-63	CG42351, isoform F [Drosophila melanogaster] >gi|318068641|gb|ADV37216.1| CG42351, isoform F [Drosophila melanogaster]	--	--	--	--	sp|B4JQ42|AFF4_DROGR	70.5	1e-11	AF4/FMR2 family member 4 OS=Drosophila grimshawi GN=lilli PE=3 SV=1	YBR112c	50.8	8e-06	COG0457	FOG: TPR repeat	K08826	9e-12	72.8	dgr:Dgri_GH16233	homeodomain interacting protein kinase [EC:2.7.11.1]	-	-	-
CL151.Contig3	2335	133	1.2818	gi|221330403|ref|NP_001137703.1|	229	6e-58	CG42351, isoform C [Drosophila melanogaster] >gi|220902281|gb|ACL83157.1| CG42351, isoform C [Drosophila melanogaster]	--	--	--	--	sp|Q554C5|WRKY1_DICDI	70.5	8e-15	Probable WRKY transcription factor protein 1 OS=Dictyostelium discoideum GN=wrky1 PE=3 SV=2	--	--	--	--	--	K13201	1e-08	62.4	dmo:Dmoj_GI16327	nucleolysin TIA-1/TIAR	-	-	-
CL151.Contig4	2310	160	1.5587	gi|221330407|ref|NP_001137705.1|	223	4e-56	CG42351, isoform E [Drosophila melanogaster] >gi|320544131|ref|NP_001188971.1| CG42351, isoform G [Drosophila melanogaster] >gi|220902283|gb|ACL83159.1| CG42351, isoform E [Drosophila melanogaster] >gi|318068642|gb|ADV37217.1| CG42351, isoform G [Drosophila melanogaster]	--	--	--	--	sp|Q55F68|CYAD_DICDI	64.3	1e-09	Adenylate cyclase, terminal-differentiation specific OS=Dictyostelium discoideum GN=acrA PE=1 SV=1	YBR112c	50.8	1e-05	COG0457	FOG: TPR repeat	K08826	1e-10	69.3	dgr:Dgri_GH16233	homeodomain interacting protein kinase [EC:2.7.11.1]	-	-	-
CL1510.Contig1	988	52	1.1844	gi|195043356|ref|XP_001991604.1|	72.4	3e-11	GH12750 [Drosophila grimshawi] >gi|193901362|gb|EDW00229.1| GH12750 [Drosophila grimshawi]	--	--	--	--	sp|Q95209|SORL_RABIT	53.9	5e-07	Sortilin-related receptor OS=Oryctolagus cuniculus GN=SORL1 PE=2 SV=1	--	--	--	--	--	K06233	3e-07	56.6	aml:100475386	low density lipoprotein-related protein 2	-	-	-
CL1511.Contig1	1276	1929	34.0208	--	--	--	--	--	--	--	--	--	--	--	--	--	--	--	--	--	--	--	--	--	--	-	-	-
CL1512.Contig1	1667	120	1.62	gi|3913339|sp|O18635.1|C12A2_MUSDO	725	0	RecName: Full=Cytochrome P450 CYP12A2; AltName: Full=CYPXIIA2 >gi|2618772|gb|AAC98527.1| cytochrome P450 CYP12A2 [Musca domestica]	gi|2618773|gb|U94699.1|MDU94699	266	3e-67	Musca domestica cytochrome P450 CYP12A3 (CYP12A3) mRNA, partial cds	sp|O18635|C12A2_MUSDO	725	0	Cytochrome P450 CYP12A2 OS=Musca domestica GN=CYP12A2 PE=2 SV=1	all1361	112	1e-24	COG2124	Cytochrome P450	K15004	7e-169	594	dpe:Dper_GL23823	cytochrome P450, family 12 [EC:1.14.-.-]	-	-	-
CL1512.Contig2	1880	152	1.8195	gi|3913339|sp|O18635.1|C12A2_MUSDO	756	0	RecName: Full=Cytochrome P450 CYP12A2; AltName: Full=CYPXIIA2 >gi|2618772|gb|AAC98527.1| cytochrome P450 CYP12A2 [Musca domestica]	gi|2618773|gb|U94699.1|MDU94699	329	2e-86	Musca domestica cytochrome P450 CYP12A3 (CYP12A3) mRNA, partial cds	sp|O18635|C12A2_MUSDO	756	0	Cytochrome P450 CYP12A2 OS=Musca domestica GN=CYP12A2 PE=2 SV=1	all1361	112	2e-24	COG2124	Cytochrome P450	K15004	7e-176	617	dpo:Dpse_GA27066	cytochrome P450, family 12 [EC:1.14.-.-]	-	-	-
CL1513.Contig1	5140	12351	54.0757	gi|195435996|ref|XP_002065964.1|	772	0	GK21025 [Drosophila willistoni] >gi|194162049|gb|EDW76950.1| GK21025 [Drosophila willistoni]	gi|195435995|ref|XM_002065928.1|	141	3e-29	Drosophila willistoni GK21025 (Dwil\GK21025), mRNA	sp|Q9W0V1|PDPK1_DROME	743	0	3-phosphoinositide-dependent protein kinase 1 OS=Drosophila melanogaster GN=Pk61C PE=1 SV=4	YBL105c_2	101	1e-20	COG0515	Serine/threonine protein kinase	K06276	0	772	dwi:Dwil_GK21025	3-phosphoinositide dependent protein kinase-1 [EC:2.7.11.1]	GO:0040008//regulation of growth;GO:0016049//cell growth;GO:0033554//cellular response to stress;GO:0007010//cytoskeleton organization;GO:0007292//female gamete generation;GO:0007169//transmembrane receptor protein tyrosine kinase signaling pathway;GO:0048232//male gamete generation;GO:0003006//reproductive developmental process;GO:0043066//negative regulation of apoptosis;GO:0006464//protein mod…	GO:0004672//protein kinase activity;GO:0000166//nucleotide binding	GO:0044424//intracellular part;GO:0016020//membrane
CL1514.Contig1	1134	1289	25.5801	gi|289722600|gb|ADD18234.1|	310	8e-83	uncharacterized conserved protein [Glossina morsitans morsitans] >gi|289742919|gb|ADD20207.1| uncharacterized conserved protein [Glossina morsitans morsitans]	--	--	--	--	sp|Q8R0J7|VP37B_MOUSE	104	3e-22	Vacuolar protein sorting-associated protein 37B OS=Mus musculus GN=Vps37b PE=2 SV=1	--	--	--	--	--	K12185	6e-78	291	dan:Dana_GF18928	ESCRT-I complex subunit VPS37	-	-	-
CL1515.Contig1	1625	1116	15.4552	gi|289742313|gb|ADD19904.1|	477	1e-160	NAD-dependent histone deacetylases [Glossina morsitans morsitans]	gi|328784557|ref|XM_393038.4|	77.8	1e-10	PREDICTED: Apis mellifera Sirt2 histone deacetylase (Sirt2), mRNA	sp|Q7ZVK3|SIRT2_DANRE	358	5e-106	NAD-dependent deacetylase sirtuin-2 OS=Danio rerio GN=sirt2 PE=2 SV=1	SPCC132.02	255	3e-69	COG0846	NAD-dependent protein deacetylases, SIR2 family	K11412	3e-125	391	der:Dere_GG23867	NAD-dependent deacetylase sirtuin 2 [EC:3.5.1.-]	-	-	-
CL1516.Contig1	1134	204	4.0484	gi|115663111|ref|XP_788364.2|	113	1e-23	PREDICTED: similar to ENSANGP00000020392 [Strongylocentrotus purpuratus] >gi|115953649|ref|XP_001195140.1| PREDICTED: similar to ENSANGP00000020392 [Strongylocentrotus purpuratus]	gi|225921721|gb|FJ231941.1|	153	2e-33	Musca domestica clone MdAG318 microsatellite sequence	sp|Q95SX7|RTBS_DROME	79.3	1e-14	Probable RNA-directed DNA polymerase from transposon BS OS=Drosophila melanogaster GN=RTase PE=2 SV=1	--	--	--	--	--	K14001	2e-11	70.5	spu:584943	nucleotide exchange factor SIL1	-	-	-
CL1517.Contig1	1225	305	5.6031	--	--	--	--	--	--	--	--	--	--	--	--	--	--	--	--	--	--	--	--	--	--	-	-	-
CL1518.Contig1	1632	624	8.6045	gi|194741720|ref|XP_001953335.1|	499	0	GF17707 [Drosophila ananassae] >gi|190626394|gb|EDV41918.1| GF17707 [Drosophila ananassae]	gi|195036689|ref|XM_001989765.1|	289	2e-74	Drosophila grimshawi GH18996 (Dgri\GH18996), mRNA	sp|Q4SFA0|HDAC3_TETNG	392	2e-178	Histone deacetylase 3 OS=Tetraodon nigroviridis GN=hdac3 PE=3 SV=1	YNL330c	285	2e-134	COG0123	Deacetylases, including yeast histone deacetylase and acetoin utilization protein	K11404	0	499	dan:Dana_GF17707	histone deacetylase 3 [EC:3.5.1.98]	GO:0006476//protein amino acid deacetylation;GO:0006915//apoptosis;GO:0016458//gene silencing;GO:0006351//transcription, DNA-dependent;GO:0006325//chromatin organization	GO:0017136//NAD-dependent histone deacetylase activity	GO:0043231//intracellular membrane-bounded organelle
CL1519.Contig1	1135	71	1.4077	gi|221118023|ref|XP_002156938.1|	109	3e-22	PREDICTED: similar to pol [Hydra magnipapillata]	--	--	--	--	sp|E2RYF6|PBMU1_HUMAN	79.7	1e-14	Protein PBMUCL1 OS=Homo sapiens GN=PBMUCL1 PE=1 SV=1	YPO2725	56.6	8e-08	COG3501	Uncharacterized protein conserved in bacteria	K10955	4e-18	92.8	xtr:100493286	intestinal mucin-2	-	-	-
CL1519.Contig2	1123	25	0.501	gi|268554174|ref|XP_002635074.1|	108	4e-22	Hypothetical protein CBG11288 [Caenorhabditis briggsae]	--	--	--	--	sp|E2RYF6|PBMU1_HUMAN	85.9	1e-16	Protein PBMUCL1 OS=Homo sapiens GN=PBMUCL1 PE=1 SV=1	YPO2725	59.7	9e-09	COG3501	Uncharacterized protein conserved in bacteria	K10955	2e-18	93.6	xtr:100493286	intestinal mucin-2	-	-	-
CL152.Contig1	2523	4593	40.9678	gi|122696686|emb|CAL23152.1|	57.4	3e-06	gustatory receptor candidate 19 [Tribolium castaneum] >gi|163716740|gb|ABY40594.1| gustatory receptor [Tribolium castaneum]	--	--	--	--	--	--	--	--	--	--	--	--	--	--	--	--	--	--	-	-	-
CL1520.Contig1	1119	239	4.8065	--	--	--	--	--	--	--	--	--	--	--	--	--	--	--	--	--	--	--	--	--	--	-	-	-
CL1521.Contig1	1664	0	0	gi|29169172|gb|AAO66461.1|	85.9	5e-15	pG1 protein [Homo sapiens]	gi|175948|gb|M85270.1|SITRRNA	1493	0	Endosymbiont Sitophilus zeamais 16S ribosomal RNA, complete	--	--	--	--	--	--	--	--	--	--	--	--	--	--	-	-	-
CL1521.Contig2	1739	1438	18.609	gi|29169172|gb|AAO66461.1|	94.7	1e-17	pG1 protein [Homo sapiens]	gi|175948|gb|M85270.1|SITRRNA	1703	0	Endosymbiont Sitophilus zeamais 16S ribosomal RNA, complete	--	--	--	--	--	--	--	--	--	--	--	--	--	--	-	-	-
CL1522.Contig1	747	143	4.308	--	--	--	--	--	--	--	--	--	--	--	--	--	--	--	--	--	--	--	--	--	--	-	-	-
CL1523.Contig1	2051	584	6.4078	gi|198468492|ref|XP_001354726.2|	291	1e-76	GA26942 [Drosophila pseudoobscura pseudoobscura] >gi|198146439|gb|EAL31781.2| GA26942 [Drosophila pseudoobscura pseudoobscura]	gi|195131442|ref|XM_002010124.1|	101	1e-17	Drosophila mojavensis GI14854 (Dmoj\GI14854), mRNA	sp|Q9VYB7|TPST_DROME	288	3e-77	Protein-tyrosine sulfotransferase OS=Drosophila melanogaster GN=Tango13 PE=2 SV=2	--	--	--	--	--	K01021	2e-77	291	dpe:Dper_GL20242	protein-tyrosine sulfotransferase [EC:2.8.2.20]	-	GO:0008146//sulfotransferase activity	GO:0043231//intracellular membrane-bounded organelle
CL1524.Contig1	3454	1429	9.3105	gi|195163207|ref|XP_002022443.1|	755	0	GL12960 [Drosophila persimilis] >gi|194104435|gb|EDW26478.1| GL12960 [Drosophila persimilis]	gi|195456659|ref|XM_002075195.1|	95.6	1e-15	Drosophila willistoni GK16122 (Dwil\GK16122), mRNA	sp|O55035|PPIG_RAT	71.6	1e-11	Peptidyl-prolyl cis-trans isomerase G OS=Rattus norvegicus GN=Ppig PE=1 SV=2	--	--	--	--	--	K09566	2e-11	72.4	rno:83624	peptidyl-prolyl isomerase G (cyclophilin G) [EC:5.2.1.8]	-	-	-
CL1525.Contig1	2697	488	4.0719	gi|24581749|ref|NP_523474.1|	413	1e-113	chorion factor 2, isoform A [Drosophila melanogaster] >gi|76803545|sp|P20385.3|CF2_DROME RecName: Full=Chorion transcription factor Cf2 >gi|10727329|gb|AAF50966.2| chorion factor 2, isoform A [Drosophila melanogaster]	gi|281364410|ref|NM_078750.3|	262	6e-66	Drosophila melanogaster chorion factor 2 (Cf2), transcript variant A, mRNA	sp|P20385|CF2_DROME	413	1e-114	Chorion transcription factor Cf2 OS=Drosophila melanogaster GN=Cf2 PE=2 SV=3	SPAC144.09c	98.6	5e-20	COG5048	FOG: Zn-finger	K02215	4e-114	413	dme:Dmel_CG11924	chorion factor 2	GO:0007525//somatic muscle development	GO:0003676//nucleic acid binding	-
CL1526.Contig1	2122	1069	11.3369	gi|289739625|gb|ADD18560.1|	581	1e-164	mitochondrial solute carrier protein [Glossina morsitans morsitans]	gi|195390672|ref|XM_002053956.1|	95.6	7e-16	Drosophila virilis GJ24190 (Dvir\GJ24190), mRNA	sp|Q5PQ27|S2542_XENLA	305	2e-82	Solute carrier family 25 member 42 OS=Xenopus laevis GN=slc25a42 PE=2 SV=1	--	--	--	--	--	K15085	2e-146	520	dwi:Dwil_GK22721	solute carrier family 25, member 42	-	-	-
CL1527.Contig1	1268	840	14.9081	gi|195380942|ref|XP_002049215.1|	258	4e-67	GJ20873 [Drosophila virilis] >gi|194144012|gb|EDW60408.1| GJ20873 [Drosophila virilis]	gi|24652803|ref|NM_136852.1|	69.9	2e-08	Drosophila melanogaster CG13197 (CG13197), mRNA	sp|Q5E999|DUS11_BOVIN	166	8e-41	RNA/RNP complex-1-interacting phosphatase OS=Bos taurus GN=DUSP11 PE=2 SV=1	SPAC1782.09c	57.4	5e-08	COG2453	Predicted protein-tyrosine phosphatase	K14165	6e-68	258	dvi:Dvir_GJ20873	dual specificity phosphatase [EC:3.1.3.16 3.1.3.48]	-	-	-
CL1528.Contig1	411	64	3.5043	--	--	--	--	gi|1754646|dbj|D89934.1|	67.9	3e-08	Musca domestica DNA, mariner-like element	--	--	--	--	--	--	--	--	--	--	--	--	--	--	-	-	-
CL1529.Contig1	682	28	0.9239	--	--	--	--	--	--	--	--	--	--	--	--	--	--	--	--	--	--	--	--	--	--	-	-	-
CL153.Contig1	263	108	9.2413	gi|194751323|ref|XP_001957976.1|	117	2e-25	GF23745 [Drosophila ananassae] >gi|190625258|gb|EDV40782.1| GF23745 [Drosophila ananassae]	--	--	--	--	--	--	--	--	--	--	--	--	--	--	--	--	--	--	-	GO:0043169//cation binding;GO:0003824//catalytic activity	-
CL153.Contig2	1507	734	10.9609	gi|194751323|ref|XP_001957976.1|	649	0	GF23745 [Drosophila ananassae] >gi|190625258|gb|EDV40782.1| GF23745 [Drosophila ananassae]	gi|195589947|ref|XM_002084675.1|	65.9	4e-07	Drosophila simulans GD14412 (Dsim\GD14412), mRNA	--	--	--	--	--	--	--	--	--	--	--	--	--	--	-	GO:0005488//binding	-
CL153.Contig3	1665	1038	14.0296	gi|195428078|ref|XP_002062101.1|	543	1e-153	GK16832 [Drosophila willistoni] >gi|194158186|gb|EDW73087.1| GK16832 [Drosophila willistoni]	gi|194751322|ref|XM_001957940.1|	77.8	1e-10	Drosophila ananassae GF23745 (Dana\GF23745), mRNA	--	--	--	--	--	--	--	--	--	--	--	--	--	--	-	-	-
CL1530.Contig1	1962	2763	31.6916	gi|198463339|ref|XP_002135479.1|	115	1e-23	GA28568 [Drosophila pseudoobscura pseudoobscura] >gi|198151215|gb|EDY74106.1| GA28568 [Drosophila pseudoobscura pseudoobscura]	--	--	--	--	sp|O01761|UNC89_CAEEL	91.3	7e-18	Muscle M-line assembly protein unc-89 OS=Caenorhabditis elegans GN=unc-89 PE=1 SV=3	HI0990	78.6	4e-14	COG3468	Type V secretory pathway, adhesin AidA	K04574	2e-20	101	mdo:100030735	neurofilament heavy polypeptide	-	-	-
CL1531.Contig1	3671	7509	46.0321	gi|125977814|ref|XP_001352940.1|	692	0	GA21917 [Drosophila pseudoobscura pseudoobscura] >gi|54641691|gb|EAL30441.1| GA21917 [Drosophila pseudoobscura pseudoobscura]	gi|195128114|ref|XM_002008475.1|	220	3e-53	Drosophila mojavensis GI13546 (Dmoj\GI13546), mRNA	sp|Q9VVY3|Y9619_DROME	683	0	CBM21 domain-containing protein CG9619 OS=Drosophila melanogaster GN=CG9619 PE=1 SV=1	--	--	--	--	--	K07189	0	692	dpo:Dpse_GA21917	protein phosphatase 1, regulatory (inhibitor) subunit 3	-	-	-
CL1532.Contig1	3213	10019	70.1741	gi|195487813|ref|XP_002092051.1|	1502	0	GE11882 [Drosophila yakuba] >gi|224487976|sp|B4P562.1|EIF3C_DROYA RecName: Full=Eukaryotic translation initiation factor 3 subunit C; Short=eIF3c; AltName: Full=Eukaryotic translation initiation factor 3 subunit 8 >gi|194178152|gb|EDW91763.1| GE11882 [Drosophila yakuba]	gi|195431769|ref|XM_002063865.1|	678	0	Drosophila willistoni GK15661 (Dwil\GK15661), mRNA	sp|B4P562|EIF3C_DROYA	1502	0	Eukaryotic translation initiation factor 3 subunit C OS=Drosophila yakuba GN=eIF3-S8 PE=3 SV=1	YDR145w	55.8	4e-07	COG5624	Transcription initiation factor TFIID, subunit TAF12 (also component of histone acetyltransferase SAGA)	K03252	0	1502	dya:Dyak_GE11882	translation initiation factor 3 subunit C	-	-	-
CL1533.Contig1	791	520	14.7941	gi|195573351|ref|XP_002104657.1|	162	1e-38	GD21064 [Drosophila simulans] >gi|194200584|gb|EDX14160.1| GD21064 [Drosophila simulans]	--	--	--	--	sp|Q5F4A9|AR6P4_CHICK	115	1e-25	ADP-ribosylation factor-like protein 6-interacting protein 4 OS=Gallus gallus GN=ARL6IP4 PE=2 SV=1	--	--	--	--	--	K08827	1e-06	53.9	xtr:779480	serine/threonine-protein kinase PRP4 [EC:2.7.11.1]	-	-	-
CL1534.Contig1	2304	4738	46.2781	gi|289743673|gb|ADD20584.1|	1139	0	electron transfer flavoprotein ubiquinone oxidoreductase [Glossina morsitans morsitans]	gi|195431422|ref|XM_002063705.1|	321	7e-84	Drosophila willistoni GK15743 (Dwil\GK15743), mRNA	sp|Q6UPE1|ETFD_RAT	858	0	Electron transfer flavoprotein-ubiquinone oxidoreductase, mitochondrial OS=Rattus norvegicus GN=Etfdh PE=2 SV=1	NMB0581	663	0	COG0644	Dehydrogenases (flavoproteins)	K00311	0	1105	dme:Dmel_CG12140	electron-transferring-flavoprotein dehydrogenase [EC:1.5.5.1]	GO:0006091//generation of precursor metabolites and energy	GO:0016649//oxidoreductase activity, acting on the CH-NH group of donors, quinone or similar compound as acceptor	GO:0019866//organelle inner membrane;GO:0044444//cytoplasmic part;GO:0015630//microtubule cytoskeleton
CL1535.Contig1	634	19	0.6744	gi|195436634|ref|XP_002066262.1|	68.2	2e-10	GK18200 [Drosophila willistoni] >gi|194162347|gb|EDW77248.1| GK18200 [Drosophila willistoni]	--	--	--	--	--	--	--	--	--	--	--	--	--	--	--	--	--	--	-	-	-
CL1536.Contig1	1446	278	4.3265	--	--	--	--	--	--	--	--	--	--	--	--	--	--	--	--	--	--	--	--	--	--	-	-	-
CL1537.Contig1	1289	1026	17.9125	gi|195452274|ref|XP_002073284.1|	460	0	GK13240 [Drosophila willistoni] >gi|194169369|gb|EDW84270.1| GK13240 [Drosophila willistoni]	gi|195111814|ref|XM_002000436.1|	176	1e-40	Drosophila mojavensis GI10249 (Dmoj\GI10249), mRNA	sp|Q91VS8|FARP2_MOUSE	202	6e-86	FERM, RhoGEF and pleckstrin domain-containing protein 2 OS=Mus musculus GN=Farp2 PE=1 SV=2	--	--	--	--	--	K06082	9e-89	212	rno:316639	FERM, RhoGEF and pleckstrin domain protein 2	-	-	-
CL1538.Contig1	1307	1827	31.4576	gi|157167925|ref|XP_001662906.1|	281	6e-74	2-deoxyglucose-6-phosphate phosphatase [Aedes aegypti] >gi|108881523|gb|EAT45748.1| 2-deoxyglucose-6-phosphate phosphatase [Aedes aegypti]	--	--	--	--	sp|Q94529|GS1_DROME	274	4e-73	Probable pseudouridine-5'-monophosphatase OS=Drosophila melanogaster GN=Gs1l PE=2 SV=2	SPCC1020.07	136	9e-32	COG0637	Predicted phosphatase/phosphohexomutase	--	--	--	--	--	-	GO:0005488//binding;GO:0003824//catalytic activity	-
CL1539.Contig1	670	52	1.7466	--	--	--	--	--	--	--	--	--	--	--	--	--	--	--	--	--	--	--	--	--	--	-	-	-
CL154.Contig1	1442	237	3.6987	gi|194883406|ref|XP_001975792.1|	124	9e-27	GG20367 [Drosophila erecta] >gi|190658979|gb|EDV56192.1| GG20367 [Drosophila erecta]	--	--	--	--	sp|Q24318|TFDP_DROME	122	2e-27	Transcription factor Dp OS=Drosophila melanogaster GN=Dp PE=1 SV=2	--	--	--	--	--	K09394	1e-27	124	der:Dere_GG20367	transcription factor Dp, invertebrate	GO:0000278//mitotic cell cycle;GO:0006277//DNA amplification;GO:0040003//chitin-based cuticle development;GO:0003006//reproductive developmental process;GO:0006355//regulation of transcription, DNA-dependent;GO:0009886//post-embryonic morphogenesis;GO:0007591//molting cycle, chitin-based cuticle;GO:0007292//female gamete generation;GO:0060541//respiratory system development;GO:0043065//positive r…	GO:0005488//binding	GO:0005667//transcription factor complex;GO:0031012//extracellular matrix
CL154.Contig2	2617	1723	14.8165	gi|195382163|ref|XP_002049800.1|	438	1e-121	GJ20546 [Drosophila virilis] >gi|194144597|gb|EDW60993.1| GJ20546 [Drosophila virilis]	gi|195431155|ref|XM_002063578.1|	105	9e-19	Drosophila willistoni GK22007 (Dwil\GK22007), mRNA	sp|Q24318|TFDP_DROME	423	8e-118	Transcription factor Dp OS=Drosophila melanogaster GN=Dp PE=1 SV=2	--	--	--	--	--	K09394	1e-121	438	dvi:Dvir_GJ20546	transcription factor Dp, invertebrate	-	-	-
CL1540.Contig1	1625	288	3.9884	gi|195030416|ref|XP_001988064.1|	201	9e-50	GH10767 [Drosophila grimshawi] >gi|193904064|gb|EDW02931.1| GH10767 [Drosophila grimshawi]	gi|195443427|ref|XM_002069383.1|	121	9e-24	Drosophila willistoni GK18746 (Dwil\GK18746), mRNA	sp|Q9CPX9|APC11_MOUSE	152	2e-36	Anaphase-promoting complex subunit 11 OS=Mus musculus GN=Anapc11 PE=2 SV=1	SPAC343.03	100	7e-21	COG5194	Component of SCF ubiquitin ligase and anaphase-promoting complex	K03358	4e-48	192	dan:Dana_GF14365	anaphase-promoting complex subunit 11	-	-	-
CL1540.Contig2	2929	988	7.591	gi|195030416|ref|XP_001988064.1|	282	6e-74	GH10767 [Drosophila grimshawi] >gi|193904064|gb|EDW02931.1| GH10767 [Drosophila grimshawi]	gi|195443427|ref|XM_002069383.1|	121	2e-23	Drosophila willistoni GK18746 (Dwil\GK18746), mRNA	sp|Q9CPX9|APC11_MOUSE	152	3e-36	Anaphase-promoting complex subunit 11 OS=Mus musculus GN=Anapc11 PE=2 SV=1	SPAC343.03	100	1e-20	COG5194	Component of SCF ubiquitin ligase and anaphase-promoting complex	K03358	1e-72	275	dan:Dana_GF14365	anaphase-promoting complex subunit 11	-	-	-
CL1541.Contig1	2152	99180	1037.16	gi|301298995|gb|ADK66839.1|	357	1e-96	actin related protein 1 [Apis cerana cerana]	gi|155933|gb|L12254.1|BCCACTINA	579	1e-161	Bactrocera dorsalis (clones pBdA2.1 and pBdA2) muscle-specific actin gene, complete cds	sp|P84185|ACT5C_ANOGA	357	4e-98	Actin-5C OS=Anopheles gambiae GN=Act5C PE=2 SV=1	SPBC32H8.12c	325	3e-88	COG5277	Actin and related proteins	K05692	1e-97	357	isc:IscW_ISCW024111	actin beta/gamma 1	-	-	-
CL1542.Contig1	2052	1180	12.941	gi|195472603|ref|XP_002088589.1|	766	0	GE11655 [Drosophila yakuba] >gi|194174690|gb|EDW88301.1| GE11655 [Drosophila yakuba]	gi|195398120|ref|XM_002057637.1|	115	7e-22	Drosophila virilis GJ18260 (Dvir\GJ18260), mRNA	sp|Q14554|PDIA5_HUMAN	424	3e-118	Protein disulfide-isomerase A5 OS=Homo sapiens GN=PDIA5 PE=1 SV=1	SPAC17H9.14c	107	8e-23	COG0526	Thiol-disulfide isomerase and thioredoxins	K09583	0	766	dya:Dyak_GE11655	protein disulfide isomerase family A, member 5 [EC:5.3.4.1]	-	-	-
CL1543.Contig1	2475	841	7.6469	gi|195401054|ref|XP_002059129.1|	1196	0	GJ16196 [Drosophila virilis] >gi|194156003|gb|EDW71187.1| GJ16196 [Drosophila virilis]	gi|195448634|ref|XM_002071710.1|	254	1e-63	Drosophila willistoni GK24981 (Dwil\GK24981), mRNA	sp|P86410|RLGPB_RAT	526	1e-148	Ral GTPase-activating protein subunit beta OS=Rattus norvegicus GN=Ralgapb PE=1 SV=1	--	--	--	--	--	--	--	--	--	--	GO:0009966//regulation of signal transduction	GO:0008047//enzyme activator activity	GO:0044464//cell part
CL1544.Contig1	898	1126	28.2179	gi|289742399|gb|ADD19947.1|	416	1e-115	seven transmembrane domain protein tMEM147 [Glossina morsitans morsitans]	gi|195433317|ref|XM_002064626.1|	95.6	3e-16	Drosophila willistoni GK23717 (Dwil\GK23717), mRNA	sp|Q6DGL7|TM147_DANRE	238	1e-62	Transmembrane protein 147 OS=Danio rerio GN=tmem147 PE=2 SV=1	--	--	--	--	--	--	--	--	--	--	-	-	GO:0031224//intrinsic to membrane
CL1545.Contig1	1751	13093	168.274	gi|289743401|gb|ADD20448.1|	634	1e-180	hydroxysteroid dehydrogenase-like 2 [Glossina morsitans morsitans]	gi|195119881|ref|XM_002004422.1|	99.6	4e-17	Drosophila mojavensis GI19943 (Dmoj\GI19943), mRNA	sp|Q6P5L8|HSDL2_DANRE	478	2e-134	Hydroxysteroid dehydrogenase-like protein 2 OS=Danio rerio GN=hsdl2 PE=2 SV=1	CC0400	350	6e-96	COG1028	Dehydrogenases with different specificities (related to short-chain alcohol dehydrogenases)	K12405	1e-18	95.5	cbr:CBG10899	3-hydroxyacyl-CoA dehydrogenase / 3a,7a,12a-trihydroxy-5b-cholest-24-enoyl-CoA hydratase [EC:1.1.1.35 4.2.1.107]	-	-	-
CL1546.Contig1	490	299	13.7321	--	--	--	--	gi|308229967|gb|GU182370.1|	61.9	2e-06	Mus musculus protein kinase C delta (PKCdelta) gene, promoter region and 5' UTR	--	--	--	--	--	--	--	--	--	--	--	--	--	--	-	-	-
CL1547.Contig1	1318	451	7.7006	gi|125979525|ref|XP_001353795.1|	492	1e-137	GA17742 [Drosophila pseudoobscura pseudoobscura] >gi|54640778|gb|EAL29529.1| GA17742 [Drosophila pseudoobscura pseudoobscura]	gi|195442435|ref|XM_002068928.1|	182	2e-42	Drosophila willistoni GK18051 (Dwil\GK18051), mRNA	sp|Q95YI5|US74C_DROME	477	3e-134	UDP-sugar transporter UST74c OS=Drosophila melanogaster GN=frc PE=1 SV=2	SPAC144.18	70.1	8e-12	COG5070	Nucleotide-sugar transporter	--	--	--	--	--	-	-	-
CL1548.Contig1	1591	681	9.6325	gi|312119969|ref|XP_003151749.1|	55.8	6e-06	hypothetical protein LOAG_16213 [Loa loa] >gi|307753086|gb|EFO12320.1| hypothetical protein LOAG_16213 [Loa loa]	gi|21956624|gb|AC116021.5|	69.9	3e-08	Homo sapiens chromosome 11, clone CTD-2589M5, complete sequence	--	--	--	--	--	--	--	--	--	--	--	--	--	--	-	-	-
CL1549.Contig1	2389	1391	13.1031	gi|195391426|ref|XP_002054361.1|	719	0	GJ24403 [Drosophila virilis] >gi|194152447|gb|EDW67881.1| GJ24403 [Drosophila virilis]	--	--	--	--	sp|P0C1T0|MMEL1_RAT	271	5e-72	Membrane metallo-endopeptidase-like 1 OS=Rattus norvegicus GN=Mmel1 PE=1 SV=1	XF0576	123	1e-27	COG3590	Predicted metalloendopeptidase	K01415	0	676	dme:Dmel_CG14527	endothelin-converting enzyme [EC:3.4.24.71]	-	-	-
CL155.Contig1	1358	134	2.2206	--	--	--	--	--	--	--	--	--	--	--	--	--	--	--	--	--	--	--	--	--	--	-	-	-
CL1550.Contig1	1676	568	7.6267	gi|494995|gb|AAA69818.1|	259	1e-105	cytochrome P450 [Musca domestica]	--	--	--	--	sp|Q9V770|C6A17_DROME	213	5e-90	Probable cytochrome P450 6a17 OS=Drosophila melanogaster GN=Cyp6a17 PE=2 SV=1	BH0579	77.4	4e-24	COG2124	Cytochrome P450	K15002	9e-90	216	dsi:Dsim_GD11083	cytochrome P450, family 6 [EC:1.14.-.-]	-	-	-
CL1551.Contig1	2353	2524	24.1396	gi|289740887|gb|ADD19191.1|	465	1e-129	galectin [Glossina morsitans morsitans]	gi|195113999|ref|XM_002001519.1|	67.9	2e-07	Drosophila mojavensis GI16246 (Dmoj\GI16246), mRNA	sp|P56470|LEG4_HUMAN	139	3e-32	Galectin-4 OS=Homo sapiens GN=LGALS4 PE=1 SV=1	--	--	--	--	--	K04437	2e-34	148	dgr:Dgri_GH14254	filamin	-	-	-
CL1552.Contig1	1839	3887	47.5659	gi|195395622|ref|XP_002056435.1|	486	1e-179	GJ10229 [Drosophila virilis] >gi|194143144|gb|EDW59547.1| GJ10229 [Drosophila virilis]	gi|1336079|gb|U56636.1|LCU56636	71.9	8e-09	Lucilia cuprina alpha esterase (LcaE7) mRNA, implicated in organophosphate resistance, complete cds	sp|P16854|EST1_CULPI	286	1e-96	Esterase B1 OS=Culex pipiens GN=B1 PE=3 SV=1	BS_pnbA	115	3e-44	COG2272	Carboxylesterase type B	K01044	4e-169	464	dme:Dmel_CG1089	carboxylesterase [EC:3.1.1.1]	-	-	-
CL1553.Contig1	832	1749	47.3074	gi|195448573|ref|XP_002071718.1|	67	9e-10	GK18866 [Drosophila willistoni] >gi|194167803|gb|EDW82704.1| GK18866 [Drosophila willistoni]	--	--	--	--	--	--	--	--	--	--	--	--	--	--	--	--	--	--	-	-	-
CL1554.Contig1	394	42	2.3989	--	--	--	--	gi|23379325|gb|AY055821.1|	163	6e-37	Musca domestica ABC membrane transporter (white) gene, partial cds	--	--	--	--	--	--	--	--	--	--	--	--	--	--	-	-	-
CL1555.Contig1	2678	1889	15.8739	gi|289741845|gb|ADD19670.1|	985	0	very-long-chain acyl-CoA synthetase [Glossina morsitans morsitans]	gi|198461355|ref|XM_002138955.1|	63.9	3e-06	Drosophila pseudoobscura pseudoobscura GA24089 (Dpse\GA24089), mRNA	sp|Q4R3Y4|S27A4_MACFA	523	1e-147	Long-chain fatty acid transport protein 4 OS=Macaca fascicularis GN=SLC27A4 PE=2 SV=1	PA2893	362	2e-99	COG0318	Acyl-CoA synthetases (AMP-forming)/AMP-acid ligases II	K08745	0	823	der:Dere_GG22959	solute carrier family 27 (fatty acid transporter), member 1/4 [EC:6.2.1.-]	-	-	-
CL1556.Contig1	2165	2963	30.799	gi|195126162|ref|XP_002007543.1|	531	1e-168	GI12330 [Drosophila mojavensis] >gi|193919152|gb|EDW18019.1| GI12330 [Drosophila mojavensis]	gi|195435827|ref|XM_002065845.1|	129	5e-26	Drosophila willistoni GK20569 (Dwil\GK20569), mRNA	sp|Q9EPJ9|ARFG1_MOUSE	193	6e-63	ADP-ribosylation factor GTPase-activating protein 1 OS=Mus musculus GN=Arfgap1 PE=1 SV=2	YDL226c	122	7e-33	COG5347	GTPase-activating protein that regulates ARFs (ADP-ribosylation factors), involved in ARF-mediated vesicular transport	K12492	5e-169	531	dmo:Dmoj_GI12330	ADP-ribosylation factor GTPase-activating protein 1	-	-	-
CL1557.Contig1	1253	109	1.9577	gi|289742053|gb|ADD19774.1|	440	1e-122	transmembrane protein 55B [Glossina morsitans morsitans]	gi|195428280|ref|XM_002062166.1|	250	1e-62	Drosophila willistoni GK17416 (Dwil\GK17416), mRNA	sp|Q3TWL2|TM55B_MOUSE	251	2e-66	Transmembrane protein 55B OS=Mus musculus GN=Tmem55b PE=1 SV=1	--	--	--	--	--	K13084	1e-112	406	dwi:Dwil_GK17416	phosphatidylinositol-4,5-bisphosphate 4-phosphatase [EC:3.1.3.78]	-	-	-
CL1557.Contig2	1393	104	1.6801	gi|289742053|gb|ADD19774.1|	440	1e-122	transmembrane protein 55B [Glossina morsitans morsitans]	gi|195428280|ref|XM_002062166.1|	250	1e-62	Drosophila willistoni GK17416 (Dwil\GK17416), mRNA	sp|Q3TWL2|TM55B_MOUSE	251	3e-66	Transmembrane protein 55B OS=Mus musculus GN=Tmem55b PE=1 SV=1	--	--	--	--	--	K13084	2e-112	406	dwi:Dwil_GK17416	phosphatidylinositol-4,5-bisphosphate 4-phosphatase [EC:3.1.3.78]	-	-	-
CL1558.Contig1	1541	663	9.6822	gi|195134630|ref|XP_002011740.1|	224	7e-57	GI10922 [Drosophila mojavensis] >gi|193906863|gb|EDW05730.1| GI10922 [Drosophila mojavensis]	--	--	--	--	sp|Q9VXN9|PGPLE_DROME	224	3e-58	Peptidoglycan-recognition protein LE OS=Drosophila melanogaster GN=PGRP-LE PE=1 SV=1	Rv3811	72.4	2e-12	COG5479	Uncharacterized protein potentially involved in peptidoglycan biosynthesis	K01446	1e-57	224	dmo:Dmoj_GI10922	N-acetylmuramoyl-L-alanine amidase [EC:3.5.1.28]	GO:0042742//defense response to bacterium;GO:0010259//multicellular organismal aging;GO:0002376//immune system process;GO:0031349//positive regulation of defense response	GO:0005539//glycosaminoglycan binding	-
CL1559.Contig1	2232	2884	29.078	gi|20129257|ref|NP_608985.1|	721	0	CG9135, isoform A [Drosophila melanogaster] >gi|24582121|ref|NP_723150.1| CG9135, isoform B [Drosophila melanogaster] >gi|7297063|gb|AAF52332.1| CG9135, isoform A [Drosophila melanogaster] >gi|16185397|gb|AAL13911.1| LD39815p [Drosophila melanogaster] >gi|22945734|gb|AAN10577.1| CG9135, isoform B [Drosophila melanogaster] >gi|116812093|emb|CAL26239.1| CG9135 [Drosophila melanogaster] >gi|11681209…	gi|195030319|ref|XM_001987980.1|	363	2e-96	Drosophila grimshawi GH10796 (Dgri\GH10796), mRNA	sp|Q6NYE2|RCC2_DANRE	347	4e-106	Protein RCC2 homolog OS=Danio rerio GN=rcc2 PE=2 SV=1	ECU04g1500	77	1e-13	COG5184	Alpha-tubulin suppressor and related RCC1 domain-containing proteins	K10615	6e-28	126	mdo:100010813	E3 ubiquitin-protein ligase HERC4 [EC:6.3.2.19]	-	-	GO:0015630//microtubule cytoskeleton
CL156.Contig1	3519	2239	14.3185	gi|195124241|ref|XP_002006602.1|	777	0	GI18492 [Drosophila mojavensis] >gi|193911670|gb|EDW10537.1| GI18492 [Drosophila mojavensis]	gi|195425497|ref|XM_002061002.1|	317	2e-82	Drosophila willistoni GK10725 (Dwil\GK10725), mRNA	sp|Q95ZJ1|GALT5_CAEEL	579	0	Polypeptide N-acetylgalactosaminyltransferase 5 OS=Caenorhabditis elegans GN=gly-5 PE=1 SV=2	--	--	--	--	--	K00710	0	777	dmo:Dmoj_GI18492	polypeptide N-acetylgalactosaminyltransferase [EC:2.4.1.41]	-	-	-
CL1560.Contig1	2499	1737	15.6422	gi|158299870|ref|XP_553055.2|	584	1e-165	AGAP009127-PA [Anopheles gambiae str. PEST] >gi|157013726|gb|EAL39050.2| AGAP009127-PA [Anopheles gambiae str. PEST]	--	--	--	--	sp|P08195|4F2_HUMAN	90.1	2e-17	4F2 cell-surface antigen heavy chain OS=Homo sapiens GN=SLC3A2 PE=1 SV=3	SPBC1683.07	90.9	1e-17	COG0366	Glycosidases	K14210	4e-25	117	spu:586832	solute carrier family 3 (neutral and basic amino acid transporter), member 1	-	-	-
CL1561.Contig1	1589	1215	17.2074	gi|195395754|ref|XP_002056499.1|	697	0	GJ10190 [Drosophila virilis] >gi|194143208|gb|EDW59611.1| GJ10190 [Drosophila virilis]	gi|195450167|ref|XM_002072358.1|	347	8e-92	Drosophila willistoni GK22817 (Dwil\GK22817), mRNA	sp|P55039|DRG2_HUMAN	595	7e-170	Developmentally-regulated GTP-binding protein 2 OS=Homo sapiens GN=DRG2 PE=1 SV=1	SPBC354.01	459	8e-129	COG1163	Predicted GTPase	K06944	0	697	dvi:Dvir_GJ10190		-	-	-
CL1562.Contig1	2377	2145	20.3077	gi|158340|gb|AAA62769.1|	469	1e-130	recombination repair protein [Drosophila melanogaster] >gi|3342457|gb|AAC27621.1| recombination repair protein 1 [Drosophila melanogaster]	--	--	--	--	sp|P27864|RRP1_DROME	468	3e-131	Recombination repair protein 1 OS=Drosophila melanogaster GN=Rrp1 PE=1 SV=2	FN0047	221	6e-57	COG0708	Exonuclease III	K10771	5e-128	459	dme:Dmel_CG3178	AP endonuclease 1 [EC:4.2.99.18]	-	-	-
CL1563.Contig1	1304	1704	29.4073	--	--	--	--	--	--	--	--	--	--	--	--	--	--	--	--	--	--	--	--	--	--	-	-	-
CL1564.Contig1	2767	3268	26.5788	gi|195050557|ref|XP_001992919.1|	529	0	GH13380 [Drosophila grimshawi] >gi|193899978|gb|EDV98844.1| GH13380 [Drosophila grimshawi]	gi|195050556|ref|XM_001992883.1|	139	7e-29	Drosophila grimshawi GH13380 (Dgri\GH13380), mRNA	sp|P48147|PPCE_HUMAN	370	0	Prolyl endopeptidase OS=Homo sapiens GN=PREP PE=1 SV=2	all2533	319	9e-173	COG1505	Serine proteases of the peptidase family S9A	K01322	0	529	dgr:Dgri_GH13380	prolyl oligopeptidase [EC:3.4.21.26]	GO:0019538//protein metabolic process	GO:0004175//endopeptidase activity	-
CL1565.Contig1	439	63	3.2295	--	--	--	--	--	--	--	--	--	--	--	--	--	--	--	--	--	--	--	--	--	--	-	-	-
CL1566.Contig1	1795	713	8.939	gi|195488621|ref|XP_002092392.1|	651	0	GE11692 [Drosophila yakuba] >gi|194178493|gb|EDW92104.1| GE11692 [Drosophila yakuba]	--	--	--	--	sp|P29523|PPB_BOMMO	412	1e-114	Membrane-bound alkaline phosphatase OS=Bombyx mori GN=Alp-m PE=1 SV=3	XF0657	306	1e-82	COG1785	Alkaline phosphatase	K01077	0	651	dya:Dyak_GE11692	alkaline phosphatase [EC:3.1.3.1]	-	-	-
CL1567.Contig1	821	621	17.022	gi|289743303|gb|ADD20399.1|	342	1e-92	acetyltransferase family protein [Glossina morsitans morsitans]	gi|198452877|ref|XM_002137518.1|	109	2e-20	Drosophila pseudoobscura pseudoobscura GA27286 (Dpse\GA27286), mRNA	sp|Q6P632|NAA20_XENTR	260	2e-69	N-alpha-acetyltransferase 20, NatB catalytic subunit OS=Xenopus tropicalis GN=naa20 PE=2 SV=1	SPCC16C4.12	181	1e-45	COG0456	Acetyltransferases	K00670	2e-93	342	dgr:Dgri_GH24558	peptide alpha-N-acetyltransferase [EC:2.3.1.88]	-	-	-
CL1568.Contig1	2222	648	6.5629	gi|195382725|ref|XP_002050079.1|	660	0	GJ21942 [Drosophila virilis] >gi|194144876|gb|EDW61272.1| GJ21942 [Drosophila virilis]	gi|195382724|ref|XM_002050043.1|	99.6	5e-17	Drosophila virilis GJ21942 (Dvir\GJ21942), mRNA	sp|Q9JI12|VGLU2_RAT	281	6e-75	Vesicular glutamate transporter 2 OS=Rattus norvegicus GN=Slc17a6 PE=1 SV=1	dgoT	107	1e-22	COG0477	Permeases of the major facilitator superfamily	K08193	7e-90	332	aag:AaeL_AAEL006514	MFS transporter, ACS family, solute carrier family 17 (sodium-dependent inorganic phosphate cotransporter), other	GO:0006810//transport	-	-
CL1569.Contig1	2963	938	7.1242	gi|195109883|ref|XP_001999511.1|	1224	0	GI24560 [Drosophila mojavensis] >gi|193916105|gb|EDW14972.1| GI24560 [Drosophila mojavensis]	gi|195444462|ref|XM_002069842.1|	182	5e-42	Drosophila willistoni GK11333 (Dwil\GK11333), mRNA	sp|Q96L93|KI16B_HUMAN	603	3e-177	Kinesin-like protein KIF16B OS=Homo sapiens GN=KIF16B PE=1 SV=2	YGL216w	238	3e-62	COG5059	Kinesin-like protein	K10392	0	1224	dmo:Dmoj_GI24560	kinesin family member 1/13/14	GO:0007017//microtubule-based process	GO:0005543//phospholipid binding;GO:0003774//motor activity;GO:0032559//adenyl ribonucleotide binding	GO:0015630//microtubule cytoskeleton
CL157.Contig1	5803	1832	7.1045	gi|195439846|ref|XP_002067770.1|	2083	0	GK12606 [Drosophila willistoni] >gi|194163855|gb|EDW78756.1| GK12606 [Drosophila willistoni]	gi|195126728|ref|XM_002007787.1|	371	2e-98	Drosophila mojavensis GI12168 (Dmoj\GI12168), mRNA	sp|Q9I7U4|TITIN_DROME	2023	0	Titin OS=Drosophila melanogaster GN=sls PE=1 SV=3	aq_629	90.5	3e-17	COG1196	Chromosome segregation ATPases	K14721	2e-117	425	phu:Phum_PHUM540970	DNA-directed RNA polymerase III subunit RPC5	-	-	-
CL157.Contig2	4792	2951	13.8585	gi|195439846|ref|XP_002067770.1|	1233	0	GK12606 [Drosophila willistoni] >gi|194163855|gb|EDW78756.1| GK12606 [Drosophila willistoni]	gi|195126728|ref|XM_002007787.1|	371	2e-98	Drosophila mojavensis GI12168 (Dmoj\GI12168), mRNA	sp|Q9I7U4|TITIN_DROME	1181	0	Titin OS=Drosophila melanogaster GN=sls PE=1 SV=3	aq_629	90.5	3e-17	COG1196	Chromosome segregation ATPases	K14721	2e-98	362	phu:Phum_PHUM540970	DNA-directed RNA polymerase III subunit RPC5	-	-	-
CL1570.Contig1	2608	1426	12.3048	gi|289740471|gb|ADD18983.1|	1215	0	mitochondrial Fe/S cluster exporter [Glossina morsitans morsitans]	gi|189238012|ref|XM_001813323.1|	157	3e-34	PREDICTED: Tribolium castaneum similar to ATP-binding cassette sub-family B member 7 (LOC100142266), mRNA	sp|Q61102|ABCB7_MOUSE	739	0	ATP-binding cassette sub-family B member 7, mitochondrial OS=Mus musculus GN=Abcb7 PE=1 SV=3	YMR301c	548	2e-155	COG5265	ABC-type transport system involved in Fe-S cluster assembly, permease and ATPase components	K05662	0	1141	dwi:Dwil_GK11977	ATP-binding cassette, subfamily B (MDR/TAP), member 7	-	-	-
CL1571.Contig1	2148	1428	14.9609	gi|195155197|ref|XP_002018493.1|	469	1e-130	GL17735 [Drosophila persimilis] >gi|194114289|gb|EDW36332.1| GL17735 [Drosophila persimilis]	gi|195029168|ref|XM_001987411.1|	105	7e-19	Drosophila grimshawi GH19961 (Dgri\GH19961), mRNA	sp|Q5RAJ4|CYBR1_PONAB	118	5e-26	Cytochrome b reductase 1 OS=Pongo abelii GN=CYBRD1 PE=2 SV=1	--	--	--	--	--	K05891	2e-108	394	dme:Dmel_CG8776	carbon-monoxide dehydrogenase (cytochrome b-561) [EC:1.2.2.4]	-	-	-
CL1572.Contig1	1858	865	10.4769	gi|21355805|ref|NP_651005.1|	1055	0	CG6015 [Drosophila melanogaster] >gi|7300806|gb|AAF55949.1| CG6015 [Drosophila melanogaster] >gi|17862316|gb|AAL39635.1| LD21931p [Drosophila melanogaster]	gi|195453211|ref|XM_002073653.1|	454	1e-124	Drosophila willistoni GK13002 (Dwil\GK13002), mRNA	sp|Q9DC48|PRP17_MOUSE	761	0	Pre-mRNA-processing factor 17 OS=Mus musculus GN=Cdc40 PE=1 SV=1	all0664	111	5e-24	COG2319	FOG: WD40 repeat	K12816	0	1055	dme:Dmel_CG6015	pre-mRNA-processing factor 17	-	-	-
CL1573.Contig1	805	156	4.3611	gi|83595243|gb|ABC25073.1|	211	2e-53	serine protease inhibitor 4 [Glossina morsitans morsitans]	--	--	--	--	sp|P22922|A1AT_BOMMO	155	1e-37	Antitrypsin OS=Bombyx mori PE=1 SV=2	MA2613	125	8e-29	COG4826	Serine protease inhibitor	K13963	2e-49	196	dwi:Dwil_GK20760	serpin B	GO:0010466//negative regulation of peptidase activity;GO:0010955//negative regulation of protein maturation by peptide bond cleavage	GO:0004866//endopeptidase inhibitor activity	-
CL1574.Contig1	525	65	2.7862	--	--	--	--	--	--	--	--	--	--	--	--	--	--	--	--	--	--	--	--	--	--	-	-	-
CL1575.Contig1	721	21	0.6555	gi|320542228|ref|NP_001188651.1|	171	4e-41	paralytic, isoform BD [Drosophila melanogaster] >gi|318069441|gb|ADV37733.1| paralytic, isoform BD [Drosophila melanogaster]	gi|56548474|gb|AY834743.1|	492	1e-135	Musca domestica voltage-sensitive sodium channel mRNA, complete cds	sp|P35500|SCNA_DROME	171	2e-42	Sodium channel protein para OS=Drosophila melanogaster GN=para PE=2 SV=3	--	--	--	--	--	K05388	6e-42	171	dvi:Dvir_GJ19029	voltage-gated sodium channel alpha, invertebrate	GO:0008049//male courtship behavior;GO:0017085//response to insecticide;GO:0030001//metal ion transport	GO:0005272//sodium channel activity	GO:0005887//integral to plasma membrane
CL1576.Contig1	794	37	1.0487	--	--	--	--	--	--	--	--	--	--	--	--	--	--	--	--	--	--	--	--	--	--	-	-	-
CL1577.Contig1	1848	1425	17.3531	gi|289740787|gb|ADD19141.1|	730	0	molecular chaperone [Glossina morsitans morsitans]	gi|195455211|ref|XM_002074577.1|	97.6	1e-16	Drosophila willistoni GK23073 (Dwil\GK23073), mRNA	sp|Q24331|TID_DROVI	706	0	Protein tumorous imaginal discs, mitochondrial OS=Drosophila virilis GN=l(2)tid PE=2 SV=1	BH1348	259	8e-69	COG0484	DnaJ-class molecular chaperone with C-terminal Zn finger domain	K09504	0	690	dpe:Dper_GL16883	DnaJ homolog subfamily A member 3	-	-	-
CL1578.Contig1	503	72	3.2213	gi|194897179|ref|XP_001978606.1|	145	5e-34	GG17588 [Drosophila erecta] >gi|190650255|gb|EDV47533.1| GG17588 [Drosophila erecta]	--	--	--	--	sp|Q9HAU5|RENT2_HUMAN	92.4	4e-19	Regulator of nonsense transcripts 2 OS=Homo sapiens GN=UPF2 PE=1 SV=1	--	--	--	--	--	K14327	9e-35	145	der:Dere_GG17588	regulator of nonsense transcripts 2	GO:0035194//posttranscriptional gene silencing by RNA;GO:0000956//nuclear-transcribed mRNA catabolic process	-	-
CL158.Contig1	3870	402319	2339.5	gi|161078122|ref|NP_001036695.1|	818	0	pasilla, isoform K [Drosophila melanogaster] >gi|320542560|ref|NP_001189201.1| pasilla, isoform P [Drosophila melanogaster] >gi|320542562|ref|NP_001189202.1| pasilla, isoform M [Drosophila melanogaster] >gi|113194763|gb|ABI31152.1| pasilla, isoform K [Drosophila melanogaster] >gi|318068745|gb|ADV37292.1| pasilla, isoform P [Drosophila melanogaster] >gi|318068746|gb|ADV37293.1| pasilla, isoform M …	gi|158344510|gb|EU154477.1|	3178	0	Musca domestica mitochondrion, partial genome	sp|P00418|COX3_DROYA	440	1e-122	Cytochrome c oxidase subunit 3 OS=Drosophila yakuba GN=mt:CoIII PE=3 SV=1	mlr7496	227	1e-58	COG1845	Heme/copper-type cytochrome/quinol oxidase, subunit 3	K14944	0	815	der:Dere_GG16798	RNA-binding protein Nova	-	-	-
CL1580.Contig1	1003	1001	22.4593	gi|195394896|ref|XP_002056075.1|	122	3e-26	GJ10740 [Drosophila virilis] >gi|194142784|gb|EDW59187.1| GJ10740 [Drosophila virilis]	gi|189182019|gb|BT032772.1|	69.9	2e-08	Drosophila melanogaster IP20934 full insert cDNA	sp|Q9P2X0|DPM3_HUMAN	62.8	1e-09	Dolichol-phosphate mannosyltransferase subunit 3 OS=Homo sapiens GN=DPM3 PE=1 SV=2	--	--	--	--	--	K09659	5e-27	122	dvi:Dvir_GJ10740	dolichyl-phosphate mannosyltransferase polypeptide 3	-	-	-
CL1581.Contig1	1824	160	1.974	gi|195440708|ref|XP_002068182.1|	600	1e-170	GK10321 [Drosophila willistoni] >gi|194164267|gb|EDW79168.1| GK10321 [Drosophila willistoni]	gi|195440707|ref|XM_002068146.1|	170	1e-38	Drosophila willistoni GK10321 (Dwil\GK10321), mRNA	sp|A2RSJ4|UH1BL_MOUSE	167	5e-41	UHRF1-binding protein 1-like OS=Mus musculus GN=Uhrf1bp1l PE=2 SV=2	--	--	--	--	--	K06092	5e-24	113	rno:140581	InaD-like protein	-	-	-
CL1582.Contig1	1029	73	1.5965	--	--	--	--	--	--	--	--	--	--	--	--	--	--	--	--	--	--	--	--	--	--	-	-	-
CL1583.Contig1	1740	443	5.7295	gi|194760458|ref|XP_001962457.1|	126	4e-27	GF15474 [Drosophila ananassae] >gi|190616154|gb|EDV31678.1| GF15474 [Drosophila ananassae]	gi|23953890|gb|AY159038.1|	63.9	2e-06	Dictyostelium discoideum LvsB (lvsB) gene, complete cds	sp|Q9VIS1|CDGAP_DROME	120	9e-27	GTPase-activating protein CdGAPr OS=Drosophila melanogaster GN=CdGAPr PE=1 SV=2	--	--	--	--	--	K15144	7e-07	56.2	dpe:Dper_GL25285	mediator of RNA polymerase II transcription subunit 1	GO:0050896//response to stimulus;GO:0009987//cellular process	-	-
CL1584.Contig1	476	313	14.7979	--	--	--	--	--	--	--	--	--	--	--	--	--	--	--	--	--	--	--	--	--	--	-	-	-
CL1585.Contig1	1494	5354	80.6475	gi|289739695|gb|ADD18595.1|	226	3e-57	vesicle-associated membrane protein-associated protein A [Glossina morsitans morsitans]	gi|39725775|gb|AC102157.12|	61.9	7e-06	Mus musculus chromosome 1, clone RP23-393K4, complete sequence	sp|Q16943|VP33_APLCA	121	5e-27	Vesicle-associated membrane protein/synaptobrevin-binding protein OS=Aplysia californica PE=2 SV=1	SPAC17C9.12	67.8	5e-14	COG5066	VAMP-associated protein involved in inositol metabolism	K06096	2e-35	105	bfo:BRAFLDRAFT_68601	vesicle-associated membrane protein-associated protein A	GO:0048741//skeletal muscle fiber development;GO:0016044//membrane organization;GO:0007269//neurotransmitter secretion;GO:0007249//I-kappaB kinase/NF-kappaB cascade;GO:0006643//membrane lipid metabolic process;GO:0006915//apoptosis	GO:0046983//protein dimerization activity	GO:0043231//intracellular membrane-bounded organelle;GO:0043296//apical junction complex;GO:0031090//organelle membrane;GO:0044444//cytoplasmic part
CL1586.Contig1	1179	361	6.8906	gi|289741151|gb|ADD19323.1|	231	4e-59	secreted thioredoxin-like protein [Glossina morsitans morsitans]	--	--	--	--	sp|Q6P6J9|TXD15_MOUSE	43.1	4e-09	Thioredoxin domain-containing protein 15 OS=Mus musculus GN=Txndc15 PE=1 SV=1	--	--	--	--	--	--	--	--	--	--	-	-	-
CL1587.Contig1	3384	6025	40.0673	gi|195157002|ref|XP_002019385.1|	556	1e-156	GL12264 [Drosophila persimilis] >gi|198454655|ref|XP_002137923.1| GA26244 [Drosophila pseudoobscura pseudoobscura] >gi|194115976|gb|EDW38019.1| GL12264 [Drosophila persimilis] >gi|198132893|gb|EDY68481.1| GA26244 [Drosophila pseudoobscura pseudoobscura]	gi|157111902|ref|XM_001657298.1|	135	1e-27	Aedes aegypti tricarboxylate transport protein partial mRNA	sp|P53007|TXTP_HUMAN	389	2e-107	Tricarboxylate transport protein, mitochondrial OS=Homo sapiens GN=SLC25A1 PE=1 SV=2	DR0004	53.1	3e-06	COG0494	NTP pyrophosphohydrolases including oxidative damage repair enzymes	K15100	5e-157	556	dpe:Dper_GL12264	solute carrier family 25 (mitochondrial citrate transporter), member 1	-	-	-
CL1588.Contig1	4229	36589	194.704	gi|161078193|ref|NP_001097747.1|	638	0	curled, isoform E [Drosophila melanogaster] >gi|73853348|gb|AAZ86746.1| RE65127p [Drosophila melanogaster] >gi|108383940|gb|ABF85759.1| IP15605p [Drosophila melanogaster] >gi|158030220|gb|ABW08641.1| curled, isoform E [Drosophila melanogaster]	gi|194741939|ref|XM_001953431.1|	192	8e-45	Drosophila ananassae GF17206 (Dana\GF17206), mRNA	sp|Q9UK39|NOCT_HUMAN	281	1e-74	Nocturnin OS=Homo sapiens GN=CCRN4L PE=2 SV=2	YAL021c_2	82.8	5e-15	COG5239	mRNA deadenylase, exonuclease subunit and related nucleases	K12603	4e-18	95.1	spu:580732	CCR4-NOT transcription complex subunit 6	GO:0009314//response to radiation;GO:0007626//locomotory behavior	GO:0046914//transition metal ion binding;GO:0003676//nucleic acid binding	GO:0044424//intracellular part
CL1589.Contig1	1601	1451	20.3957	gi|345497202|ref|XP_003427934.1|	56.6	3e-06	PREDICTED: protein wos2-like isoform 2 [Nasonia vitripennis]	--	--	--	--	sp|O96923|GNRA_DICDI	52.4	3e-06	Gelsolin-related protein of 125 kDa OS=Dictyostelium discoideum GN=gnrA PE=1 SV=1	--	--	--	--	--	--	--	--	--	--	-	-	-
CL159.Contig1	915	99	2.4349	--	--	--	--	--	--	--	--	--	--	--	--	--	--	--	--	--	--	--	--	--	--	-	-	-
CL159.Contig2	922	56	1.3668	--	--	--	--	--	--	--	--	--	--	--	--	--	--	--	--	--	--	--	--	--	--	-	-	-
CL1590.Contig1	1225	59	1.0839	--	--	--	--	--	--	--	--	--	--	--	--	--	--	--	--	--	--	--	--	--	--	-	-	-
CL1591.Contig1	2252	551	5.5061	gi|195447530|ref|XP_002071255.1|	607	0	GK25229 [Drosophila willistoni] >gi|194167340|gb|EDW82241.1| GK25229 [Drosophila willistoni]	gi|195043657|ref|XM_001991627.1|	192	4e-45	Drosophila grimshawi GH11941 (Dgri\GH11941), mRNA	sp|P70188|KIFA3_MOUSE	180	2e-50	Kinesin-associated protein 3 OS=Mus musculus GN=Kifap3 PE=1 SV=1	--	--	--	--	--	--	--	--	--	--	-	-	-
CL1592.Contig1	356	432	27.3084	gi|194761050|ref|XP_001962745.1|	94.4	1e-18	GF14277 [Drosophila ananassae] >gi|190616442|gb|EDV31966.1| GF14277 [Drosophila ananassae]	--	--	--	--	sp|Q9V3U0|BGML_DROME	92	3e-19	Long-chain-fatty-acid--CoA ligase bubblegum-like OS=Drosophila melanogaster GN=CG4500 PE=2 SV=1	ML0887	56.6	1e-08	COG1022	Long-chain acyl-CoA synthetases (AMP-forming)	K15013	9e-18	88.6	der:Dere_GG23906	long-chain-fatty-acid--CoA ligase ACSBG [EC:6.2.1.3]	GO:0009888//tissue development	GO:0003824//catalytic activity	-
CL1593.Contig1	925	64	1.557	--	--	--	--	gi|225921687|gb|FJ231907.1|	75.8	3e-10	Musca domestica clone MdCT234 microsatellite sequence	--	--	--	--	--	--	--	--	--	--	--	--	--	--	-	-	-
CL1594.Contig1	2570	1789	15.6654	gi|24644057|ref|NP_649488.2|	432	0	CG31534, isoform A [Drosophila melanogaster] >gi|23170480|gb|AAF52102.3| CG31534, isoform A [Drosophila melanogaster]	gi|28571509|ref|NM_141231.3|	163	4e-36	Drosophila melanogaster CG31534 (CG31534), transcript variant A, mRNA	sp|Q8WWI1|LMO7_HUMAN	103	2e-21	LIM domain only protein 7 OS=Homo sapiens GN=LMO7 PE=1 SV=3	--	--	--	--	--	K06084	3e-62	240	nvi:100123436	F-box protein 20	-	-	-
CL1596.Contig1	1675	593	7.9671	gi|289741437|gb|ADD19466.1|	347	1e-93	conserved Zn-finger protein [Glossina morsitans morsitans]	gi|195487929|ref|XM_002092063.1|	83.8	2e-12	Drosophila yakuba GE11855 (Dyak\GE11855), mRNA	sp|O95218|ZRAB2_HUMAN	261	3e-69	Zinc finger Ran-binding domain-containing protein 2 OS=Homo sapiens GN=ZRANB2 PE=1 SV=2	SPAC140.02	68.9	2e-11	COG0724	RNA-binding proteins (RRM domain)	K15176	1e-25	118	tca:657922	RNA polymerase-associated protein CTR9	-	-	-
CL1597.Contig1	1766	3140	40.0131	gi|281364169|ref|NP_611880.3|	699	0	CG3209, isoform C [Drosophila melanogaster] >gi|224809687|gb|ACN63495.1| RE02778p [Drosophila melanogaster] >gi|272432678|gb|AAF47157.2| CG3209, isoform C [Drosophila melanogaster]	gi|195430861|ref|XM_002063431.1|	250	2e-62	Drosophila willistoni GK21924 (Dwil\GK21924), mRNA	sp|Q68F37|GPAT3_XENLA	436	8e-122	Glycerol-3-phosphate acyltransferase 3 OS=Xenopus laevis GN=agpat9 PE=2 SV=1	ECU10g0310	153	8e-37	COG0204	1-acyl-sn-glycerol-3-phosphate acyltransferase	K13506	0	699	dme:Dmel_CG3209	glycerol-3-phosphate O-acyltransferase 3/4 [EC:2.3.1.15]	-	-	-
CL1598.Contig1	725	110	3.4144	gi|170050777|ref|XP_001861464.1|	57	8e-07	pugilistDominant [Culex quinquefasciatus] >gi|167872266|gb|EDS35649.1| pugilistDominant [Culex quinquefasciatus]	--	--	--	--	sp|P04540|NU5M_TRYBB	49.7	6e-06	NADH-ubiquinone oxidoreductase chain 5 OS=Trypanosoma brucei brucei GN=ND5 PE=3 SV=1	--	--	--	--	--	--	--	--	--	--	-	-	-
CL1599.Contig1	2097	802	8.6067	gi|195012195|ref|XP_001983522.1|	368	1e-100	GH15941 [Drosophila grimshawi] >gi|193897004|gb|EDV95870.1| GH15941 [Drosophila grimshawi]	gi|195587735|ref|XM_002083581.1|	73.8	2e-09	Drosophila simulans GD13832 (Dsim\GD13832), mRNA	sp|Q8IUH3|RBM45_HUMAN	182	3e-45	RNA-binding protein 45 OS=Homo sapiens GN=RBM45 PE=1 SV=1	SPAC140.02	74.3	8e-13	COG0724	RNA-binding proteins (RRM domain)	K12741	4e-19	85.5	dwi:Dwil_GK12096	heterogeneous nuclear ribonucleoprotein A1/A3	-	GO:0005488//binding	-
CL16.Contig1	2924	0	0	gi|70907192|gb|AAZ15237.1|	288	8e-76	reverse transcriptase [Aedes aegypti]	--	--	--	--	sp|P21328|RTJK_DROME	129	4e-29	RNA-directed DNA polymerase from mobile element jockey OS=Drosophila melanogaster GN=pol PE=1 SV=1	SMb21477	57.4	1e-07	COG3344	Retron-type reverse transcriptase	K02370	6e-20	100	hmg:100212160	alpha-1,4-N-acetylglucosaminyltransferase EXTL3 [EC:2.4.1.223 2.4.1.224]	-	-	-
CL16.Contig2	2801	0	0	gi|70907192|gb|AAZ15237.1|	274	2e-71	reverse transcriptase [Aedes aegypti]	--	--	--	--	sp|P21328|RTJK_DROME	129	3e-29	RNA-directed DNA polymerase from mobile element jockey OS=Drosophila melanogaster GN=pol PE=1 SV=1	SMb21477	57.4	1e-07	COG3344	Retron-type reverse transcriptase	K02370	6e-20	100	hmg:100212160	alpha-1,4-N-acetylglucosaminyltransferase EXTL3 [EC:2.4.1.223 2.4.1.224]	-	-	-
CL16.Contig3	2312	46	0.4477	gi|70907192|gb|AAZ15237.1|	217	2e-54	reverse transcriptase [Aedes aegypti]	--	--	--	--	sp|Q9NBX4|RTXE_DROME	116	2e-25	Probable RNA-directed DNA polymerase from transposon X-element OS=Drosophila melanogaster GN=ORF2 PE=3 SV=1	BH0611	60.8	1e-08	COG3344	Retron-type reverse transcriptase	K02370	4e-21	103	hmg:100212160	alpha-1,4-N-acetylglucosaminyltransferase EXTL3 [EC:2.4.1.223 2.4.1.224]	-	-	-
CL16.Contig4	2919	224	1.7269	gi|70907192|gb|AAZ15237.1|	231	5e-72	reverse transcriptase [Aedes aegypti]	--	--	--	--	sp|Q9NBX4|RTXE_DROME	116	2e-25	Probable RNA-directed DNA polymerase from transposon X-element OS=Drosophila melanogaster GN=ORF2 PE=3 SV=1	BH0611	60.8	1e-08	COG3344	Retron-type reverse transcriptase	K02370	5e-21	103	hmg:100212160	alpha-1,4-N-acetylglucosaminyltransferase EXTL3 [EC:2.4.1.223 2.4.1.224]	-	-	-
CL160.Contig1	2277	9319	92.102	gi|195332127|ref|XP_002032750.1|	839	0	GM20791 [Drosophila sechellia] >gi|194124720|gb|EDW46763.1| GM20791 [Drosophila sechellia]	gi|195425390|ref|XM_002060957.1|	139	5e-29	Drosophila willistoni GK10705 (Dwil\GK10705), mRNA	sp|Q60HH8|AL3A2_MACFA	460	5e-129	Fatty aldehyde dehydrogenase OS=Macaca fascicularis GN=ALDH3A2 PE=2 SV=1	alr3672	392	2e-108	COG1012	NAD-dependent aldehyde dehydrogenases	K00128	2e-138	493	xtr:549291	aldehyde dehydrogenase (NAD+) [EC:1.2.1.3]	GO:0044237//cellular metabolic process	GO:0016620//oxidoreductase activity, acting on the aldehyde or oxo group of donors, NAD or NADP as acceptor	GO:0044444//cytoplasmic part
CL160.Contig2	2168	306	3.1763	gi|195332127|ref|XP_002032750.1|	231	8e-59	GM20791 [Drosophila sechellia] >gi|194124720|gb|EDW46763.1| GM20791 [Drosophila sechellia]	--	--	--	--	sp|P47740|AL3A2_MOUSE	113	1e-24	Fatty aldehyde dehydrogenase OS=Mus musculus GN=Aldh3a2 PE=2 SV=2	alr3672	89	3e-17	COG1012	NAD-dependent aldehyde dehydrogenases	K00128	2e-25	118	tad:TRIADDRAFT_59449	aldehyde dehydrogenase (NAD+) [EC:1.2.1.3]	GO:0044237//cellular metabolic process	GO:0016620//oxidoreductase activity, acting on the aldehyde or oxo group of donors, NAD or NADP as acceptor	GO:0044444//cytoplasmic part
CL1600.Contig1	948	11414	270.952	gi|289739889|gb|ADD18692.1|	440	1e-122	midgut trypsin [Glossina morsitans morsitans]	gi|467268|gb|U07685.1|LCU07685	214	5e-52	Lucilia cuprina clone sbcard2 serine proteinase mRNA, partial cds	sp|P17205|SER1_DROME	214	2e-55	Serine proteases 1/2 OS=Drosophila melanogaster GN=Jon99Cii PE=1 SV=2	VC1649	101	2e-21	COG5640	Secreted trypsin-like serine protease	K01310	5e-67	254	dpo:Dpse_GA19618	chymotrypsin [EC:3.4.21.1]	GO:0019538//protein metabolic process	GO:0004175//endopeptidase activity	-
CL1601.Contig1	1114	316	6.3836	--	--	--	--	--	--	--	--	--	--	--	--	--	--	--	--	--	--	--	--	--	--	-	-	-
CL1602.Contig1	590	2156	82.2356	gi|195036554|ref|XP_001989735.1|	235	8e-61	GH18956 [Drosophila grimshawi] >gi|193893931|gb|EDV92797.1| GH18956 [Drosophila grimshawi]	--	--	--	--	sp|P29183|LIPP_HORSE	70.9	2e-12	Pancreatic triacylglycerol lipase (Fragment) OS=Equus caballus GN=PNLIP PE=1 SV=2	--	--	--	--	--	K01046	9e-49	192	dme:Dmel_CG17191	triacylglycerol lipase [EC:3.1.1.3]	-	-	-
CL1603.Contig1	474	75	3.5608	--	--	--	--	--	--	--	--	sp|O96923|GNRA_DICDI	50.4	2e-06	Gelsolin-related protein of 125 kDa OS=Dictyostelium discoideum GN=gnrA PE=1 SV=1	--	--	--	--	--	--	--	--	--	--	-	-	-
CL1604.Contig1	567	13	0.516	--	--	--	--	--	--	--	--	--	--	--	--	--	--	--	--	--	--	--	--	--	--	-	-	-
CL1605.Contig1	2001	2088	23.4826	gi|24654066|ref|NP_725541.1|	346	3e-93	mrj, isoform A [Drosophila melanogaster] >gi|24654068|ref|NP_725542.1| mrj, isoform B [Drosophila melanogaster] >gi|24654070|ref|NP_725543.1| mrj, isoform C [Drosophila melanogaster] >gi|24654072|ref|NP_725544.1| mrj, isoform D [Drosophila melanogaster] >gi|21429032|gb|AAM50235.1| LD10702p [Drosophila melanogaster] >gi|21627108|gb|AAF58043.2| mrj, isoform A [Drosophila melanogaster] >gi|21627109|…	gi|194753799|ref|XM_001959157.1|	121	1e-23	Drosophila ananassae GF12761 (Dana\GF12761), mRNA	sp|Q5XGU5|DNJ6B_XENLA	197	7e-50	DnaJ homolog subfamily B member 6-B OS=Xenopus laevis GN=dnajb6-b PE=2 SV=1	TVN0487	102	2e-21	COG0484	DnaJ-class molecular chaperone with C-terminal Zn finger domain	K09512	4e-94	346	dme:Dmel_CG8448	DnaJ homolog subfamily B member 6	-	GO:0005515//protein binding	-
CL1606.Contig1	719	4604	144.102	gi|195109336|ref|XP_001999243.1|	89.7	1e-24	GI23172 [Drosophila mojavensis] >gi|193915837|gb|EDW14704.1| GI23172 [Drosophila mojavensis]	--	--	--	--	sp|Q92804|RBP56_HUMAN	79.3	3e-21	TATA-binding protein-associated factor 2N OS=Homo sapiens GN=TAF15 PE=1 SV=1	XF0818	64.7	3e-16	COG2730	Endoglucanase	K14651	3e-21	80.1	bta:536067	transcription initiation factor TFIID subunit 15	-	-	-
CL1607.Contig1	679	114	3.7783	gi|281426807|emb|CBA11310.1|	57.8	4e-07	odorant binding protein 6 [Glossina morsitans morsitans]	--	--	--	--	sp|P54195|PBP5_DROME	53.1	5e-07	Pheromone-binding protein-related protein 5 OS=Drosophila melanogaster GN=Pbprp5 PE=2 SV=2	--	--	--	--	--	--	--	--	--	--	-	-	-
CL1608.Contig1	756	162	4.8223	gi|66813688|ref|XP_641023.1|	138	3e-31	bromodomain-containing protein [Dictyostelium discoideum AX4] >gi|74855714|sp|Q54UW4.1|Y0777_DICDI RecName: Full=Bromodomain-containing protein DDB_G0280777 >gi|60469049|gb|EAL67046.1| bromodomain-containing protein [Dictyostelium discoideum AX4]	gi|302353980|emb|FP101889.6|	69.9	1e-08	Zebrafish DNA sequence from clone DKEY-80B14 in linkage group 11, complete sequence	sp|Q54UW4|Y0777_DICDI	138	1e-32	Bromodomain-containing protein DDB_G0280777 OS=Dictyostelium discoideum GN=DDB_G0280777 PE=4 SV=1	YEL007w	76.3	5e-14	COG5037	Gluconate transport-inducing protein	K12613	2e-30	132	dgr:Dgri_GH14473	mRNA-decapping enzyme subunit 2 [EC:3.-.-.-]	-	-	-
CL1609.Contig1	2178	1003	10.3635	gi|198472835|ref|XP_001356086.2|	638	0	GA21256 [Drosophila pseudoobscura pseudoobscura] >gi|198139182|gb|EAL33145.2| GA21256 [Drosophila pseudoobscura pseudoobscura]	gi|198472834|ref|XM_001356050.2|	139	5e-29	Drosophila pseudoobscura pseudoobscura GA21256 (Dpse\GA21256), mRNA	sp|Q6AY57|WIPI2_RAT	266	1e-70	WD repeat domain phosphoinositide-interacting protein 2 OS=Rattus norvegicus GN=Wipi2 PE=2 SV=1	--	--	--	--	--	K03130	2e-06	55.5	aag:AaeL_AAEL002802	transcription initiation factor TFIID subunit 5	-	-	-
CL161.Contig1	2506	1353	12.1501	gi|160395573|sp|Q29NU5.2|GLT25_DROPS	736	0	RecName: Full=Glycosyltransferase 25 family member; Flags: Precursor	gi|281364474|ref|NM_164645.2|	67.9	2e-07	Drosophila melanogaster CG31915 (CG31915), mRNA	sp|Q29NU5|GLT25_DROPS	736	0	Glycosyltransferase 25 family member OS=Drosophila pseudoobscura pseudoobscura GN=GA16561 PE=3 SV=2	AGc3310	65.9	3e-10	COG3306	Glycosyltransferase involved in LPS biosynthesis	K11703	0	724	dme:Dmel_CG31915	collagen beta-1,O-galactosyltransferase [EC:2.4.1.50]	-	-	-
CL1610.Contig1	752	92	2.7532	gi|20130117|ref|NP_611332.1|	330	4e-89	CG12263 [Drosophila melanogaster] >gi|7302608|gb|AAF57689.1| CG12263 [Drosophila melanogaster]	gi|195028260|ref|XM_001986959.1|	79.8	1e-11	Drosophila grimshawi GH21674 (Dgri\GH21674), mRNA	sp|Q9JJI6|PIGO_MOUSE	150	3e-36	GPI ethanolamine phosphate transferase 3 OS=Mus musculus GN=Pigo PE=1 SV=2	YLL031c	117	3e-26	COG1524	Uncharacterized proteins of the AP superfamily	K05288	6e-90	330	dme:Dmel_CG12263	phosphatidylinositol glycan, class O	-	-	-
CL1611.Contig1	2035	28435	314.45	gi|289743577|gb|ADD20536.1|	315	7e-84	activating transcription factor 4 [Glossina morsitans morsitans]	--	--	--	--	sp|Q9GPH3|ATFC_BOMMO	75.1	5e-13	Activating transcription factor of chaperone OS=Bombyx mori GN=ATFC PE=2 SV=1	--	--	--	--	--	K04374	8e-32	139	dgr:Dgri_GH13312	activating transcription factor 4	-	-	-
CL1612.Contig1	567	498	19.7656	gi|300295309|gb|ADJ96648.1|	65.1	2e-09	epiglycanin [Mus musculus]	gi|295851823|ref|XM_002726153.2|	60	1e-05	PREDICTED: Rattus norvegicus similar to MAX protein isoform b (LOC362131), mRNA	sp|Q09624|LOV1_CAEEL	58.5	8e-09	Location of vulva defective 1 OS=Caenorhabditis elegans GN=lov-1 PE=1 SV=3	--	--	--	--	--	K08701	1e-07	56.2	dwi:Dwil_GK16819	nuclear receptor subfamily 1 group D member 3	-	-	-
CL1613.Contig1	873	480	12.3734	--	--	--	--	gi|238664310|emb|FN357556.1|	61.9	4e-06	Schistosoma mansoni genome sequence supercontig Smp_scaff000265	--	--	--	--	--	--	--	--	--	--	--	--	--	--	-	-	-
CL1614.Contig1	3280	2826	19.3893	gi|194756846|ref|XP_001960681.1|	458	1e-127	GF13475 [Drosophila ananassae] >gi|190621979|gb|EDV37503.1| GF13475 [Drosophila ananassae]	gi|194756845|ref|XM_001960645.1|	71.9	2e-08	Drosophila ananassae GF13475 (Dana\GF13475), mRNA	sp|Q9W1A4|TAMO_DROME	367	7e-101	Protein tamozhennic OS=Drosophila melanogaster GN=tamo PE=1 SV=1	--	--	--	--	--	K11974	1e-11	73.2	aga:AgaP_AGAP007788	RING finger protein 31	-	GO:0005488//binding	-
CL1615.Contig1	668	15	0.5053	--	--	--	--	--	--	--	--	--	--	--	--	--	--	--	--	--	--	--	--	--	--	-	-	-
CL1616.Contig1	1773	862	10.9411	gi|32469580|sp|Q25074.1|AQP_HAEIX	458	1e-127	RecName: Full=Aquaporin; AltName: Full=BfWC1; AltName: Full=Water channel 1 >gi|1262285|gb|AAA96783.1| water channel [Haematobia irritans exigua]	gi|1262284|gb|U51638.1|HIU51638	402	1e-108	Haematobia irritans exigua water channel (BFWC1) mRNA, complete cds	sp|Q25074|AQP_HAEIX	458	2e-128	Aquaporin OS=Haematobia irritans exigua PE=2 SV=1	SMc01870	134	7e-31	COG0580	Glycerol uptake facilitator and related permeases (Major Intrinsic Protein Family)	K09884	7e-106	385	dmo:Dmoj_GI21049	aquaporin rerated protein, invertebrate	-	-	-
CL1617.Contig1	4280	2976	15.6478	gi|195111150|ref|XP_002000142.1|	1387	0	GI10068 [Drosophila mojavensis] >gi|193916736|gb|EDW15603.1| GI10068 [Drosophila mojavensis]	gi|195451941|ref|XM_002073107.1|	256	6e-64	Drosophila willistoni GK13309 (Dwil\GK13309), mRNA	sp|A2AHJ4|BRWD3_MOUSE	525	3e-148	Bromodomain and WD repeat-containing protein 3 OS=Mus musculus GN=Brwd3 PE=2 SV=1	YDL070w	85.1	9e-16	COG5076	Transcription factor involved in chromatin remodeling, contains bromodomain	K11797	0	1365	dpo:Dpse_GA16032	PH-interacting protein	GO:0031572//G2/M transition DNA damage checkpoint	-	-
CL1618.Contig1	1747	763	9.8287	gi|17933724|ref|NP_524888.1|	163	5e-73	crossbronx, isoform B [Drosophila melanogaster] >gi|122087243|sp|Q7K4V4.1|AKTP1_DROME RecName: Full=Protein crossbronx >gi|7303837|gb|AAF58884.1| crossbronx, isoform B [Drosophila melanogaster] >gi|15291611|gb|AAK93074.1| HL08032p [Drosophila melanogaster]	gi|195475163|ref|XM_002089818.1|	89.7	3e-14	Drosophila yakuba GE19309 (Dyak\GE19309), mRNA	sp|Q7K4V4|AKTP1_DROME	163	2e-74	Protein crossbronx OS=Drosophila melanogaster GN=cbx PE=2 SV=1	--	--	--	--	--	--	--	--	--	--	-	-	-
CL1619.Contig1	2105	897	9.5897	gi|195503817|ref|XP_002098812.1|	283	1e-97	pll [Drosophila yakuba] >gi|194184913|gb|EDW98524.1| pll [Drosophila yakuba]	gi|195449175|ref|XM_002071923.1|	65.9	6e-07	Drosophila willistoni GK22593 (Dwil\GK22593), mRNA	sp|Q05652|KPEL_DROME	283	8e-99	Serine/threonine-protein kinase pelle OS=Drosophila melanogaster GN=pll PE=1 SV=1	Cgl2127_1	82.4	3e-15	COG0515	Serine/threonine protein kinase	K08286	3e-98	283	dme:Dmel_CG5974	protein-serine/threonine kinase [EC:2.7.11.-]	GO:0019538//protein metabolic process;GO:0002376//immune system process;GO:0007165//signal transduction;GO:0007275//multicellular organismal development;GO:0050832//defense response to fungus	GO:0005515//protein binding;GO:0016301//kinase activity	GO:0044424//intracellular part;GO:0016020//membrane
CL162.Contig1	1930	413	4.8157	gi|15291353|gb|AAK92945.1|	414	1e-113	GH17893p [Drosophila melanogaster]	gi|198464128|ref|XM_001353058.2|	65.9	5e-07	Drosophila pseudoobscura pseudoobscura GA19246 (Dpse\GA19246), mRNA	sp|P35416|MYSP2_DROME	365	2e-100	Paramyosin, short form OS=Drosophila melanogaster GN=Prm PE=2 SV=2	--	--	--	--	--	--	--	--	--	--	GO:0009888//tissue development;GO:0010927	GO:0017111//nucleoside-triphosphatase activity;GO:0005198//structural molecule activity	GO:0005859//muscle myosin complex
CL162.Contig2	2203	1396	14.2605	gi|15291353|gb|AAK92945.1|	414	1e-113	GH17893p [Drosophila melanogaster]	gi|198464128|ref|XM_001353058.2|	65.9	6e-07	Drosophila pseudoobscura pseudoobscura GA19246 (Dpse\GA19246), mRNA	sp|P35416|MYSP2_DROME	365	3e-100	Paramyosin, short form OS=Drosophila melanogaster GN=Prm PE=2 SV=2	--	--	--	--	--	--	--	--	--	--	GO:0009888//tissue development;GO:0010927	GO:0017111//nucleoside-triphosphatase activity;GO:0005198//structural molecule activity	GO:0005859//muscle myosin complex
CL1620.Contig1	494	15	0.6833	--	--	--	--	--	--	--	--	--	--	--	--	--	--	--	--	--	--	--	--	--	--	-	-	-
CL1621.Contig1	1303	134	2.3143	--	--	--	--	gi|87312413|gb|DQ372063.1|	327	6e-86	Musca domestica strain aabys nicotinic acetylcholine receptor subunit alpha 2 (Mda2) gene, complete cds	--	--	--	--	--	--	--	--	--	--	--	--	--	--	-	-	-
CL1622.Contig1	587	36	1.3802	gi|328872195|gb|EGG20562.1|	40.8	9e-06	hypothetical protein DFA_00423 [Dictyostelium fasciculatum]	gi|195426969|ref|XM_002061518.1|	61.9	3e-06	Drosophila willistoni GK20959 (Dwil\GK20959), mRNA	--	--	--	--	--	--	--	--	--	--	--	--	--	--	-	-	-
CL1623.Contig1	2005	1216	13.6484	gi|195133584|ref|XP_002011219.1|	824	0	GI16124 [Drosophila mojavensis] >gi|193907194|gb|EDW06061.1| GI16124 [Drosophila mojavensis]	gi|194889358|ref|XM_001977032.1|	155	8e-34	Drosophila erecta GG18448 (Dere\GG18448), mRNA	sp|Q04656|ATP7A_HUMAN	517	4e-146	Copper-transporting ATPase 1 OS=Homo sapiens GN=ATP7A PE=1 SV=3	alr1627	215	2e-55	COG2217	Cation transport ATPase	K01533	0	824	dmo:Dmoj_GI16124	Cu2+-exporting ATPase [EC:3.6.3.4]	-	-	-
CL1624.Contig1	1246	494	8.9222	gi|170034102|ref|XP_001844914.1|	144	1e-32	adult cuticle protein [Culex quinquefasciatus] >gi|167875322|gb|EDS38705.1| adult cuticle protein [Culex quinquefasciatus]	--	--	--	--	sp|P04929|HRPX_PLALO	93.6	8e-19	Histidine-rich glycoprotein OS=Plasmodium lophurae PE=4 SV=1	RSp0626	60.5	6e-09	COG1429	Cobalamin biosynthesis protein CobN and related Mg-chelatases	K13649	3e-12	73.6	bfo:BRAFLDRAFT_123559	folate receptor	-	GO:0042302//structural constituent of cuticle	-
CL1625.Contig1	1697	7451	98.8088	gi|340613|gb|AAA31881.1|	59.3	6e-07	A 'c' was inserted after nt 369 (=nt 10459 in genomic sequence (M10126)) to correct -1 frameshift probably due to gel compression [Leishmania tarentolae]	--	--	--	--	--	--	--	--	--	--	--	--	--	--	--	--	--	--	-	-	-
CL1626.Contig1	933	444	10.7094	gi|195579652|ref|XP_002079675.1|	55.1	3e-07	GD24080 [Drosophila simulans] >gi|194191684|gb|EDX05260.1| GD24080 [Drosophila simulans]	gi|195579651|ref|XM_002079639.1|	109	2e-20	Drosophila simulans GD24080 (Dsim\GD24080), mRNA	--	--	--	--	--	--	--	--	--	K10352	4e-06	50.4	aag:AaeL_AAEL005733	myosin heavy chain	-	-	-
CL1627.Contig1	1603	3622	50.8485	gi|195386902|ref|XP_002052143.1|	402	1e-112	GJ17394 [Drosophila virilis] >gi|194148600|gb|EDW64298.1| GJ17394 [Drosophila virilis]	--	--	--	--	sp|P40796|LA_DROME	384	1e-106	La protein homolog OS=Drosophila melanogaster GN=La PE=1 SV=2	SPAC57A10.10c	105	3e-22	COG5193	La protein, small RNA-binding pol III transcript stabilizing protein and related La-motif-containing proteins involved in translation	K11090	7e-113	402	dvi:Dvir_GJ17394	lupus La protein	-	-	-
CL1628.Contig1	1091	908	18.7294	gi|289743281|gb|ADD20388.1|	97.8	8e-19	secreted peptide [Glossina morsitans morsitans]	gi|52782567|gb|AC113448.14|	61.9	5e-06	Mus musculus chromosome 15, clone RP23-1N23, complete sequence	--	--	--	--	--	--	--	--	--	--	--	--	--	--	-	-	-
CL1629.Contig1	1223	410	7.5443	gi|195038641|ref|XP_001990765.1|	259	2e-67	GH18078 [Drosophila grimshawi] >gi|193894961|gb|EDV93827.1| GH18078 [Drosophila grimshawi]	gi|195451082|ref|XM_002072724.1|	236	2e-58	Drosophila willistoni GK13512 (Dwil\GK13512), mRNA	sp|Q9VEX0|SULF1_DROME	241	2e-63	Extracellular sulfatase SULF-1 homolog OS=Drosophila melanogaster GN=Sulf1 PE=1 SV=1	yidJ	55.8	1e-07	COG3119	Arylsulfatase A and related enzymes	K14607	4e-68	259	dgr:Dgri_GH18078	extracellular sulfatase Sulf [EC:3.1.6.-]	GO:0016055//Wnt receptor signaling pathway;GO:0007275//multicellular organismal development;GO:0007179//transforming growth factor beta receptor signaling pathway	GO:0008484//sulfuric ester hydrolase activity	GO:0044431//Golgi apparatus part
CL163.Contig1	4511	30365	151.483	gi|195487427|ref|XP_002091904.1|	637	0	GE11980 [Drosophila yakuba] >gi|194178005|gb|EDW91616.1| GE11980 [Drosophila yakuba]	gi|195381206|ref|XM_002049310.1|	349	6e-92	Drosophila virilis GJ21535 (Dvir\GJ21535), mRNA	sp|P20007|PCKG_DROME	639	0	Phosphoenolpyruvate carboxykinase [GTP] OS=Drosophila melanogaster GN=Pepck PE=2 SV=2	CPn0851	424	1e-169	COG1274	Phosphoenolpyruvate carboxykinase (GTP)	K01596	0	637	dya:Dyak_GE11980	phosphoenolpyruvate carboxykinase (GTP) [EC:4.1.1.32]	-	-	-
CL163.Contig2	2963	6899	52.3983	gi|289740733|gb|ADD19114.1|	291	1e-76	repressor splicing factor 1 [Glossina morsitans morsitans]	gi|195387424|ref|XM_002052360.1|	127	3e-25	Drosophila virilis GJ17527 (Dvir\GJ17527), mRNA	sp|Q24491|RX21_DROME	241	5e-63	RNA-binding protein Rsf1 OS=Drosophila melanogaster GN=Rsf1 PE=1 SV=1	XF0818	91.3	9e-18	COG2730	Endoglucanase	K13195	2e-26	122	dre:550495	cold-inducible RNA-binding protein	-	-	-
CL1630.Contig1	4036	6535	36.4382	gi|195064111|ref|XP_001996499.1|	102	1e-19	GH23976 [Drosophila grimshawi] >gi|193892045|gb|EDV90911.1| GH23976 [Drosophila grimshawi]	--	--	--	--	sp|P25439|BRM_DROME	60.8	2e-08	ATP-dependent helicase brm OS=Drosophila melanogaster GN=brm PE=1 SV=2	--	--	--	--	--	K11647	2e-08	62.8	dwi:Dwil_GK23635	SWI/SNF-related matrix-associated actin-dependent regulator of chromatin subfamily A member 2/4 [EC:3.6.4.-]	-	-	-
CL1631.Contig1	1212	98	1.8196	--	--	--	--	--	--	--	--	--	--	--	--	--	--	--	--	--	--	--	--	--	--	-	-	-
CL1632.Contig1	3327	6279	42.4718	gi|195442414|ref|XP_002068953.1|	1106	0	GK17747 [Drosophila willistoni] >gi|194165038|gb|EDW79939.1| GK17747 [Drosophila willistoni]	gi|195442413|ref|XM_002068917.1|	260	3e-65	Drosophila willistoni GK17747 (Dwil\GK17747), mRNA	sp|Q9UIG8|SO3A1_HUMAN	333	2e-90	Solute carrier organic anion transporter family member 3A1 OS=Homo sapiens GN=SLCO3A1 PE=1 SV=3	--	--	--	--	--	K14353	6e-162	572	isc:IscW_ISCW023852	solute carrier organic anion transporter family, member 3A	GO:0006820//anion transport	GO:0008509//anion transmembrane transporter activity	GO:0044464//cell part
CL1633.Contig1	1668	843	11.3735	gi|289742839|gb|ADD20167.1|	300	1e-79	ubiquitin protein ligase [Glossina morsitans morsitans]	gi|195121709|ref|XM_002005327.1|	204	8e-49	Drosophila mojavensis GI20435 (Dmoj\GI20435), mRNA	sp|Q5R5I4|UB2L3_PONAB	258	4e-68	Ubiquitin-conjugating enzyme E2 L3 OS=Pongo abelii GN=UBE2L3 PE=2 SV=1	SPAC1250.03	116	1e-25	COG5078	Ubiquitin-protein ligase	K04552	1e-78	294	dvi:Dvir_GJ20107	ubiquitin-conjugating enzyme E2 L3 [EC:6.3.2.19]	-	-	-
CL1634.Contig1	1605	8755	122.756	gi|83595241|gb|ABC25072.1|	452	1e-125	serine protease inhibitor 1 [Glossina morsitans morsitans]	--	--	--	--	sp|Q1JPB0|ILEU_BOVIN	224	4e-58	Leukocyte elastase inhibitor OS=Bos taurus GN=SERPINB1 PE=2 SV=2	MA2246	195	2e-49	COG4826	Serine protease inhibitor	K13963	1e-98	360	dwi:Dwil_GK20885	serpin B	-	-	-
CL1635.Contig1	2185	31680	326.285	gi|195401036|ref|XP_002059120.1|	733	0	GJ16218 [Drosophila virilis] >gi|194155994|gb|EDW71178.1| GJ16218 [Drosophila virilis]	gi|195437445|ref|XM_002066615.1|	454	1e-124	Drosophila willistoni GK24607 (Dwil\GK24607), mRNA	sp|P20477|GLNA1_DROME	718	0	Glutamine synthetase 1, mitochondrial OS=Drosophila melanogaster GN=Gs1 PE=2 SV=3	SPAC23H4.06	401	2e-111	COG0174	Glutamine synthetase	K01915	0	733	dvi:Dvir_GJ16218	glutamine synthetase [EC:6.3.1.2]	GO:0006541//glutamine metabolic process	GO:0016638//oxidoreductase activity, acting on the CH-NH2 group of donors;GO:0016211//ammonia ligase activity;GO:0032559//adenyl ribonucleotide binding	GO:0043231//intracellular membrane-bounded organelle;GO:0044444//cytoplasmic part
CL1636.Contig1	1199	222	4.1667	gi|21392376|gb|AAM48283.1|	438	1e-121	elbow [Drosophila melanogaster]	gi|198476528|ref|XM_001357345.2|	101	6e-18	Drosophila pseudoobscura pseudoobscura GA18043 (Dpse\GA18043), mRNA	sp|Q9VJS8|ELBOW_DROME	430	3e-120	Zinc finger protein Elbow OS=Drosophila melanogaster GN=elB PE=1 SV=3	--	--	--	--	--	K09200	2e-09	63.9	dwi:Dwil_GK25352	transcription factor Sp, invertebrate	-	-	-
CL1637.Contig1	500	42	1.8904	--	--	--	--	--	--	--	--	--	--	--	--	--	--	--	--	--	--	--	--	--	--	-	-	-
CL1638.Contig1	1532	467	6.86	gi|195434707|ref|XP_002065344.1|	382	0	GK15399 [Drosophila willistoni] >gi|194161429|gb|EDW76330.1| GK15399 [Drosophila willistoni]	gi|195434706|ref|XM_002065308.1|	182	3e-42	Drosophila willistoni GK15399 (Dwil\GK15399), mRNA	sp|Q5ZIV1|MTMR2_CHICK	285	8e-174	Myotubularin-related protein 2 OS=Gallus gallus GN=MTMR2 PE=2 SV=1	--	--	--	--	--	K01112	0	381	dpo:Dpse_GA21553	[EC:3.1.3.-]	-	-	-
CL1639.Contig1	681	32	1.0575	--	--	--	--	--	--	--	--	--	--	--	--	--	--	--	--	--	--	--	--	--	--	-	-	-
CL164.Contig1	1686	246256	3286.94	gi|289741933|gb|ADD19714.1|	761	0	actin 87E [Glossina morsitans morsitans]	gi|155933|gb|L12254.1|BCCACTINA	1685	0	Bactrocera dorsalis (clones pBdA2.1 and pBdA2) muscle-specific actin gene, complete cds	sp|P10981|ACT5_DROME	761	0	Actin-87E OS=Drosophila melanogaster GN=Act87E PE=1 SV=1	SPBC32H8.12c	700	0	COG5277	Actin and related proteins	K05692	0	761	dvi:Dvir_GJ10425	actin beta/gamma 1	GO:0006024//glycosaminoglycan biosynthetic process;GO:0006996//organelle organization;GO:0042993//positive regulation of transcription factor import into nucleus;GO:0030166//proteoglycan biosynthetic process;GO:0048513//organ development	GO:0008194//UDP-glycosyltransferase activity;GO:0005198//structural molecule activity;GO:0032559//adenyl ribonucleotide binding	GO:0015630//microtubule cytoskeleton;GO:0044444//cytoplasmic part;GO:0015629//actin cytoskeleton
CL164.Contig2	1946	204551	2365.49	gi|289741933|gb|ADD19714.1|	761	0	actin 87E [Glossina morsitans morsitans]	gi|155933|gb|L12254.1|BCCACTINA	1681	0	Bactrocera dorsalis (clones pBdA2.1 and pBdA2) muscle-specific actin gene, complete cds	sp|P10981|ACT5_DROME	761	0	Actin-87E OS=Drosophila melanogaster GN=Act87E PE=1 SV=1	SPBC32H8.12c	700	0	COG5277	Actin and related proteins	K05692	0	761	dvi:Dvir_GJ10425	actin beta/gamma 1	GO:0006024//glycosaminoglycan biosynthetic process;GO:0006996//organelle organization;GO:0042993//positive regulation of transcription factor import into nucleus;GO:0030166//proteoglycan biosynthetic process;GO:0048513//organ development	GO:0008194//UDP-glycosyltransferase activity;GO:0005198//structural molecule activity;GO:0032559//adenyl ribonucleotide binding	GO:0015630//microtubule cytoskeleton;GO:0044444//cytoplasmic part;GO:0015629//actin cytoskeleton
CL1640.Contig1	826	256	6.9747	gi|195399690|ref|XP_002058452.1|	95.1	3e-18	GJ14422 [Drosophila virilis] >gi|194142012|gb|EDW58420.1| GJ14422 [Drosophila virilis]	--	--	--	--	--	--	--	--	--	--	--	--	--	--	--	--	--	--	-	-	-
CL1641.Contig1	1621	1793	24.892	gi|289740391|gb|ADD18943.1|	619	1e-175	cellular protein [Glossina morsitans morsitans]	gi|225631926|emb|AL844509.2|	67.9	1e-07	Plasmodium falciparum 3D7 chromosome 13	sp|Q9W3C2|GSCR2_DROME	550	3e-156	Uncharacterized protein CG1785 OS=Drosophila melanogaster GN=CG1785 PE=1 SV=1	PAB0812	54.3	6e-07	COG0419	ATPase involved in DNA repair	K14840	4e-164	578	dmo:Dmoj_GI15030	nucleolar protein 53	-	-	-
CL1642.Contig1	521	47	2.0301	--	--	--	--	--	--	--	--	--	--	--	--	--	--	--	--	--	--	--	--	--	--	-	-	-
CL1643.Contig1	824	268	7.3193	--	--	--	--	--	--	--	--	--	--	--	--	--	--	--	--	--	--	--	--	--	--	-	-	-
CL1644.Contig1	1919	947	11.1055	--	--	--	--	--	--	--	--	--	--	--	--	--	--	--	--	--	--	--	--	--	--	-	-	-
CL1645.Contig1	548	69	2.8336	--	--	--	--	--	--	--	--	--	--	--	--	--	--	--	--	--	--	--	--	--	--	-	-	-
CL1646.Contig1	438	9	0.4624	--	--	--	--	--	--	--	--	--	--	--	--	--	--	--	--	--	--	--	--	--	--	-	-	-
CL1647.Contig1	2013	547	6.1151	gi|195433238|ref|XP_002064622.1|	518	1e-145	GK23951 [Drosophila willistoni] >gi|194160707|gb|EDW75608.1| GK23951 [Drosophila willistoni]	--	--	--	--	sp|Q8R422|CD109_MOUSE	261	5e-69	CD109 antigen OS=Mus musculus GN=Cd109 PE=2 SV=1	yfhM	60.5	1e-08	COG2373	Large extracellular alpha-helical protein	K06530	6e-146	518	dwi:Dwil_GK23951	CD109 antigen	-	-	-
CL1647.Contig2	1452	432	6.6955	gi|195114044|ref|XP_002001577.1|	452	1e-125	GI16512 [Drosophila mojavensis] >gi|193912152|gb|EDW11019.1| GI16512 [Drosophila mojavensis]	--	--	--	--	sp|Q8R422|CD109_MOUSE	228	2e-59	CD109 antigen OS=Mus musculus GN=Cd109 PE=2 SV=1	TM0984	62	3e-09	COG2373	Large extracellular alpha-helical protein	K06530	3e-126	452	dmo:Dmoj_GI16512	CD109 antigen	-	-	-
CL1648.Contig1	801	365	10.2547	--	--	--	--	gi|225921715|gb|FJ231935.1|	69.9	1e-08	Musca domestica clone MdAG299 microsatellite sequence	--	--	--	--	--	--	--	--	--	--	--	--	--	--	-	-	-
CL1649.Contig1	464	9	0.4365	gi|195584957|ref|XP_002082262.1|	70.9	2e-11	GD25308 [Drosophila simulans] >gi|194194271|gb|EDX07847.1| GD25308 [Drosophila simulans]	--	--	--	--	--	--	--	--	--	--	--	--	--	--	--	--	--	--	-	-	-
CL165.Contig1	1703	121	1.5989	--	--	--	--	--	--	--	--	--	--	--	--	--	--	--	--	--	--	--	--	--	--	-	-	-
CL1650.Contig1	950	269	6.3722	gi|195155777|ref|XP_002018777.1|	140	8e-32	GL25769 [Drosophila persimilis] >gi|194114930|gb|EDW36973.1| GL25769 [Drosophila persimilis]	gi|195437018|ref|XM_002066406.1|	87.7	7e-14	Drosophila willistoni GK18091 (Dwil\GK18091), mRNA	sp|Q9VJS8|ELBOW_DROME	108	2e-23	Zinc finger protein Elbow OS=Drosophila melanogaster GN=elB PE=1 SV=3	--	--	--	--	--	--	--	--	--	--	-	-	-
CL1651.Contig1	1231	175	3.1992	gi|195162395|ref|XP_002022041.1|	181	5e-44	GL14200 [Drosophila persimilis] >gi|198467715|ref|XP_001354479.2| GA18303 [Drosophila pseudoobscura pseudoobscura] >gi|194103939|gb|EDW25982.1| GL14200 [Drosophila persimilis] >gi|198149376|gb|EAL31532.2| GA18303 [Drosophila pseudoobscura pseudoobscura]	--	--	--	--	sp|Q8IY49|PAQRA_HUMAN	57.4	6e-08	Monocyte to macrophage differentiation factor 2 OS=Homo sapiens GN=MMD2 PE=2 SV=2	--	--	--	--	--	K11064	7e-45	181	dpe:Dper_GL14200	monocyte to macrophage differentiation protein	-	-	-
CL1652.Contig1	468	4	0.1923	--	--	--	--	--	--	--	--	--	--	--	--	--	--	--	--	--	--	--	--	--	--	-	-	-
CL1653.Contig1	578	82	3.1926	gi|195115038|ref|XP_002002074.1|	223	3e-57	GI17183 [Drosophila mojavensis] >gi|193912649|gb|EDW11516.1| GI17183 [Drosophila mojavensis]	gi|195387338|ref|XM_002052317.1|	81.8	3e-12	Drosophila virilis GJ22160 (Dvir\GJ22160), mRNA	sp|Q5ND34|WDR81_MOUSE	93.2	3e-19	WD repeat-containing protein 81 OS=Mus musculus GN=Wdr81 PE=1 SV=1	--	--	--	--	--	--	--	--	--	--	-	-	-
CL1654.Contig1	967	101	2.3505	gi|195445168|ref|XP_002070204.1|	337	6e-91	GK11931 [Drosophila willistoni] >gi|194166289|gb|EDW81190.1| GK11931 [Drosophila willistoni]	gi|195400059|ref|XM_002058600.1|	67.9	7e-08	Drosophila virilis GJ14532 (Dvir\GJ14532), mRNA	sp|Q9JJL8|SYSM_MOUSE	60.1	7e-09	Seryl-tRNA synthetase, mitochondrial OS=Mus musculus GN=Sars2 PE=2 SV=2	--	--	--	--	--	K01875	9e-92	337	dwi:Dwil_GK11931	seryl-tRNA synthetase [EC:6.1.1.11]	-	-	-
CL1655.Contig1	655	38	1.3056	--	--	--	--	--	--	--	--	--	--	--	--	--	--	--	--	--	--	--	--	--	--	-	-	-
CL1656.Contig1	422	151	8.0524	gi|195113129|ref|XP_002001121.1|	107	1e-22	GI22144 [Drosophila mojavensis] >gi|193917715|gb|EDW16582.1| GI22144 [Drosophila mojavensis]	--	--	--	--	--	--	--	--	--	--	--	--	--	--	--	--	--	--	-	-	-
CL1657.Contig1	783	118	3.3914	--	--	--	--	--	--	--	--	--	--	--	--	--	--	--	--	--	--	--	--	--	--	-	-	-
CL1658.Contig1	3303	690	4.7011	gi|195376606|ref|XP_002047087.1|	1395	0	GJ13230 [Drosophila virilis] >gi|194154245|gb|EDW69429.1| GJ13230 [Drosophila virilis]	gi|195376605|ref|XM_002047051.1|	301	9e-78	Drosophila virilis GJ13230 (Dvir\GJ13230), mRNA	sp|Q15393|SF3B3_HUMAN	1103	0	Splicing factor 3B subunit 3 OS=Homo sapiens GN=SF3B3 PE=1 SV=4	--	--	--	--	--	K12830	0	1395	dvi:Dvir_GJ13230	splicing factor 3B subunit 3	GO:0000278//mitotic cell cycle;GO:0000377//RNA splicing, via transesterification reactions with bulged adenosine as nucleophile	GO:0005488//binding	GO:0005681//spliceosomal complex;GO:0030532//small nuclear ribonucleoprotein complex
CL1658.Contig2	3084	73	0.5327	gi|195376606|ref|XP_002047087.1|	929	0	GJ13230 [Drosophila virilis] >gi|194154245|gb|EDW69429.1| GJ13230 [Drosophila virilis]	gi|195376605|ref|XM_002047051.1|	387	1e-103	Drosophila virilis GJ13230 (Dvir\GJ13230), mRNA	sp|Q921M3|SF3B3_MOUSE	785	0	Splicing factor 3B subunit 3 OS=Mus musculus GN=Sf3b3 PE=2 SV=1	--	--	--	--	--	K12830	0	929	dvi:Dvir_GJ13230	splicing factor 3B subunit 3	GO:0000278//mitotic cell cycle;GO:0000377//RNA splicing, via transesterification reactions with bulged adenosine as nucleophile;GO:0065003	GO:0005488//binding	GO:0030532//small nuclear ribonucleoprotein complex;GO:0005681//spliceosomal complex;GO:0031981//nuclear lumen
CL1659.Contig1	863	160	4.1723	--	--	--	--	--	--	--	--	--	--	--	--	--	--	--	--	--	--	--	--	--	--	-	-	-
CL166.Contig1	1562	661	9.5232	--	--	--	--	--	--	--	--	--	--	--	--	--	--	--	--	--	--	--	--	--	--	-	-	-
CL166.Contig2	1287	286	5.0009	--	--	--	--	--	--	--	--	--	--	--	--	--	--	--	--	--	--	--	--	--	--	-	-	-
CL1660.Contig1	1986	104	1.1785	gi|195386836|ref|XP_002052110.1|	788	0	GJ17376 [Drosophila virilis] >gi|194148567|gb|EDW64265.1| GJ17376 [Drosophila virilis]	gi|195437323|ref|XM_002066554.1|	79.8	4e-11	Drosophila willistoni GK24575 (Dwil\GK24575), mRNA	sp|Q64343|ABCG1_MOUSE	416	1e-115	ATP-binding cassette sub-family G member 1 OS=Mus musculus GN=Abcg1 PE=2 SV=1	ECU03g0390_1	172	1e-42	COG1131	ABC-type multidrug transport system, ATPase component	K05679	1e-118	427	dre:556979	ATP-binding cassette, subfamily G (WHITE), member 1	GO:0009207	GO:0017111//nucleoside-triphosphatase activity;GO:0032559//adenyl ribonucleotide binding	GO:0043234//protein complex;GO:0031224//intrinsic to membrane
CL1661.Contig1	710	809	25.6421	--	--	--	--	gi|264688572|gb|GQ465780.1|	480	1e-132	Musca domestica 18S ribosomal RNA gene, partial sequence	--	--	--	--	--	--	--	--	--	--	--	--	--	--	-	-	-
CL1662.Contig1	769	1335	39.0677	gi|29169172|gb|AAO66461.1|	79	2e-13	pG1 protein [Homo sapiens]	gi|33642171|gb|AY332755.1|	1067	0	Culex pipiens quinquefasciatus clone AP2-13 16S ribosomal RNA gene, partial sequence	--	--	--	--	--	--	--	--	--	--	--	--	--	--	-	-	-
CL1663.Contig1	546	64273	2649.1	gi|194867508|ref|XP_001972085.1|	158	1e-37	GG15327 [Drosophila erecta] >gi|190653868|gb|EDV51111.1| GG15327 [Drosophila erecta]	gi|195427758|ref|XM_002061908.1|	151	3e-33	Drosophila willistoni GK17270 (Dwil\GK17270), mRNA	sp|P92192|LCP5_DROME	141	7e-34	Larval cuticle protein 5 OS=Drosophila melanogaster GN=Lcp65Ab1 PE=1 SV=1	--	--	--	--	--	--	--	--	--	--	-	-	-
CL1663.Contig2	472	61154	2915.72	gi|194867508|ref|XP_001972085.1|	154	1e-36	GG15327 [Drosophila erecta] >gi|190653868|gb|EDV51111.1| GG15327 [Drosophila erecta]	gi|195427758|ref|XM_002061908.1|	143	7e-31	Drosophila willistoni GK17270 (Dwil\GK17270), mRNA	sp|P92192|LCP5_DROME	139	3e-33	Larval cuticle protein 5 OS=Drosophila melanogaster GN=Lcp65Ab1 PE=1 SV=1	--	--	--	--	--	--	--	--	--	--	-	-	-
CL1664.Contig1	2646	5293	45.0168	gi|195038996|ref|XP_001990847.1|	818	0	GH19585 [Drosophila grimshawi] >gi|193895043|gb|EDV93909.1| GH19585 [Drosophila grimshawi]	gi|55380579|gb|AE014297.2|	353	2e-93	Drosophila melanogaster chromosome 3R, complete sequence	sp|Q3TDQ1|STT3B_MOUSE	691	0	Dolichyl-diphosphooligosaccharide--protein glycosyltransferase subunit STT3B OS=Mus musculus GN=Stt3b PE=1 SV=2	SPBC1271.02	533	0	COG1287	Uncharacterized membrane protein, required for N-linked glycosylation	K07151	0	818	dgr:Dgri_GH19585	dolichyl-diphosphooligosaccharide--protein glycosyltransferase [EC:2.4.1.119]	GO:0006464//protein modification process;GO:0019752//carboxylic acid metabolic process	GO:0016811//hydrolase activity, acting on carbon-nitrogen (but not peptide) bonds, in linear amides;GO:0004576//oligosaccharyl transferase activity	GO:0005789//endoplasmic reticulum membrane
CL1665.Contig1	716	72	2.263	--	--	--	--	--	--	--	--	--	--	--	--	--	--	--	--	--	--	--	--	--	--	-	-	-
CL1666.Contig1	961	52	1.2177	--	--	--	--	--	--	--	--	--	--	--	--	--	--	--	--	--	--	--	--	--	--	-	-	-
CL1667.Contig1	1256	139	2.4905	--	--	--	--	--	--	--	--	--	--	--	--	--	--	--	--	--	--	--	--	--	--	-	-	-
CL1668.Contig1	2065	1171	12.7614	gi|194759572|ref|XP_001962021.1|	330	1e-104	GF15258 [Drosophila ananassae] >gi|190615718|gb|EDV31242.1| GF15258 [Drosophila ananassae]	--	--	--	--	sp|Q8C3S2|TMCO7_MOUSE	59.3	3e-08	Transmembrane and coiled-coil domain-containing protein 7 OS=Mus musculus GN=Tmco7 PE=2 SV=1	--	--	--	--	--	--	--	--	--	--	-	-	-
CL1669.Contig1	1182	1191	22.6755	gi|195057198|ref|XP_001995213.1|	182	3e-44	GH23023 [Drosophila grimshawi] >gi|193899419|gb|EDV98285.1| GH23023 [Drosophila grimshawi]	gi|340379540|ref|XM_003388237.1|	65.9	3e-07	PREDICTED: Amphimedon queenslandica fibrinogen C domain-containing protein 1-like (LOC100637173), mRNA	sp|Q640P2|ANGL1_MOUSE	163	6e-40	Angiopoietin-related protein 1 OS=Mus musculus GN=Angptl1 PE=2 SV=1	--	--	--	--	--	K10104	1e-39	164	mdo:100022070	ficolin	-	GO:0005488//binding	-
CL167.Contig1	2728	1409	11.6233	gi|195174702|ref|XP_002028111.1|	360	2e-97	GL21318 [Drosophila persimilis] >gi|194115851|gb|EDW37894.1| GL21318 [Drosophila persimilis]	gi|195129783|ref|XM_002009298.1|	131	2e-26	Drosophila mojavensis GI15291 (Dmoj\GI15291), mRNA	sp|Q91XV4|DCXR_MESAU	221	7e-57	L-xylulose reductase OS=Mesocricetus auratus GN=DCXR PE=1 SV=1	lin0362	131	7e-30	COG1028	Dehydrogenases with different specificities (related to short-chain alcohol dehydrogenases)	K03331	4e-59	230	xtr:394704	L-xylulose reductase [EC:1.1.1.10]	-	-	-
CL1670.Contig1	817	938	25.8371	--	--	--	--	--	--	--	--	--	--	--	--	--	--	--	--	--	--	--	--	--	--	-	-	-
CL1671.Contig1	3821	1748	10.295	gi|170040963|ref|XP_001848250.1|	310	1e-147	wd-repeat protein [Culex quinquefasciatus] >gi|167864550|gb|EDS27933.1| wd-repeat protein [Culex quinquefasciatus]	gi|334310386|ref|XM_001378524.2|	65.9	1e-06	PREDICTED: Monodelphis domestica DDB1 and CUL4 associated factor 5 (DCAF5), mRNA	sp|Q96JK2|DCAF5_HUMAN	224	5e-115	DDB1- and CUL4-associated factor 5 OS=Homo sapiens GN=DCAF5 PE=1 SV=2	XF1267	59.7	4e-08	COG5297	Cellobiohydrolase A (1,4-beta-cellobiosidase A)	K11800	1e-147	310	cqu:CpipJ_CPIJ006692	WD repeat-containing protein 22	-	-	-
CL1672.Contig1	1081	105	2.1859	gi|195500289|ref|XP_002097309.1|	460	1e-140	GE26151 [Drosophila yakuba] >gi|194183410|gb|EDW97021.1| GE26151 [Drosophila yakuba]	gi|195054618|ref|XM_001994186.1|	307	5e-80	Drosophila grimshawi GH23533 (Dgri\GH23533), mRNA	sp|Q9D6M3|GHC1_MOUSE	276	3e-81	Mitochondrial glutamate carrier 1 OS=Mus musculus GN=Slc25a22 PE=1 SV=1	--	--	--	--	--	K15107	4e-141	460	dya:Dyak_GE26151	solute carrier family 25 (mitochondrial glutamate transporter), member 18/22	-	-	-
CL1673.Contig1	2828	0	0	gi|328751781|gb|AEB39646.1|	499	1e-139	IP16390p [Drosophila melanogaster]	gi|195394260|ref|XM_002055728.1|	285	5e-73	Drosophila virilis GJ19539 (Dvir\GJ19539), mRNA	sp|P30052|SCAL_DROME	499	1e-140	Protein scalloped OS=Drosophila melanogaster GN=sd PE=1 SV=1	--	--	--	--	--	K09448	1e-138	494	dvi:Dvir_GJ19539	TEA domain family member 1/3/4	-	-	-
CL1673.Contig2	3275	0	0	gi|195175273|ref|XP_002028381.1|	505	1e-141	GL22923 [Drosophila persimilis] >gi|194117981|gb|EDW40024.1| GL22923 [Drosophila persimilis]	gi|195447489|ref|XM_002071201.1|	234	2e-57	Drosophila willistoni GK25682 (Dwil\GK25682), mRNA	sp|P30052|SCAL_DROME	292	4e-78	Protein scalloped OS=Drosophila melanogaster GN=sd PE=1 SV=1	--	--	--	--	--	K09448	7e-142	505	dpe:Dper_GL22923	TEA domain family member 1/3/4	-	-	-
CL1674.Contig1	1518	3130	46.4019	gi|289740245|gb|ADD18870.1|	480	1e-134	mitochondrial ribosomal protein L28 [Glossina morsitans morsitans]	gi|195437413|ref|XM_002066599.1|	63.9	2e-06	Drosophila willistoni GK24462 (Dwil\GK24462), mRNA	sp|Q9VMX0|RM28_DROME	436	5e-122	39S ribosomal protein L28, mitochondrial OS=Drosophila melanogaster GN=mRpL28 PE=1 SV=1	--	--	--	--	--	--	--	--	--	--	-	-	-
CL1675.Contig1	1105	603	12.2806	gi|170050777|ref|XP_001861464.1|	69.3	3e-10	pugilistDominant [Culex quinquefasciatus] >gi|167872266|gb|EDS35649.1| pugilistDominant [Culex quinquefasciatus]	gi|332825375|ref|XM_518837.3|	61.9	5e-06	PREDICTED: Pan troglodytes Wilms tumor 1 associated protein, transcript variant 7 (WTAP), mRNA	sp|P24499|ATP6_TRYBB	58.5	2e-08	ATP synthase subunit a OS=Trypanosoma brucei brucei GN=ATP6 PE=2 SV=1	--	--	--	--	--	--	--	--	--	--	-	-	-
CL1676.Contig1	767	67	1.9658	--	--	--	--	--	--	--	--	--	--	--	--	--	--	--	--	--	--	--	--	--	--	-	-	-
CL1677.Contig1	884	48	1.2219	--	--	--	--	--	--	--	--	--	--	--	--	--	--	--	--	--	--	--	--	--	--	-	-	-
CL1678.Contig1	547	25	1.0285	--	--	--	--	--	--	--	--	--	--	--	--	--	--	--	--	--	--	--	--	--	--	-	-	-
CL1679.Contig1	1816	6077	75.3072	gi|195450130|ref|XP_002072377.1|	776	0	GK22811 [Drosophila willistoni] >gi|194168462|gb|EDW83363.1| GK22811 [Drosophila willistoni]	gi|195450129|ref|XM_002072341.1|	101	9e-18	Drosophila willistoni GK22811 (Dwil\GK22811), mRNA	sp|C9WMM5|VCP_APIME	461	2e-129	Venom serine carboxypeptidase OS=Apis mellifera PE=2 SV=1	YMR297w	139	2e-32	COG2939	Carboxypeptidase C (cathepsin A)	K09645	0	776	dwi:Dwil_GK22811	vitellogenic carboxypeptidase-like protein [EC:3.4.16.-]	GO:0019538//protein metabolic process;GO:0050658//RNA transport	GO:0004180//carboxypeptidase activity	-
CL168.Contig1	2464	2785	25.4359	gi|8574431|dbj|BAA96798.1|	192	7e-47	sarcophaga-derived Rel/Ankyrin molecule [Sarcophaga peregrina]	--	--	--	--	sp|Q94527|NFKB1_DROME	89.7	3e-17	Nuclear factor NF-kappa-B p110 subunit OS=Drosophila melanogaster GN=Rel PE=1 SV=1	--	--	--	--	--	K09255	2e-21	105	dmo:Dmoj_GI10193	Rel/ankyrin family, other	-	-	-
CL1680.Contig1	1468	6699	102.694	gi|289739779|gb|ADD18637.1|	679	0	formaldehyde dehydrogenase [Glossina morsitans morsitans]	gi|195329992|ref|XM_002031657.1|	159	4e-35	Drosophila sechellia GM26140 (Dsec\GM26140), mRNA	sp|P46415|ADHX_DROME	670	0	Alcohol dehydrogenase class-3 OS=Drosophila melanogaster GN=Fdh PE=1 SV=3	YPO1502	508	8e-144	COG1062	Zn-dependent alcohol dehydrogenases, class III	K00121	0	676	dmo:Dmoj_GI24655	S-(hydroxymethyl)glutathione dehydrogenase / alcohol dehydrogenase [EC:1.1.1.284 1.1.1.1]	GO:0006067//ethanol metabolic process	GO:0046914//transition metal ion binding;GO:0016616//oxidoreductase activity, acting on the CH-OH group of donors, NAD or NADP as acceptor	-
CL1681.Contig1	411	254	13.9077	gi|195472969|ref|XP_002088770.1|	185	4e-46	GE11082 [Drosophila yakuba] >gi|194174871|gb|EDW88482.1| GE11082 [Drosophila yakuba]	--	--	--	--	sp|Q3TZ65|OD3L2_MOUSE	71.2	6e-13	Outer dense fiber protein 3-like protein 2 OS=Mus musculus GN=Odf3l2 PE=2 SV=1	--	--	--	--	--	--	--	--	--	--	-	-	-
CL1682.Contig1	4851	2587	12.0013	gi|195381295|ref|XP_002049388.1|	2207	0	GJ21556 [Drosophila virilis] >gi|194144185|gb|EDW60581.1| GJ21556 [Drosophila virilis]	gi|113194556|gb|AE013599.4|	153	8e-33	Drosophila melanogaster chromosome 2R, complete sequence	sp|Q9V677|ECM29_DROME	2191	0	Proteasome-associated protein ECM29 homolog OS=Drosophila melanogaster GN=CG8858 PE=1 SV=1	--	--	--	--	--	K11886	0	2207	dvi:Dvir_GJ21556	proteasome component ECM29	-	-	-
CL1683.Contig1	1605	569	7.9781	gi|170037796|ref|XP_001846741.1|	216	3e-54	zinc finger protein 467 [Culex quinquefasciatus] >gi|167881145|gb|EDS44528.1| zinc finger protein 467 [Culex quinquefasciatus]	--	--	--	--	sp|Q9H0M5|ZN700_HUMAN	202	1e-51	Zinc finger protein 700 OS=Homo sapiens GN=ZNF700 PE=2 SV=1	SPAC144.09c	102	1e-21	COG5048	FOG: Zn-finger	K09228	5e-52	206	mcc:717123	KRAB domain-containing zinc finger protein	-	-	-
CL1684.Contig1	931	103	2.4897	gi|170050777|ref|XP_001861464.1|	58.2	5e-07	pugilistDominant [Culex quinquefasciatus] >gi|167872266|gb|EDS35649.1| pugilistDominant [Culex quinquefasciatus]	--	--	--	--	--	--	--	--	--	--	--	--	--	--	--	--	--	--	-	-	-
CL1685.Contig1	3981	7945	44.9122	gi|195433651|ref|XP_002064821.1|	376	1e-102	GK15139 [Drosophila willistoni] >gi|194160906|gb|EDW75807.1| GK15139 [Drosophila willistoni]	gi|195433650|ref|XM_002064785.1|	224	2e-54	Drosophila willistoni GK15139 (Dwil\GK15139), mRNA	sp|Q01842|POK_DROME	372	5e-102	Ets DNA-binding protein pokkuri OS=Drosophila melanogaster GN=aop PE=1 SV=2	XF1267	58.5	9e-08	COG5297	Cellobiohydrolase A (1,4-beta-cellobiosidase A)	K03211	8e-103	376	dwi:Dwil_GK15139	ETS translocation variant 6/7	GO:0006351//transcription, DNA-dependent	GO:0003677//DNA binding	-
CL1686.Contig1	1065	92	1.944	--	--	--	--	gi|15145574|gb|AC013463.7|	65.9	3e-07	Homo sapiens BAC clone RP11-303H9 from 2, complete sequence	--	--	--	--	--	--	--	--	--	--	--	--	--	--	-	-	-
CL1687.Contig1	3014	2928	21.862	gi|189240293|ref|XP_973377.2|	227	3e-57	PREDICTED: similar to mini-me CG3231-PA [Tribolium castaneum]	gi|225632111|emb|AL844506.2|	63.9	3e-06	Plasmodium falciparum 3D7 chromosome 7	sp|Q5T200|ZC3HD_HUMAN	221	1e-56	Zinc finger CCCH domain-containing protein 13 OS=Homo sapiens GN=ZC3H13 PE=1 SV=1	PA2976	80.9	1e-14	COG1530	Ribonucleases G and E	K13171	5e-44	180	phu:Phum_PHUM150090	serine/arginine repetitive matrix protein 1	-	-	-
CL1688.Contig1	1052	104	2.2247	gi|195118995|ref|XP_002004017.1|	55.5	4e-06	GI19857 [Drosophila mojavensis] >gi|193914592|gb|EDW13459.1| GI19857 [Drosophila mojavensis]	gi|30407147|emb|AL844502.1|	67.9	7e-08	Plasmodium falciparum 3D7 chromosome 3	--	--	--	--	--	--	--	--	--	--	--	--	--	--	-	-	-
CL1689.Contig1	576	263	10.2753	--	--	--	--	gi|225921725|gb|FJ231945.1|	93.7	7e-16	Musca domestica clone MdAG328 microsatellite sequence	--	--	--	--	--	--	--	--	--	--	--	--	--	--	-	-	-
CL169.Contig1	1835	1514	18.5675	--	--	--	--	gi|87312415|gb|DQ372064.1|	107	2e-19	Musca domestica strain OCR nicotinic acetylcholine receptor subunit alpha 2 (Mda2) gene, partial sequence	--	--	--	--	--	--	--	--	--	--	--	--	--	--	-	-	-
CL1690.Contig1	3562	2857	18.0501	gi|194765525|ref|XP_001964877.1|	772	0	GF22745 [Drosophila ananassae] >gi|190617487|gb|EDV33011.1| GF22745 [Drosophila ananassae]	gi|219990756|gb|BT056305.1|	369	5e-98	Drosophila melanogaster RE15808 full insert cDNA	sp|P16554|NUMB_DROME	765	0	Protein numb OS=Drosophila melanogaster GN=numb PE=1 SV=2	--	--	--	--	--	K06057	0	772	dan:Dana_GF22745	numb	GO:0051960//regulation of nervous system development;GO:0016477//cell migration;GO:0007417//central nervous system development;GO:0001709//cell fate determination;GO:0008593//regulation of Notch signaling pathway;GO:0008356//asymmetric cell division;GO:0033036;GO:0001708//cell fate specification;GO:0030100//regulation of endocytosis;GO:0007610//behavior;GO:0035051//cardiac cell differentiation;GO…	GO:0005102//receptor binding	GO:0044448//cell cortex part;GO:0043231//intracellular membrane-bounded organelle
CL1691.Contig1	1096	176	3.6138	gi|194749101|ref|XP_001956978.1|	313	1e-83	GF10191 [Drosophila ananassae] >gi|190624260|gb|EDV39784.1| GF10191 [Drosophila ananassae]	--	--	--	--	sp|Q9BUU2|MET22_HUMAN	132	1e-30	Methyltransferase-like protein 22 OS=Homo sapiens GN=METTL22 PE=2 SV=2	--	--	--	--	--	--	--	--	--	--	-	-	-
CL1692.Contig1	2031	1618	17.928	gi|195401450|ref|XP_002059326.1|	610	1e-172	GJ18369 [Drosophila virilis] >gi|194142332|gb|EDW58738.1| GJ18369 [Drosophila virilis]	gi|195333551|ref|XM_002033418.1|	186	2e-43	Drosophila sechellia GM20400 (Dsec\GM20400), mRNA	sp|Q02330|SMA2_CAEEL	52	5e-06	Dwarfin sma-2 OS=Caenorhabditis elegans GN=sma-2 PE=1 SV=2	--	--	--	--	--	K04676	2e-06	54.7	cbr:CBG06922	SMAD, mothers against DPP 1/5/8	-	-	-
CL1693.Contig1	5126	651	2.858	gi|195113269|ref|XP_002001190.1|	2564	0	GI22109 [Drosophila mojavensis] >gi|193917784|gb|EDW16651.1| GI22109 [Drosophila mojavensis]	gi|195145089|ref|XM_002013493.1|	472	1e-129	Drosophila persimilis GL23356 (Dper\GL23356), mRNA	sp|P55824|FAF_DROME	2495	0	Probable ubiquitin carboxyl-terminal hydrolase FAF OS=Drosophila melanogaster GN=faf PE=1 SV=2	SPCC188.08c	130	2e-29	COG5077	Ubiquitin carboxyl-terminal hydrolase	K11840	0	2564	dmo:Dmoj_GI22109	ubiquitin carboxyl-terminal hydrolase 9/24 [EC:3.1.2.15]	GO:0016192//vesicle-mediated transport;GO:0007276//gamete generation;GO:0040023//establishment of nucleus localization;GO:0001745//compound eye morphogenesis;GO:0019941//modification-dependent protein catabolic process;GO:0030162//regulation of proteolysis;GO:0070646	GO:0016790//thiolester hydrolase activity;GO:0019783	GO:0044424//intracellular part
CL1694.Contig1	2041	989	10.9048	gi|194765104|ref|XP_001964667.1|	81.3	2e-28	GF23309 [Drosophila ananassae] >gi|190614939|gb|EDV30463.1| GF23309 [Drosophila ananassae]	gi|195452819|ref|XM_002073478.1|	69.9	4e-08	Drosophila willistoni GK13106 (Dwil\GK13106), mRNA	sp|Q13427|PPIG_HUMAN	71.2	8e-12	Peptidyl-prolyl cis-trans isomerase G OS=Homo sapiens GN=PPIG PE=1 SV=2	--	--	--	--	--	K09566	3e-11	71.2	hsa:9360	peptidyl-prolyl isomerase G (cyclophilin G) [EC:5.2.1.8]	-	-	-
CL1695.Contig1	1303	140	2.4179	--	--	--	--	--	--	--	--	--	--	--	--	--	--	--	--	--	--	--	--	--	--	-	-	-
CL1696.Contig1	898	100	2.506	--	--	--	--	--	--	--	--	--	--	--	--	--	--	--	--	--	--	--	--	--	--	-	-	-
CL1697.Contig1	895	301	7.5684	gi|51092089|gb|AAT94458.1|	268	3e-70	RE14111p [Drosophila melanogaster]	--	--	--	--	sp|Q6IR76|TMM19_XENLA	140	5e-33	Transmembrane protein 19 OS=Xenopus laevis GN=tmem19 PE=2 SV=1	--	--	--	--	--	--	--	--	--	--	-	-	-
CL1698.Contig1	1728	612	7.9702	gi|195572373|ref|XP_002104170.1|	349	1e-141	GD17761 [Drosophila simulans] >gi|194200097|gb|EDX13673.1| GD17761 [Drosophila simulans]	gi|195443715|ref|XM_002069506.1|	131	1e-26	Drosophila willistoni GK11583 (Dwil\GK11583), mRNA	sp|Q9VHH9|JHD1_DROME	348	2e-141	JmjC domain-containing histone demethylation protein 1 OS=Drosophila melanogaster GN=Jhd1 PE=1 SV=2	--	--	--	--	--	K10276	2e-141	348	der:Dere_GG14981	F-box and leucine-rich repeat protein 10/11 [EC:1.14.11.27]	-	-	-
CL1699.Contig1	1532	919	13.4996	gi|195433833|ref|XP_002064911.1|	666	0	GK15183 [Drosophila willistoni] >gi|194160996|gb|EDW75897.1| GK15183 [Drosophila willistoni]	gi|195433832|ref|XM_002064875.1|	557	1e-155	Drosophila willistoni GK15183 (Dwil\GK15183), mRNA	sp|Q24133|DNAJ1_DROME	399	7e-111	DnaJ protein homolog 1 OS=Drosophila melanogaster GN=DnaJ-1 PE=1 SV=3	YNL064c	192	1e-48	COG0484	DnaJ-class molecular chaperone with C-terminal Zn finger domain	K09511	0	666	dwi:Dwil_GK15183	DnaJ homolog subfamily B member 5	GO:0044267//cellular protein metabolic process	GO:0005515//protein binding	-
CL1699.Contig2	713	23	0.7259	--	--	--	--	--	--	--	--	--	--	--	--	--	--	--	--	--	--	--	--	--	--	-	-	-
CL17.Contig1	2950	0	0	gi|195448883|ref|XP_002071855.1|	212	1e-52	GK10211 [Drosophila willistoni] >gi|194167940|gb|EDW82841.1| GK10211 [Drosophila willistoni]	gi|195448031|ref|XM_002071443.1|	63.9	3e-06	Drosophila willistoni GK25823 (Dwil\GK25823), mRNA	sp|Q54HX6|MYBI_DICDI	103	3e-21	Myb-like protein I OS=Dictyostelium discoideum GN=mybI PE=3 SV=1	YER111c	62	6e-09	COG0666	FOG: Ankyrin repeat	K09115	4e-37	157	cqu:CpipJ_CPIJ015473	MAX-binding protein	GO:0009987//cellular process	-	-
CL17.Contig2	2805	4	0.0321	gi|195448883|ref|XP_002071855.1|	200	4e-49	GK10211 [Drosophila willistoni] >gi|194167940|gb|EDW82841.1| GK10211 [Drosophila willistoni]	gi|195448031|ref|XM_002071443.1|	63.9	3e-06	Drosophila willistoni GK25823 (Dwil\GK25823), mRNA	sp|Q54HX6|MYBI_DICDI	100	1e-20	Myb-like protein I OS=Dictyostelium discoideum GN=mybI PE=3 SV=1	YER111c	58.9	5e-08	COG0666	FOG: Ankyrin repeat	K09115	4e-37	157	cqu:CpipJ_CPIJ015473	MAX-binding protein	GO:0009987//cellular process;GO:0065007//biological regulation	GO:0005488//binding	-
CL17.Contig3	2344	0	0	gi|157113769|ref|XP_001652093.1|	184	2e-44	max binding protein, mnt [Aedes aegypti] >gi|108877611|gb|EAT41836.1| max binding protein, mnt [Aedes aegypti]	gi|195448031|ref|XM_002071443.1|	63.9	3e-06	Drosophila willistoni GK25823 (Dwil\GK25823), mRNA	sp|Q0VH32|MNT_XENLA	97.1	2e-19	Max-binding protein MNT OS=Xenopus laevis GN=mnt PE=2 SV=1	YLR371w	62.8	3e-09	COG5422	RhoGEF, Guanine nucleotide exchange factor for Rho/Rac/Cdc42-like GTPases	K09115	6e-39	163	cqu:CpipJ_CPIJ015473	MAX-binding protein	GO:0009987//cellular process	-	-
CL17.Contig4	5278	0	0	gi|195393450|ref|XP_002055367.1|	279	9e-73	GJ19328 [Drosophila virilis] >gi|194149877|gb|EDW65568.1| GJ19328 [Drosophila virilis]	gi|20522215|gb|AC105316.5|	65.9	2e-06	Homo sapiens BAC clone RP11-524B5 from 4, complete sequence	sp|Q0VH32|MNT_XENLA	110	4e-23	Max-binding protein MNT OS=Xenopus laevis GN=mnt PE=2 SV=1	YER111c	62	1e-08	COG0666	FOG: Ankyrin repeat	K09115	1e-43	180	cqu:CpipJ_CPIJ015473	MAX-binding protein	GO:0009987//cellular process	-	-
CL17.Contig5	2606	31	0.2677	gi|195393450|ref|XP_002055367.1|	94.4	3e-17	GJ19328 [Drosophila virilis] >gi|194149877|gb|EDW65568.1| GJ19328 [Drosophila virilis]	gi|20522215|gb|AC105316.5|	65.9	7e-07	Homo sapiens BAC clone RP11-524B5 from 4, complete sequence	sp|Q54HX6|MYBI_DICDI	47.8	8e-13	Myb-like protein I OS=Dictyostelium discoideum GN=mybI PE=3 SV=1	--	--	--	--	--	K02174	4e-14	58.2	dgr:Dgri_GH17956	broad	-	-	-
CL17.Contig6	5133	0	0	gi|195393450|ref|XP_002055367.1|	262	1e-67	GJ19328 [Drosophila virilis] >gi|194149877|gb|EDW65568.1| GJ19328 [Drosophila virilis]	gi|20522215|gb|AC105316.5|	65.9	1e-06	Homo sapiens BAC clone RP11-524B5 from 4, complete sequence	sp|Q0VH32|MNT_XENLA	110	4e-23	Max-binding protein MNT OS=Xenopus laevis GN=mnt PE=2 SV=1	YER111c	58.9	9e-08	COG0666	FOG: Ankyrin repeat	K09115	1e-43	180	cqu:CpipJ_CPIJ015473	MAX-binding protein	GO:0009987//cellular process	-	-
CL17.Contig7	4672	0	0	gi|195393450|ref|XP_002055367.1|	222	2e-55	GJ19328 [Drosophila virilis] >gi|194149877|gb|EDW65568.1| GJ19328 [Drosophila virilis]	gi|20522215|gb|AC105316.5|	65.9	1e-06	Homo sapiens BAC clone RP11-524B5 from 4, complete sequence	sp|O08789|MNT_MOUSE	107	3e-22	Max-binding protein MNT OS=Mus musculus GN=Mnt PE=2 SV=2	YLR371w	62.8	5e-09	COG5422	RhoGEF, Guanine nucleotide exchange factor for Rho/Rac/Cdc42-like GTPases	K09115	2e-45	186	cqu:CpipJ_CPIJ015473	MAX-binding protein	GO:0009987//cellular process	-	-
[truncated: 46,113 more rows]
