# Supplementary material for: Transcriptional Response of Musca domestica Larvae to Bacterial Infection
Source: PLoS One. 2014 Aug 19;9(8):e104867. doi: 10.1371/journal.pone.0104867 (PMC4138075; doi:10.1371/journal.pone.0104867)
Supplement: Table S3 — KO annotation of unigenes. (XLS) [file pone.0104867.s007.xls]

## Sheet: Sheet1
Supplemental Table 3 KO annotation of unigenes
#	Pathway	All genes with pathway annotation (16440)	Pathway ID
1	Metabolic pathways	2274 (13.83%)	ko01100
2	Pathways in cancer	619 (3.77%)	ko05200
3	Focal adhesion	565 (3.44%)	ko04510
4	Regulation of actin cytoskeleton	545 (3.32%)	ko04810
5	Amoebiasis	528 (3.21%)	ko05146
6	Purine metabolism	501 (3.05%)	ko00230
7	RNA transport	481 (2.93%)	ko03013
8	Vibrio cholerae infection	463 (2.82%)	ko05110
9	Influenza A	424 (2.58%)	ko05164
10	Spliceosome	422 (2.57%)	ko03040
11	MAPK signaling pathway	410 (2.49%)	ko04010
12	RNA degradation	403 (2.45%)	ko03018
13	Huntington's disease	385 (2.34%)	ko05016
14	Neuroactive ligand-receptor interaction	371 (2.26%)	ko04080
15	Protein digestion and absorption	368 (2.24%)	ko04974
16	Dilated cardiomyopathy	365 (2.22%)	ko05414
17	Vascular smooth muscle contraction	364 (2.21%)	ko04270
18	Endocytosis	350 (2.13%)	ko04144
19	Pancreatic secretion	348 (2.12%)	ko04972
20	Ubiquitin mediated proteolysis	346 (2.1%)	ko04120
21	Hypertrophic cardiomyopathy (HCM)	344 (2.09%)	ko05410
22	Protein processing in endoplasmic reticulum	343 (2.09%)	ko04141
23	Pyrimidine metabolism	331 (2.01%)	ko00240
24	Lysine degradation	327 (1.99%)	ko00310
25	ECM-receptor interaction	327 (1.99%)	ko04512
26	Wnt signaling pathway	322 (1.96%)	ko04310
27	Dorso-ventral axis formation	313 (1.9%)	ko04320
28	Cell cycle	303 (1.84%)	ko04110
29	Phagosome	299 (1.82%)	ko04145
30	Lysosome	296 (1.8%)	ko04142
31	Alzheimer's disease	291 (1.77%)	ko05010
32	mRNA surveillance pathway	288 (1.75%)	ko03015
33	Ribosome biogenesis in eukaryotes	283 (1.72%)	ko03008
34	Calcium signaling pathway	280 (1.7%)	ko04020
35	Tight junction	275 (1.67%)	ko04530
36	Axon guidance	261 (1.59%)	ko04360
37	Tuberculosis	261 (1.59%)	ko05152
38	Insulin signaling pathway	256 (1.56%)	ko04910
39	Bile secretion	255 (1.55%)	ko04976
40	Pathogenic Escherichia coli infection	253 (1.54%)	ko05130
41	Chemokine signaling pathway	241 (1.47%)	ko04062
42	Adherens junction	241 (1.47%)	ko04520
43	Viral myocarditis	228 (1.39%)	ko05416
44	Renal cell carcinoma	224 (1.36%)	ko05211
45	Ribosome	223 (1.36%)	ko03010
46	Oocyte meiosis	217 (1.32%)	ko04114
47	Starch and sucrose metabolism	216 (1.31%)	ko00500
48	RNA polymerase	216 (1.31%)	ko03020
49	Progesterone-mediated oocyte maturation	213 (1.3%)	ko04914
50	Peroxisome	212 (1.29%)	ko04146
51	Amino sugar and nucleotide sugar metabolism	202 (1.23%)	ko00520
52	Glycerophospholipid metabolism	202 (1.23%)	ko00564
53	Melanogenesis	201 (1.22%)	ko04916
54	Gastric acid secretion	201 (1.22%)	ko04971
55	Salivary secretion	197 (1.2%)	ko04970
56	Prostate cancer	196 (1.19%)	ko05215
57	Toxoplasmosis	195 (1.19%)	ko05145
58	Cardiac muscle contraction	194 (1.18%)	ko04260
59	Circadian rhythm - fly	193 (1.17%)	ko04711
60	Bacterial invasion of epithelial cells	192 (1.17%)	ko05100
61	Fc gamma R-mediated phagocytosis	185 (1.13%)	ko04666
62	Glutamatergic synapse	185 (1.13%)	ko04724
63	Neurotrophin signaling pathway	183 (1.11%)	ko04722
64	Arrhythmogenic right ventricular cardiomyopathy (ARVC)	178 (1.08%)	ko05412
65	Glycerolipid metabolism	178 (1.08%)	ko00561
66	Leukocyte transendothelial migration	177 (1.08%)	ko04670
67	Parkinson's disease	175 (1.06%)	ko05012
68	Shigellosis	175 (1.06%)	ko05131
69	PPAR signaling pathway	173 (1.05%)	ko03320
70	Phosphatidylinositol signaling system	173 (1.05%)	ko04070
71	Vasopressin-regulated water reabsorption	171 (1.04%)	ko04962
72	GnRH signaling pathway	164 (1%)	ko04912
73	Notch signaling pathway	163 (0.99%)	ko04330
74	Long-term potentiation	162 (0.99%)	ko04720
75	Oxidative phosphorylation	159 (0.97%)	ko00190
76	T cell receptor signaling pathway	158 (0.96%)	ko04660
77	Amyotrophic lateral sclerosis (ALS)	158 (0.96%)	ko05014
78	ABC transporters	152 (0.92%)	ko02010
79	Jak-STAT signaling pathway	151 (0.92%)	ko04630
80	ErbB signaling pathway	148 (0.9%)	ko04012
81	Tyrosine metabolism	143 (0.87%)	ko00350
82	TGF-beta signaling pathway	143 (0.87%)	ko04350
83	Drug metabolism - other enzymes	139 (0.85%)	ko00983
84	Galactose metabolism	138 (0.84%)	ko00052
85	Glutathione metabolism	133 (0.81%)	ko00480
86	Pentose and glucuronate interconversions	131 (0.8%)	ko00040
87	Small cell lung cancer	131 (0.8%)	ko05222
88	Measles	130 (0.79%)	ko05162
89	Osteoclast differentiation	126 (0.77%)	ko04380
90	Aminoacyl-tRNA biosynthesis	126 (0.77%)	ko00970
91	Gap junction	125 (0.76%)	ko04540
92	Basal transcription factors	123 (0.75%)	ko03022
93	VEGF signaling pathway	123 (0.75%)	ko04370
94	MAPK signaling pathway - fly	123 (0.75%)	ko04013
95	Hedgehog signaling pathway	122 (0.74%)	ko04340
96	Drug metabolism - cytochrome P450	122 (0.74%)	ko00982
97	Cholinergic synapse	121 (0.74%)	ko04725
98	mTOR signaling pathway	120 (0.73%)	ko04150
99	Carbohydrate digestion and absorption	119 (0.72%)	ko04973
100	Prion diseases	119 (0.72%)	ko05020
101	Metabolism of xenobiotics by cytochrome P450	117 (0.71%)	ko00980
102	Hepatitis C	116 (0.71%)	ko05160
103	B cell receptor signaling pathway	113 (0.69%)	ko04662
104	Fat digestion and absorption	112 (0.68%)	ko04975
105	Cell adhesion molecules (CAMs)	112 (0.68%)	ko04514
106	Mineral absorption	108 (0.66%)	ko04978
107	alpha-Linolenic acid metabolism	108 (0.66%)	ko00592
108	Inositol phosphate metabolism	107 (0.65%)	ko00562
109	Hematopoietic cell lineage	106 (0.64%)	ko04640
110	Fatty acid metabolism	106 (0.64%)	ko00071
111	Natural killer cell mediated cytotoxicity	104 (0.63%)	ko04650
112	Cytosolic DNA-sensing pathway	101 (0.61%)	ko04623
113	p53 signaling pathway	101 (0.61%)	ko04115
114	Arginine and proline metabolism	100 (0.61%)	ko00330
115	Chronic myeloid leukemia	98 (0.6%)	ko05220
116	Chagas disease (American trypanosomiasis)	97 (0.59%)	ko05142
117	Vitamin digestion and absorption	97 (0.59%)	ko04977
118	Fc epsilon RI signaling pathway	97 (0.59%)	ko04664
119	Retinol metabolism	97 (0.59%)	ko00830
120	Phototransduction - fly	97 (0.59%)	ko04745
121	Toll-like receptor signaling pathway	96 (0.58%)	ko04620
122	Nucleotide excision repair	95 (0.58%)	ko03420
123	Pertussis	93 (0.57%)	ko05133
124	Glycosaminoglycan biosynthesis - heparan sulfate	92 (0.56%)	ko00534
125	Glycolysis / Gluconeogenesis	91 (0.55%)	ko00010
126	Long-term depression	91 (0.55%)	ko04730
127	Glioma	91 (0.55%)	ko05214
128	Staphylococcus aureus infection	91 (0.55%)	ko05150
129	Epithelial cell signaling in Helicobacter pylori infection	89 (0.54%)	ko05120
130	Basal cell carcinoma	89 (0.54%)	ko05217
131	Complement and coagulation cascades	87 (0.53%)	ko04610
132	Endometrial cancer	86 (0.52%)	ko05213
133	Steroid hormone biosynthesis	86 (0.52%)	ko00140
134	Other types of O-glycan biosynthesis	86 (0.52%)	ko00514
135	N-Glycan biosynthesis	84 (0.51%)	ko00510
136	Valine, leucine and isoleucine degradation	84 (0.51%)	ko00280
137	Porphyrin and chlorophyll metabolism	83 (0.5%)	ko00860
138	Colorectal cancer	83 (0.5%)	ko05210
139	Apoptosis	83 (0.5%)	ko04210
140	Adipocytokine signaling pathway	81 (0.49%)	ko04920
141	Circadian rhythm - mammal	80 (0.49%)	ko04710
142	Ascorbate and aldarate metabolism	80 (0.49%)	ko00053
143	DNA replication	80 (0.49%)	ko03030
144	Renin-angiotensin system	77 (0.47%)	ko04614
145	Glycosylphosphatidylinositol(GPI)-anchor biosynthesis	76 (0.46%)	ko00563
146	Olfactory transduction	76 (0.46%)	ko04740
147	Glycine, serine and threonine metabolism	75 (0.46%)	ko00260
148	Cysteine and methionine metabolism	74 (0.45%)	ko00270
149	Endocrine and other factor-regulated calcium reabsorption	73 (0.44%)	ko04961
150	Biosynthesis of unsaturated fatty acids	71 (0.43%)	ko01040
151	Base excision repair	70 (0.43%)	ko03410
152	Antigen processing and presentation	70 (0.43%)	ko04612
153	Pancreatic cancer	69 (0.42%)	ko05212
154	Leishmaniasis	68 (0.41%)	ko05140
155	Fructose and mannose metabolism	68 (0.41%)	ko00051
156	Malaria	67 (0.41%)	ko05144
157	Pyruvate metabolism	67 (0.41%)	ko00620
158	Non-small cell lung cancer	66 (0.4%)	ko05223
159	Tryptophan metabolism	66 (0.4%)	ko00380
160	Citrate cycle (TCA cycle)	65 (0.4%)	ko00020
161	Acute myeloid leukemia	64 (0.39%)	ko05221
162	Cytokine-cytokine receptor interaction	64 (0.39%)	ko04060
163	Propanoate metabolism	63 (0.38%)	ko00640
164	Homologous recombination	61 (0.37%)	ko03440
165	beta-Alanine metabolism	59 (0.36%)	ko00410
166	Phenylalanine metabolism	59 (0.36%)	ko00360
167	Valine, leucine and isoleucine biosynthesis	59 (0.36%)	ko00290
168	Type II diabetes mellitus	58 (0.35%)	ko04930
169	Aldosterone-regulated sodium reabsorption	56 (0.34%)	ko04960
170	Pentose phosphate pathway	56 (0.34%)	ko00030
171	Butanoate metabolism	55 (0.33%)	ko00650
172	Alanine, aspartate and glutamate metabolism	55 (0.33%)	ko00250
173	Ether lipid metabolism	54 (0.33%)	ko00565
174	Sphingolipid metabolism	53 (0.32%)	ko00600
175	Thyroid cancer	53 (0.32%)	ko05216
176	NOD-like receptor signaling pathway	52 (0.32%)	ko04621
177	Phototransduction	52 (0.32%)	ko04744
178	Folate biosynthesis	52 (0.32%)	ko00790
179	Rheumatoid arthritis	51 (0.31%)	ko05323
180	Insect hormone biosynthesis	50 (0.3%)	ko00981
181	Systemic lupus erythematosus	48 (0.29%)	ko05322
182	Mismatch repair	48 (0.29%)	ko03430
183	Melanoma	47 (0.29%)	ko05218
184	Bladder cancer	44 (0.27%)	ko05219
185	Riboflavin metabolism	43 (0.26%)	ko00740
186	Other glycan degradation	43 (0.26%)	ko00511
187	Glycosaminoglycan degradation	41 (0.25%)	ko00531
188	Proteasome	41 (0.25%)	ko03050
189	Proximal tubule bicarbonate reclamation	41 (0.25%)	ko04964
190	Ubiquinone and other terpenoid-quinone biosynthesis	38 (0.23%)	ko00130
191	RIG-I-like receptor signaling pathway	37 (0.23%)	ko04622
192	Collecting duct acid secretion	37 (0.23%)	ko04966
193	Linoleic acid metabolism	35 (0.21%)	ko00591
194	Glycosaminoglycan biosynthesis - chondroitin sulfate	35 (0.21%)	ko00532
195	Nitrogen metabolism	35 (0.21%)	ko00910
196	Nicotinate and nicotinamide metabolism	35 (0.21%)	ko00760
197	SNARE interactions in vesicular transport	34 (0.21%)	ko04130
198	Protein export	33 (0.2%)	ko03060
199	Taste transduction	33 (0.2%)	ko04742
200	Glyoxylate and dicarboxylate metabolism	32 (0.19%)	ko00630
201	Regulation of autophagy	31 (0.19%)	ko04140
202	Histidine metabolism	29 (0.18%)	ko00340
203	Steroid biosynthesis	29 (0.18%)	ko00100
204	Arachidonic acid metabolism	29 (0.18%)	ko00590
205	Mucin type O-Glycan biosynthesis	27 (0.16%)	ko00512
206	Sulfur metabolism	25 (0.15%)	ko00920
207	Terpenoid backbone biosynthesis	24 (0.15%)	ko00900
208	Pantothenate and CoA biosynthesis	23 (0.14%)	ko00770
209	Non-homologous end-joining	22 (0.13%)	ko03450
210	African trypanosomiasis	21 (0.13%)	ko05143
211	Sulfur relay system	20 (0.12%)	ko04122
212	Selenocompound metabolism	19 (0.12%)	ko00450
213	Maturity onset diabetes of the young	19 (0.12%)	ko04950
214	One carbon pool by folate	19 (0.12%)	ko00670
215	Cyanoamino acid metabolism	16 (0.1%)	ko00460
216	Fatty acid biosynthesis	15 (0.09%)	ko00061
217	Glycosaminoglycan biosynthesis - keratan sulfate	15 (0.09%)	ko00533
218	Autoimmune thyroid disease	14 (0.09%)	ko05320
219	Glycosphingolipid biosynthesis - lacto and neolacto series	14 (0.09%)	ko00601
220	Fatty acid elongation	14 (0.09%)	ko00062
221	Glycosphingolipid biosynthesis - globo series	13 (0.08%)	ko00603
222	Type I diabetes mellitus	13 (0.08%)	ko04940
223	Glycosphingolipid biosynthesis - ganglio series	12 (0.07%)	ko00604
224	Primary immunodeficiency	12 (0.07%)	ko05340
225	Taurine and hypotaurine metabolism	11 (0.07%)	ko00430
226	Synthesis and degradation of ketone bodies	11 (0.07%)	ko00072
227	Primary bile acid biosynthesis	10 (0.06%)	ko00120
228	Caffeine metabolism	10 (0.06%)	ko00232
229	D-Arginine and D-ornithine metabolism	8 (0.05%)	ko00472
230	Vitamin B6 metabolism	8 (0.05%)	ko00750
231	Biotin metabolism	7 (0.04%)	ko00780
232	Butirosin and neomycin biosynthesis	7 (0.04%)	ko00524
233	D-Glutamine and D-glutamate metabolism	5 (0.03%)	ko00471
234	Thiamine metabolism	5 (0.03%)	ko00730
235	Lipoic acid metabolism	4 (0.02%)	ko00785
236	Polyketide sugar unit biosynthesis	4 (0.02%)	ko00523
237	Phenylalanine, tyrosine and tryptophan biosynthesis	4 (0.02%)	ko00400
238	Lysine biosynthesis	3 (0.02%)	ko00300
239	Intestinal immune network for IgA production	2 (0.01%)	ko04672
