# Supplementary material for: Transcriptional Response of Musca domestica Larvae to Bacterial Infection
Source: PLoS One. 2014 Aug 19;9(8):e104867. doi: 10.1371/journal.pone.0104867 (PMC4138075; doi:10.1371/journal.pone.0104867)
Supplement: Table S4 — The data of all the differentially expressed genes. (XLS) [file pone.0104867.s008.xls]

## Sheet: 6 h
GeneID	Gene_length	CK6-Expression	M6-Expression	CK6-RPKM	M6-RPKM	log2 Ratio(M6/CK6)	Up-Down-Regulation(M6/CK6)	P-value	FDR	KEGG Orthology	GO Component	GO Function	GO Process	Blast nr
CL7841.Contig1	291	30	1129	49.218	1752.43	15.854	Up	3.1775e-277	7.17458e-274	-	-	-	GO:0006952//defense response	gi|30691693|gb|AAP33451.1|/1.35775e-29/defensin [Musca domestica]
Unigene12649	288	0	291	0.001	456.394	15.478	Up	7.30866e-85	3.92916e-82	-	-	-	GO:0006952//defense response	gi|88061985|gb|ABD38961.1|/5.01329e-21/cecropin [Musca domestica]
Unigene12874	879	0	47	0.001	24.1518	15.165	Up	2.63598e-14	2.13074e-12	-	-	-	GO:0042742//defense response to bacterium	gi|66968238|gb|AAY59540.1|/3.37206e-56/attacin [Musca domestica]
Unigene28070	303	0	117	0.001	174.415	14.0902	Up	1.51061e-34	3.08209e-32	-	-	-	-	-
Unigene1209	205	0	69	0.001	152.032	13.8921	Up	1.14614e-20	1.35257e-18	-	-	-	-	gi|225904226|gb|ACO35258.1|/7.76777e-17/attacin [Musca domestica]
Unigene29112	228	0	76	0.001	150.563	13.8781	Up	1.08407e-22	1.41217e-20	-	-	-	GO:0006952//defense response	gi|195452674|ref|XP_002073450.1|/1.29692e-16/GK14124 [Drosophila willistoni]
Unigene13620	423	0	138	0.001	147.36	13.8471	Up	1.27824e-40	3.13716e-38	-	-	-	-	gi|195159526|ref|XP_002020629.1|/1.08647e-07/GL15427 [Drosophila persimilis]
Unigene15522	352	0	81	0.001	103.94	13.3435	Up	3.88344e-24	5.50327e-22	-	GO:0044421//extracellular region part	-	GO:0006952//defense response	gi|225904226|gb|ACO35258.1|/1.61463e-43/attacin [Musca domestica]
Unigene13439	468	41	1199	41.8248	1157.21	12.7902	Up	3.1819e-283	7.6977e-280	-	GO:0044421//extracellular region part	-	-	gi|225904224|gb|ACO35257.1|/4.15097e-55/diptericin [Musca domestica]
Unigene26600	404	0	46	0.001	51.43	12.3284	Up	5.12994e-14	4.0406e-12	-	-	-	-	-
Unigene31378	274	0	27	0.001	44.5095	12.1199	Up	1.60071e-08	8.05565e-07	-	-	-	-	-
Unigene11137	738	0	62	0.001	37.9468	11.8898	Up	1.21176e-18	1.2906e-16	K00666|1|2e-18|93.2|isc:IscW_ISCW017692|fatty-acyl-CoA synthase [EC:6.2.1.-];K01896|2|2e-17|89.4|ecb:100068270|medium-chain acyl-CoA synthetase [EC:6.2.1.2]	-	-	-	gi|195119492|ref|XP_002004265.1|/2.78835e-44/GI19830 [Drosophila mojavensis]
Unigene6266	427	0	33	0.001	34.9081	11.7693	Up	2.94648e-10	1.75385e-08	-	-	-	-	-
Unigene16535	328	0	22	0.001	30.2962	11.5649	Up	4.46844e-07	1.86611e-05	-	-	-	-	gi|194753710|ref|XP_001959153.1|/1.19504e-14/GF12740 [Drosophila ananassae]
Unigene29271	482	0	22	0.001	20.6165	11.0096	Up	4.46844e-07	1.86841e-05	-	-	-	-	-
Unigene13496	444	0	16	0.001	16.2771	10.6686	Up	2.42754e-05	0.000758472	-	-	-	-	-
Unigene22016	710	0	23	0.001	14.6322	10.5149	Up	2.29608e-07	1.01258e-05	-	-	-	-	gi|1402847|gb|AAC28742.1|/4.2592e-31/gag-like protein [Ceratitis capitata]
CL1593.Contig1	925	0	29	0.001	14.1611	10.4677	Up	4.22646e-09	2.26139e-07	-	-	-	-	-
Unigene29098	1017	0	19	0.001	8.43864	9.72087	Up	3.29352e-06	0.000121778	K14415|1|3e-172|604|dmo:Dmoj_GI14026|tRNA-splicing ligase RtcB [EC:6.5.1.3]	-	-	-	gi|195115184|ref|XP_002002144.1|/2.32384e-171/GI14026 [Drosophila mojavensis]
Unigene12917	323	1	613	1.47806	857.23	9.17983	Up	1.6904e-175	1.97421e-172	-	-	-	GO:0006952//defense response	gi|88061985|gb|ABD38961.1|/4.70227e-19/cecropin [Musca domestica]
Unigene29893	354	5	83	6.74315	105.905	8.2732	Up	1.23133e-18	1.30325e-16	-	-	-	-	-
Unigene13470	786	5	1440	3.03699	827.522	8.09001	Up	0	0	-	GO:0044421//extracellular region part	-	GO:0042742//defense response to bacterium	gi|38564651|gb|AAR23786.1|/1.09557e-105/attacin [Musca domestica]
CL7467.Contig1	1043	2	500	0.915464	216.534	7.88587	Up	8.0214e-141	7.34262e-138	K15176|1|2e-53|210|dgr:Dgri_GH22725|RNA polymerase-associated protein CTR9;K10104|3|5e-50|198|cqu:CpipJ_CPIJ000937|ficolin;K06252|4|4e-49|195|bfo:BRAFLDRAFT_124749|tenascin	-	GO:0005488//binding	-	gi|194770489|ref|XP_001967325.1|/8.61275e-60/GF13877 [Drosophila ananassae]
CL7867.Contig1	511	2	413	1.86855	365.064	7.61009	Up	7.8915e-116	5.81037e-113	-	-	-	-	gi|225904226|gb|ACO35258.1|/1.49574e-68/attacin [Musca domestica]
CL6168.Contig1	810	13	2139	7.66221	1192.79	7.28237	Up	0	0	-	-	-	GO:0006952//defense response	gi|225904226|gb|ACO35258.1|/2.34824e-122/attacin [Musca domestica]
Unigene5454	355	4	559	5.37932	711.251	7.04679	Up	5.46192e-154	5.78093e-151	-	-	-	-	gi|74820403|sp|Q8WTD4.1|DEF_GLOMM/1.99215e-09/RecName: Full=Defensin-A; Short=DefA; Short=GmDefA; Flags: Precursor
Unigene29081	1731	3	361	0.827408	94.1998	6.83098	Up	3.9023e-99	2.44754e-96	K03927|1|3e-77|290|dpo:Dpse_GA17724|carboxylesterase 2 [EC:3.1.1.1 3.1.1.84 3.1.1.56];K01063|2|4e-66|253|aga:AgaP_AGAP005834|juvenile-hormone esterase [EC:3.1.1.59]	-	-	-	gi|195389530|ref|XP_002053429.1|/6.57739e-176/GJ23342 [Drosophila virilis]
CL6097.Contig1	773	1	90	0.617613	52.5899	6.41194	Up	4.38756e-25	6.54636e-23	-	-	-	-	-
Unigene5201	232	2	163	4.11564	317.351	6.26882	Up	2.47216e-44	6.75239e-42	-	-	-	GO:0006952//defense response	gi|225904226|gb|ACO35258.1|/4.28745e-36/attacin [Musca domestica]
CL6166.Contig1	758	7	525	4.40884	312.845	6.14891	Up	2.3958e-139	2.13535e-136	-	-	-	-	gi|195171435|ref|XP_002026511.1|/1.69059e-15/GL15586 [Drosophila persimilis]
Unigene6186	643	7	464	5.19736	325.947	5.97071	Up	4.44434e-122	3.50059e-119	K06792|1|1e-12|73.2|dre:497505|aggrecan 1;K06560|2|3e-12|72.0|cin:100186027|mannose receptor, C type	-	-	-	gi|89112793|gb|ABD60990.1|/7.00995e-40/lectin [Glossina morsitans morsitans]
CL7572.Contig1	456	8	455	8.3757	450.699	5.74981	Up	4.39318e-118	3.3065e-115	-	-	-	-	gi|125979511|ref|XP_001353788.1|/6.35704e-16/GA16743 [Drosophila pseudoobscura pseudoobscura]
Unigene5409	245	3	161	5.84589	296.824	5.66604	Up	2.45982e-42	6.17123e-40	-	-	-	-	gi|157831422|pdb|1ICA|A/1.4178e-07/Chain A, Refined Three-Dimensional Structure Of Insect Defensin A
CL3081.Contig1	418	9	422	10.2793	456.012	5.47126	Up	1.98033e-107	1.39733e-104	-	-	-	-	gi|194750727|ref|XP_001957681.1|/1.6792e-24/GF10536 [Drosophila ananassae]
Unigene31311	692	1	46	0.689906	30.0256	5.44365	Up	1.22346e-12	8.72363e-11	K06530|1|8e-31|134|dwi:Dwil_GK23951|CD109 antigen	-	-	-	gi|85822201|gb|ABC84589.1|/3.68499e-32/TEP2 protein [Glossina morsitans morsitans]
CL8688.Contig1	784	7	317	4.26263	182.635	5.42107	Up	1.03644e-80	5.16223e-78	-	-	-	-	-
CL5488.Contig1	470	14	591	14.2209	567.975	5.31975	Up	4.87092e-148	4.85215e-145	-	-	-	-	gi|125979511|ref|XP_001353788.1|/8.43304e-16/GA16743 [Drosophila pseudoobscura pseudoobscura]
Unigene6283	601	7	290	5.56057	217.953	5.29264	Up	3.61236e-73	1.65334e-70	K06560|1|1e-09|63.5|tgu:100222908|mannose receptor, C type;K03991|3|2e-08|58.9|ssc:397230|mannose-binding lectin	-	-	-	gi|89112793|gb|ABD60990.1|/3.17982e-33/lectin [Glossina morsitans morsitans]
CL7811.Contig1	317	2	78	3.01208	111.141	5.20549	Up	2.25056e-20	2.61939e-18	-	-	-	-	-
Unigene34180	380	1	39	1.25635	46.3576	5.20549	Up	1.10893e-10	6.74298e-09	-	-	-	-	gi|198461217|ref|XP_002135879.1|/8.925e-42/GA22522 [Drosophila pseudoobscura pseudoobscura]
Unigene13767	231	10	382	20.6673	746.949	5.17559	Up	5.79932e-95	3.50745e-92	-	-	-	-	gi|122703768|gb|ABM66377.1|/1.63617e-11/defensin precursor [Musca domestica]
Unigene35480	429	3	92	3.33856	96.8657	4.85869	Up	4.34898e-23	5.84506e-21	-	GO:0044421//extracellular region part	-	-	gi|225904224|gb|ACO35257.1|/4.63802e-54/diptericin [Musca domestica]
CL8634.Contig1	562	2	60	1.69898	48.223	4.82698	Up	2.19184e-15	1.92819e-13	-	-	-	-	-
Unigene13121	388	29	830	35.6831	966.242	4.75907	Up	7.61004e-196	1.07394e-192	-	-	-	-	gi|195442416|ref|XP_002068954.1|/2.19314e-16/GK17745 [Drosophila willistoni]
CL3736.Contig1	671	21	599	14.9414	403.222	4.75418	Up	1.08798e-141	1.02357e-138	-	-	-	-	gi|195171435|ref|XP_002026511.1|/2.91895e-15/GL15586 [Drosophila persimilis]
Unigene5697	341	3	85	4.20013	112.591	4.74452	Up	3.6646e-21	4.44861e-19	-	-	-	-	-
Unigene30203	1190	3	84	1.20357	31.8839	4.72744	Up	6.8943e-21	8.22194e-19	K06530|1|9e-49|194|dgr:Dgri_GH10070|CD109 antigen	-	-	-	gi|119116238|emb|CAJ00608.1|/3.04187e-51/thiolester containing protein II, isoform C [Drosophila melanogaster]
CL1860.Contig1	970	1	28	0.49218	13.0384	4.72744	Up	1.24188e-07	5.69934e-06	-	-	-	-	-
CL7459.Contig1	436	14	373	15.3298	386.422	4.65576	Up	9.64908e-88	5.44674e-85	-	GO:0044421//extracellular region part	-	-	gi|224712600|gb|ACN61637.1|/7.10258e-47/diptericin [Musca domestica]
Unigene30320	207	1	24	2.30635	52.3698	4.50505	Up	1.55193e-06	6.04861e-05	-	-	-	-	-
Unigene989	950	2	44	1.00508	20.9203	4.37952	Up	5.19718e-11	3.25969e-09	K06252|1|4e-41|169|acs:100567133|tenascin;K10104|2|8e-41|167|aga:AgaP_AGAP009728|ficolin;K15176|4|4e-40|165|dgr:Dgri_GH22725|RNA polymerase-associated protein CTR9	-	-	-	gi|194770489|ref|XP_001967325.1|/2.39614e-50/GF13877 [Drosophila ananassae]
Unigene15760	215	1	22	2.22053	46.2194	4.37952	Up	5.44326e-06	0.00019244	-	-	-	-	-
CL6234.Contig1	961	28	611	13.9101	287.182	4.36776	Up	2.56878e-137	2.23082e-134	-	-	-	-	gi|297297043|ref|XP_001107551.2|/3.70107e-06/PREDICTED: golgin subfamily A member 6C [Macaca mulatta]
CL1890.Contig1	2882	37	793	6.1292	124.285	4.34181	Up	4.6458e-177	5.61959e-174	K03231|1|2e-12|75.9|smm:Smp_099870|elongation factor 1-alpha;K14416|2|1e-11|72.8|dpe:Dper_GL24819|elongation factor 1 alpha-like protein	-	GO:0032561//guanyl ribonucleotide binding;GO:0017111//nucleoside-triphosphatase activity	GO:0009207	gi|195028592|ref|XP_001987160.1|/0/GH21766 [Drosophila grimshawi]
Unigene27320	675	1	21	0.707281	14.0526	4.3124	Up	1.01704e-05	0.000341052	-	-	-	-	gi|195155547|ref|XP_002018665.1|/7.51842e-11/GL25918 [Drosophila persimilis]
Unigene34600	818	4	82	2.33455	45.2794	4.27764	Up	2.6108e-19	2.87095e-17	-	-	-	-	gi|1402849|gb|AAC28744.1|/7.35668e-31/env-like protein [Ceratitis capitata]
Unigene31235	1106	1	20	0.431659	8.16798	4.24202	Up	1.89701e-05	0.000608426	K14766|1|7e-104|377|dvi:Dvir_GJ22818|nucleolar protein 14	-	-	-	gi|195391536|ref|XP_002054416.1|/5.25526e-103/GJ22818 [Drosophila virilis]
CL486.Contig1	1072	25	397	11.1337	167.277	4.20923	Up	3.6708e-83	1.88373e-80	K01446|1|5e-37|155|dmo:Dmoj_GI12108|N-acetylmuramoyl-L-alanine amidase [EC:3.5.1.28]	GO:0016021//integral to membrane	GO:0051635//bacterial cell surface binding;GO:0008329//pattern recognition receptor activity;GO:0005515//protein binding;GO:0005539//glycosaminoglycan binding	GO:0002812;GO:0002252;GO:0007166//cell surface receptor signaling pathway	gi|83595223|gb|ABC25065.1|/2.52074e-38/peptidoglycan recognition protein LC [Glossina morsitans morsitans]
CL1647.Contig2	1452	6	115	1.97279	35.7743	4.18061	Up	3.22632e-26	5.0589e-24	K06530|1|3e-126|452|dmo:Dmoj_GI16512|CD109 antigen	-	-	-	gi|195114044|ref|XP_002001577.1|/2.45613e-125/GI16512 [Drosophila mojavensis]
Unigene32989	744	2	38	1.28337	23.0701	4.16801	Up	2.15652e-09	1.18956e-07	-	-	-	-	gi|194741118|ref|XP_001953036.1|/3.71859e-60/GF17413 [Drosophila ananassae]
Unigene29350	701	3	56	2.04314	36.0836	4.14248	Up	2.73508e-13	2.03592e-11	K00844|1|3e-35|148|spu:594105|hexokinase [EC:2.7.1.1]	-	GO:0016772//transferase activity, transferring phosphorus-containing groups	GO:0008152//metabolic process	gi|322785508|gb|EFZ12177.1|/9.93637e-49/hypothetical protein SINV_14712 [Solenopsis invicta]
CL2135.Contig1	821	2	36	1.16301	19.8061	4.09001	Up	7.40112e-09	3.85644e-07	-	-	-	-	-
Unigene5978	341	2	36	2.80009	47.6857	4.09001	Up	7.40112e-09	3.86238e-07	-	-	GO:0046914//transition metal ion binding	GO:0030003//cellular cation homeostasis	gi|201065847|gb|ACH92333.1|/8.16659e-19/FI06421p [Drosophila melanogaster]
Unigene27905	1900	2	34	0.502542	8.08286	4.00755	Up	2.52712e-08	1.2495e-06	K14763|1|7e-71|269|dvi:Dvir_GJ17682|H/ACA ribonucleoprotein complex non-core subunit NAF1	-	-	-	gi|195387986|ref|XP_002052673.1|/5.44843e-70/GJ17682 [Drosophila virilis]
Unigene5031	430	2	34	2.22053	35.715	4.00755	Up	2.52712e-08	1.25133e-06	-	-	-	-	-
CL3839.Contig1	918	80	1351	41.6048	664.741	3.99797	Up	9.1077e-284	2.37284e-280	K01446|1|2e-67|182|dpo:Dpse_GA21961|N-acetylmuramoyl-L-alanine amidase [EC:3.5.1.28]	GO:0016021//integral to membrane;GO:0015630//microtubule cytoskeleton	GO:0016811//hydrolase activity, acting on carbon-nitrogen (but not peptide) bonds, in linear amides;GO:0005539//glycosaminoglycan binding	GO:0000270//peptidoglycan metabolic process;GO:0002376//immune system process;GO:0006950//response to stress	gi|194872394|ref|XP_001973018.1|/1.31357e-67/GG15854 [Drosophila erecta]
CL1892.Contig1	796	29	479	17.3932	271.808	3.96599	Up	4.36908e-101	2.79201e-98	K06468|1|1e-11|70.5|rno:171075|Fc receptor, IgE, low affinity II;K06560|2|2e-11|70.1|gga:771888|mannose receptor, C type	-	-	-	gi|195131651|ref|XP_002010259.1|/2.2499e-29/GI14792 [Drosophila mojavensis]
CL2273.Contig1	409	63	957	73.5382	1056.89	3.84518	Up	9.97394e-196	1.35123e-192	-	-	-	GO:0042742//defense response to bacterium	gi|122703768|gb|ABM66377.1|/8.96877e-34/defensin precursor [Musca domestica]
Unigene28807	1003	7	104	3.33191	46.8352	3.81317	Up	2.16708e-22	2.78018e-20	K01362|1|5e-39|162|dpo:Dpse_GA18526|[EC:3.4.21.-];K01312|3|2e-29|130|dpo:Dpse_GA15202|trypsin [EC:3.4.21.4];K09633|4|3e-24|113|xtr:100497514|transmembrane protease, serine 2	-	GO:0008233//peptidase activity	GO:0042742//defense response to bacterium;GO:0008592//regulation of Toll signaling pathway	gi|195144084|ref|XP_002013026.1|/1.16542e-66/GL23905 [Drosophila persimilis]
CL7474.Contig1	543	4	59	3.51687	49.0786	3.80273	Up	3.4013e-13	2.52076e-11	-	-	-	-	gi|167735625|emb|CAP78958.1|/2.12252e-29/antimicrobial peptide Attacin A11 [Glossina morsitans morsitans]
Unigene12996	632	14	204	10.5756	145.798	3.78516	Up	2.04198e-42	5.16118e-40	-	GO:0005576//extracellular region	-	GO:0042742//defense response to bacterium	gi|167735625|emb|CAP78958.1|/8.4403e-43/antimicrobial peptide Attacin A11 [Glossina morsitans morsitans]
Unigene13698	205	2	28	4.6577	61.6941	3.72744	Up	9.69826e-07	3.86436e-05	-	-	GO:0004175//endopeptidase activity	GO:0019538//protein metabolic process	gi|270011003|gb|EFA07451.1|/4.40145e-09/serine protease P90 [Tribolium castaneum]
Unigene30752	1627	3	42	0.880298	11.6601	3.72744	Up	1.3804e-09	7.76625e-08	K04599|1|3e-60|233|dme:Dmel_CG6936|G protein-coupled receptor Mth (Methuselah protein)	-	-	-	gi|194746850|ref|XP_001955867.1|/4.45941e-78/GF24876 [Drosophila ananassae]
Unigene29877	929	7	97	3.59731	47.1624	3.71265	Up	1.44694e-20	1.70161e-18	K11593|1|9e-45|181|tad:TRIADDRAFT_62728|eukaryotic translation initiation factor 2C	-	-	-	gi|198464243|ref|XP_002134737.1|/8.98036e-79/GA23629 [Drosophila pseudoobscura pseudoobscura]
Unigene6447	322	3	41	4.44796	57.5132	3.69268	Up	2.51552e-09	1.37638e-07	-	-	-	-	gi|47559073|gb|AAT35580.1|/1.37133e-10/antimicrobial peptide attacin A1, partial [Glossina morsitans morsitans]
Unigene4753	414	2	27	2.30635	29.458	3.67497	Up	1.7699e-06	6.83519e-05	-	-	-	-	gi|1402849|gb|AAC28744.1|/1.86416e-31/env-like protein [Ceratitis capitata]
Unigene30127	346	2	24	2.75962	31.331	3.50505	Up	1.06145e-05	0.00035524	-	-	-	-	-
Unigene26705	660	8	94	5.78684	64.3315	3.47468	Up	5.49398e-19	5.92597e-17	K01446|1|1e-64|246|dvi:Dvir_GJ15950|N-acetylmuramoyl-L-alanine amidase [EC:3.5.1.28]	GO:0016021//integral to membrane	GO:0008329//pattern recognition receptor activity;GO:0016811//hydrolase activity, acting on carbon-nitrogen (but not peptide) bonds, in linear amides;GO:0042834//peptidoglycan binding	GO:0002815;GO:0000270//peptidoglycan metabolic process;GO:0002237//response to molecule of bacterial origin;GO:0008063//Toll signaling pathway	gi|195399167|ref|XP_002058192.1|/9.61431e-64/GJ15950 [Drosophila virilis]
Unigene13085	451	252	2874	266.759	2878.39	3.43165	Up	0	0	-	-	-	-	-
Unigene29502	895	6	67	3.20055	33.8136	3.40121	Up	1.16707e-13	8.92265e-12	K08193|1|4e-83|308|dmo:Dmoj_GI17977|MFS transporter, ACS family, solute carrier family 17 (sodium-dependent inorganic phosphate cotransporter), other	-	-	GO:0006810//transport	gi|195118046|ref|XP_002003551.1|/2.78039e-82/GI17977 [Drosophila mojavensis]
Unigene13647	1252	5	54	1.90661	19.4818	3.35305	Up	4.07422e-11	2.56964e-09	K14565|1|5e-175|614|dse:Dsec_GM13736|nucleolar protein 58	-	-	-	gi|195338787|ref|XP_002036005.1|/4.00613e-174/GM13736 [Drosophila sechellia]
Unigene11968	785	3	32	1.82451	18.4128	3.33512	Up	5.1703e-07	2.14862e-05	K01362|1|1e-30|133|dme:Dmel_CG4920|[EC:3.4.21.-];K01312|3|3e-26|119|dpo:Dpse_GA15202|trypsin [EC:3.4.21.4];K01344|4|4e-25|115|aml:100474662|protein C (activated) [EC:3.4.21.69];K01317|5|8e-25|114|ecb:100057028|acrosin [EC:3.4.21.10]	-	GO:0016787//hydrolase activity	GO:0006952//defense response	gi|195112702|ref|XP_002000911.1|/1.18968e-51/GI22268 [Drosophila mojavensis]
Unigene23886	990	3	32	1.44671	14.6001	3.33512	Up	5.1703e-07	2.15126e-05	K15263|1|6e-61|234|dvi:Dvir_GJ22206|cell growth-regulating nucleolar protein	-	-	-	gi|195383630|ref|XP_002050529.1|/4.62456e-60/GJ22206 [Drosophila virilis]
Unigene13215	638	8	85	5.98639	60.178	3.32948	Up	1.04003e-16	9.95052e-15	K06560|1|3e-11|68.9|cin:100186027|mannose receptor, C type	-	-	-	gi|89112793|gb|ABD60990.1|/1.63771e-25/lectin [Glossina morsitans morsitans]
CL33.Contig3	1261	5	53	1.893	18.9846	3.32608	Up	7.2813e-11	4.49199e-09	-	-	-	-	-
CL8738.Contig1	689	73	759	50.5824	497.579	3.29822	Up	7.22766e-137	6.11984e-134	K06560|1|7e-14|77.8|mgp:100545427|mannose receptor, C type	-	-	-	gi|89112793|gb|ABD60990.1|/4.04366e-23/lectin [Glossina morsitans morsitans]
Unigene28734	1462	38	386	12.4089	119.256	3.26462	Up	9.0649e-70	3.93614e-67	K13963|1|5e-54|212|dan:Dana_GF12698|serpin B	-	-	-	gi|83595245|gb|ABC25074.1|/2.60107e-82/serine protease inhibitor 4 [Glossina morsitans morsitans]
Unigene27128	633	3	30	2.26263	21.4071	3.24202	Up	1.65096e-06	6.39045e-05	-	-	-	-	gi|195487903|ref|XP_002092090.1|/5.57541e-18/GE13997 [Drosophila yakuba]
Unigene5679	4309	14	139	1.55113	14.5706	3.23167	Up	7.95066e-26	1.22959e-23	K10835|1|0.0|1199|dme:Dmel_CG11898|xenobiotic-transporting ATPase [EC:3.6.3.44];K05673|2|0.0|1095|nvi:100115935|ATP-binding cassette, subfamily C (CFTR/MRP), member 4	GO:0031224//intrinsic to membrane	GO:0005253//anion channel activity;GO:0017111//nucleoside-triphosphatase activity;GO:0015405;GO:0032559	GO:0009207;GO:0015698//inorganic anion transport	gi|195399968|ref|XP_002058591.1|/0/GJ14510 [Drosophila virilis]
Unigene15003	406	3	29	3.52769	32.2635	3.19311	Up	2.93906e-06	0.000109871	-	-	-	-	-
CL6595.Contig1	693	8	76	5.51128	49.5359	3.16801	Up	1.8223e-14	1.49081e-12	-	-	-	-	gi|195108529|ref|XP_001998845.1|/6.32953e-08/GI24193 [Drosophila mojavensis]
Unigene5900	502	5	47	4.75513	42.2896	3.15275	Up	2.29576e-09	1.26226e-07	-	-	-	-	-
CL8524.Contig1	1087	5	47	2.19602	19.5303	3.15275	Up	2.29576e-09	1.26021e-07	K09090|1|7e-69|261|dvi:Dvir_GJ23323|hairy and enhancer of split, invertebrate	GO:0043231//intracellular membrane-bounded organelle	GO:0001071//nucleic acid binding transcription factor activity;GO:0003677//DNA binding	GO:0001654//eye development;GO:0006357//regulation of transcription from RNA polymerase II promoter;GO:0007166//cell surface receptor signaling pathway	gi|359952818|gb|AEV91200.1|/2.23198e-74/enhancer of split region protein HLHmb [Teleopsis dalmanni]
Unigene18323	1327	3	28	1.07931	9.53074	3.14248	Up	5.21798e-06	0.000185638	K01362|1|2e-35|150|dpo:Dpse_GA18526|[EC:3.4.21.-];K09640|3|3e-29|130|xtr:448231|transmembrane protease, serine 9 [EC:3.4.21.-]	-	GO:0008233//peptidase activity	GO:0008152//metabolic process	gi|195498693|ref|XP_002096633.1|/2.89762e-53/GE24940 [Drosophila yakuba]
CL1745.Contig1	1146	4	37	1.66637	14.5833	3.12954	Up	1.43518e-07	6.5071e-06	-	-	-	-	gi|195481883|ref|XP_002101820.1|/3.63828e-104/GE17840 [Drosophila yakuba]
Unigene5690	458	125	1138	130.299	1122.32	3.10659	Up	3.36748e-193	4.38666e-190	-	-	-	-	-
CL6520.Contig1	647	5	45	3.68945	31.4158	3.09001	Up	7.15216e-09	3.744e-07	K06560|1|2e-12|72.4|tgu:100225774|mannose receptor, C type	-	-	-	gi|89112793|gb|ABD60990.1|/1.9982e-34/lectin [Glossina morsitans morsitans]
Unigene1191	1972	3	27	0.72629	6.18438	3.09001	Up	9.23722e-06	0.000312855	K14772|1|0.0|707|dan:Dana_GF11897|U3 small nucleolar RNA-associated protein 20	-	-	-	gi|194754894|ref|XP_001959727.1|/0/GF11897 [Drosophila ananassae]
Unigene23767	270	3	27	5.30461	45.1689	3.09001	Up	9.23722e-06	0.000312543	-	-	-	-	-
CL844.Contig1	898	3	27	1.59493	13.5809	3.09001	Up	9.23722e-06	0.000313169	K14789|1|7e-61|234|dwi:Dwil_GK21670|nucleolar protein 6	-	-	-	gi|195429806|ref|XP_002062948.1|/5.16429e-60/GK21670 [Drosophila willistoni]
CL1925.Contig1	1583	32	285	9.65083	81.3212	3.07491	Up	3.85846e-49	1.21002e-46	K15176|1|6e-40|166|dgr:Dgri_GH22725|RNA polymerase-associated protein CTR9;K10104|3|4e-33|143|acs:100552635|ficolin	-	GO:0005515//protein binding	-	gi|195057444|ref|XP_001995260.1|/7.4564e-46/GH22728 [Drosophila grimshawi]
CL4491.Contig1	622	5	44	3.83774	31.9523	3.05759	Up	1.2587e-08	6.42998e-07	-	-	-	-	-
Unigene28050	1198	10	88	3.9851	33.1792	3.05759	Up	4.77284e-16	4.3927e-14	K00011|1|2e-116|419|dme:Dmel_CG9436|aldehyde reductase [EC:1.1.1.21]	-	GO:0003824//catalytic activity	GO:0008152//metabolic process	gi|195028552|ref|XP_001987140.1|/4.81077e-121/GH20139 [Drosophila grimshawi]
CL8043.Contig1	806	426	3629	252.331	2033.72	3.01073	Up	0	0	-	-	-	-	-
Unigene7811	779	4	34	2.45142	19.7143	3.00755	Up	7.84722e-07	3.17157e-05	K06530|1|3e-47|188|der:Dere_GG23517|CD109 antigen	-	-	-	gi|194862904|ref|XP_001970179.1|/2.52785e-46/GG23517 [Drosophila erecta]
CL2674.Contig1	1766	11	92	2.9737	23.5308	2.98422	Up	2.3323e-16	2.2065e-14	-	-	-	-	gi|194766279|ref|XP_001965252.1|/1.20394e-140/GF21063 [Drosophila ananassae]
CL6.Contig1	2568	3	25	0.557727	4.39729	2.97898	Up	2.86764e-05	0.000889415	K02155|1|2e-77|291|dya:Dyak_GE24687|V-type H+-transporting ATPase 16kDa proteolipid subunit [EC:3.6.3.14]	GO:0031224//intrinsic to membrane;GO:0043231//intracellular membrane-bounded organelle;GO:0033177//proton-transporting two-sector ATPase complex, proton-transporting domain;GO:0033176;GO:0031090//organelle membrane	GO:0015078//hydrogen ion transmembrane transporter activity	GO:0006754//ATP biosynthetic process;GO:0015988//energy coupled proton transmembrane transport, against electrochemical gradient	gi|17136612|ref|NP_476801.1|/1.91552e-76/vacuolar H[+] ATPase subunit 16-1, isoform A [Drosophila melanogaster]
Unigene1117	2810	4	33	0.679594	5.30453	2.96448	Up	1.37536e-06	5.40397e-05	K14544|1|0.0|1009|dvi:Dvir_GJ23506|U3 small nucleolar RNA-associated protein 22	GO:0000228//nuclear chromosome	GO:0003676//nucleic acid binding	-	gi|195388944|ref|XP_002053138.1|/0/GJ23506 [Drosophila virilis]
Unigene5793	1104	7	57	3.02709	23.3209	2.94562	Up	1.72297e-10	1.03835e-08	-	-	-	-	gi|195135447|ref|XP_002012144.1|/8.49103e-45/GI16595 [Drosophila mojavensis]
CL1171.Contig1	1580	1065	8590	321.802	2455.7	2.93189	Up	0	0	K14736|1|3e-11|70.9|ptr:460710|transferrin	-	GO:0022890//inorganic cation transmembrane transporter activity;GO:0005506//iron ion binding	GO:0006950//response to stress;GO:0000041//transition metal ion transport;GO:0006875//cellular metal ion homeostasis	gi|34924891|sp|Q26643.1|TRF_SARPE/0/RecName: Full=Transferrin; Flags: Precursor
CL8472.Contig1	693	9	70	6.20019	45.6252	2.87945	Up	2.3807e-12	1.66595e-10	K11129|1|2e-44|156|aag:AaeL_AAEL003469|H/ACA ribonucleoprotein complex subunit 2	GO:0030529//ribonucleoprotein complex;GO:0031981//nuclear lumen	GO:0030556//rRNA modification guide activity	GO:0000154//rRNA modification	gi|108880997|gb|EAT45222.1|/1.22831e-43/AAEL003469-PA [Aedes aegypti]
Unigene12616	302	217	1680	343.043	2512.71	2.87278	Up	5.98e-263	1.19139e-259	-	-	-	-	-
CL3413.Contig1	1793	6	46	1.5976	11.5882	2.85869	Up	1.78443e-08	8.91397e-07	K14833|1|0.0|839|dmo:Dmoj_GI21889|nucleolar complex protein 2	-	-	-	gi|195118124|ref|XP_002003590.1|/0/GI21889 [Drosophila mojavensis]
Unigene29567	1511	5	38	1.5798	11.3595	2.84609	Up	3.56998e-07	1.51708e-05	K07202|1|3e-16|87.4|mgp:100542168|peroxisome proliferative activated receptor, gamma, coactivator 1, alpha	-	GO:0005488//binding	-	gi|195153240|ref|XP_002017537.1|/2.47729e-59/GL22351 [Drosophila persimilis]
Unigene35366	423	17	128	19.1869	136.681	2.83262	Up	3.6273e-21	4.41917e-19	-	-	-	-	-
Unigene24112	857	4	30	2.22831	15.8118	2.82698	Up	7.277e-06	0.000251495	K14795|1|2e-80|299|dmo:Dmoj_GI22774|ribosomal RNA-processing protein 36	GO:0043231//intracellular membrane-bounded organelle	-	GO:0042254//ribosome biogenesis	gi|195110859|ref|XP_001999997.1|/1.20966e-79/GI22774 [Drosophila mojavensis]
Unigene5413	447	13	97	13.8845	98.0176	2.81956	Up	2.70486e-16	2.54475e-14	K01373|1|4e-11|67.0|dvi:Dvir_GJ11017|cathepsin F [EC:3.4.22.41]	-	-	-	gi|284192452|gb|ADB82904.1|/8.63735e-29/cysteine protease inhibitor [Musca domestica]
Unigene1776	965	5	37	2.47365	17.3187	2.80761	Up	6.1805e-07	2.54347e-05	K00844|1|4e-58|225|isc:IscW_ISCW012387|hexokinase [EC:2.7.1.1]	-	GO:0016773//phosphotransferase activity, alcohol group as acceptor;GO:0000166//nucleotide binding	GO:0005975//carbohydrate metabolic process;GO:0044237//cellular metabolic process	gi|383865855|ref|XP_003708388.1|/5.81757e-76/PREDICTED: hexokinase-1-like [Megachile rotundata]
Unigene9477	440	5	37	5.42517	37.983	2.80761	Up	6.1805e-07	2.54656e-05	-	-	-	-	-
Unigene28790	1081	43	312	18.9906	130.367	2.77922	Up	1.48995e-48	4.54623e-46	K06560|1|3e-09|63.2|bfo:BRAFLDRAFT_80311|mannose receptor, C type	-	-	-	gi|126121|sp|P05047.1|LECA_SARPE/2.46308e-49/RecName: Full=Lectin subunit alpha; Flags: Precursor
Unigene8923	851	4	29	2.24402	15.3925	2.77807	Up	1.25999e-05	0.000411519	-	-	-	-	-
Unigene13396	1443	23	165	7.60952	51.6484	2.76285	Up	3.183e-26	5.01419e-24	K00058|1|4e-154|545|dmo:Dmoj_GI18148|D-3-phosphoglycerate dehydrogenase [EC:1.1.1.95]	-	GO:0016616//oxidoreductase activity, acting on the CH-OH group of donors, NAD or NADP as acceptor;GO:0000166//nucleotide binding	GO:0006563//L-serine metabolic process	gi|195118714|ref|XP_002003881.1|/3.60478e-153/GI18148 [Drosophila mojavensis]
CL1405.Contig1	544	197	1404	172.887	1165.76	2.75336	Up	1.73727e-210	2.67452e-207	-	-	-	-	-
Unigene13350	563	24	170	20.3516	136.389	2.74452	Up	8.54402e-27	1.39124e-24	-	-	-	-	-
Unigene13249	819	13	92	7.57801	50.7392	2.74321	Up	4.03436e-15	3.49462e-13	-	-	-	-	-
CL8084.Contig1	509	7	49	6.56562	43.4828	2.72744	Up	1.37555e-08	6.9848e-07	-	-	-	-	-
Unigene13499	494	10	70	9.66427	64.0045	2.72744	Up	9.53196e-12	6.34259e-10	-	-	-	-	-
Unigene13153	280	6	41	10.2303	66.1402	2.69268	Up	2.7075e-07	1.18171e-05	-	-	-	-	-
CL1893.Contig1	1616	31	210	9.15833	58.6972	2.68014	Up	5.75738e-32	1.09549e-29	K08056|1|3e-13|77.4|phu:Phum_PHUM380480|protein disulfide isomerase family A, member 3 [EC:5.3.4.1]	-	GO:0003824//catalytic activity	-	gi|152963828|gb|ABS50238.1|/1.45053e-12/protein disulfide isomerase [Haemaphysalis longicornis]
Unigene6084	1552	8	53	2.4609	15.425	2.64801	Up	6.02278e-09	3.1724e-07	K01066|1|2e-88|327|dme:Dmel_CG7279|esterase / lipase [EC:3.1.1.-];K01046|2|2e-86|320|dme:Dmel_CG7329|triacylglycerol lipase [EC:3.1.1.3];K01052|5|1e-74|281|hmg:100211176|lysosomal acid lipase/cholesteryl ester hydrolase [EC:3.1.1.13]	-	-	GO:0044238//primary metabolic process	gi|195033716|ref|XP_001988744.1|/1.15623e-160/GH10411 [Drosophila grimshawi]
CL905.Contig2	1281	5	33	1.86345	11.636	2.64255	Up	5.39172e-06	0.000191217	-	-	-	-	-
Unigene6120	1819	32	210	8.39872	52.1466	2.63433	Up	2.13796e-31	4.00058e-29	K14563|1|5e-127|455|dya:Dyak_GE11610|rRNA 2'-O-methyltransferase fibrillarin [EC:2.1.1.-]	GO:0044452;GO:0016604//nuclear body;GO:0030529//ribonucleoprotein complex	GO:0003723//RNA binding;GO:0016741	GO:0006399//tRNA metabolic process;GO:0042254//ribosome biogenesis;GO:0006730//one-carbon metabolic process;GO:0010467//gene expression	gi|17647425|ref|NP_523817.1|/3.88807e-126/fibrillarin [Drosophila melanogaster]
CL2983.Contig1	545	6	39	5.25594	32.3227	2.62053	Up	7.8889e-07	3.18461e-05	-	-	GO:0005198//structural molecule activity	-	gi|2565392|gb|AAB81989.1|/2.46612e-33/cuticle 1 [Lucilia cuprina]
Unigene13677	848	240	1551	135.117	826.144	2.61218	Up	2.1085e-219	3.40061e-216	-	-	-	-	-
CL3443.Contig1	2910	24	154	3.93744	23.9038	2.60191	Up	4.10744e-23	5.54243e-21	K14835|1|0.0|709|dwi:Dwil_GK17973|ribosomal RNA methyltransferase Nop2 [EC:2.1.1.-]	-	GO:0003676//nucleic acid binding;GO:0008168//methyltransferase activity	GO:0042254//ribosome biogenesis;GO:0006730//one-carbon metabolic process	gi|195442109|ref|XP_002068802.1|/0/GK17973 [Drosophila willistoni]
CL6709.Contig1	482	8	50	7.9239	46.8557	2.56394	Up	2.9404e-08	1.44122e-06	-	-	-	-	gi|162951779|gb|ABY21751.1|/1.3569e-14/LP20105p [Drosophila melanogaster]
CL3636.Contig1	1168	41	255	16.7586	98.6136	2.55689	Up	1.2953e-36	2.79429e-34	K10104|1|2e-48|193|cqu:CpipJ_CPIJ000937|ficolin;K15176|5|5e-46|185|dgr:Dgri_GH22725|RNA polymerase-associated protein CTR9	-	-	-	gi|194770489|ref|XP_001967325.1|/9.83184e-55/GF13877 [Drosophila ananassae]
Unigene1928	3229	24	149	3.54845	20.8429	2.55429	Up	5.56824e-22	7.06332e-20	K04228|1|7e-68|259|dre:100151502|arginine vasopressin receptor 2;K15196|2|2e-28|129|hmg:100202027|transcription factor IIIB 90 kDa subunit;K00854|3|2e-21|105|spu:589304|xylulokinase [EC:2.7.1.17];K11465|4|3e-19|98.6|acs:100566993|sex comb on midleg-like protein 2;K03364|5|1e-08|63.2|spu:578716|cell division cycle 20-like protein 1, cofactor of APC complex	-	-	-	gi|60593115|gb|AAX28844.1|/2.33359e-175/reverse transcriptase [Drosophila melanogaster]
Unigene24326	406	5	31	5.87949	34.4886	2.55236	Up	1.56137e-05	0.000504601	-	-	-	-	gi|158287361|ref|XP_309416.4|/5.49657e-07/AGAP011228-PA [Anopheles gambiae str. PEST]
Unigene24738	1365	6	37	2.09853	12.2436	2.54458	Up	2.27138e-06	8.64375e-05	K14521|1|1e-157|556|dan:Dana_GF19127|N-acetyltransferase 10 [EC:2.3.1.-]	-	-	-	gi|194769264|ref|XP_001966726.1|/1.11743e-156/GF19127 [Drosophila ananassae]
Unigene12896	268	12	73	21.3768	123.035	2.52495	Up	2.55334e-11	1.63786e-09	-	-	-	-	-
Unigene29992	852	6	36	3.36208	19.0855	2.50505	Up	3.8356e-06	0.000140289	-	-	-	-	-
Unigene1291	1406	7	41	2.37689	13.1716	2.47028	Up	9.47506e-07	3.77987e-05	-	-	-	-	gi|195579586|ref|XP_002079642.1|/1.53032e-15/GD24059 [Drosophila simulans]
CL3584.Contig1	1555	7	40	2.14913	11.619	2.43466	Up	1.58779e-06	6.17417e-05	K14782|1|1e-80|155|dpe:Dper_GL25784|protein AATF/BFR2	GO:0043231//intracellular membrane-bounded organelle	-	-	gi|195155723|ref|XP_002018750.1|/8.54118e-80/GL25784 [Drosophila persimilis]
CL6584.Contig1	992	12	68	5.77518	30.9626	2.42259	Up	3.3432e-10	1.98303e-08	K14815|1|4e-114|411|dvi:Dvir_GJ19965|mRNA turnover protein 4	GO:0030529//ribonucleoprotein complex	-	GO:0022613//ribonucleoprotein complex biogenesis	gi|195384319|ref|XP_002050865.1|/2.77453e-113/GJ19965 [Drosophila virilis]
Unigene6124	353	8	45	10.8196	57.5808	2.41194	Up	3.92722e-07	1.66056e-05	K11130|1|7e-30|129|dvi:Dvir_GJ20125|H/ACA ribonucleoprotein complex subunit 3	GO:0032991//macromolecular complex;GO:0031981//nuclear lumen	GO:0005488//binding	GO:0042254//ribosome biogenesis	gi|24652542|ref|NP_610610.1|/6.5858e-29/CG7637 [Drosophila melanogaster]
Unigene5443	1284	18	101	6.69273	35.5301	2.40837	Up	1.9554e-14	1.59584e-12	K01867|1|0.0|640|dvi:Dvir_GJ10514|tryptophanyl-tRNA synthetase [EC:6.1.1.2]	GO:0044424//intracellular part	GO:0004812//aminoacyl-tRNA ligase activity;GO:0032559	GO:0006418//tRNA aminoacylation for protein translation	gi|195394551|ref|XP_002055906.1|/0/GJ10514 [Drosophila virilis]
CL7105.Contig1	713	22	123	14.7309	77.9211	2.40317	Up	3.03968e-17	2.96689e-15	K12845|1|3e-46|185|dya:Dyak_GE18862|U4/U6 small nuclear ribonucleoprotein SNU13	GO:0030529//ribonucleoprotein complex;GO:0031981//nuclear lumen	GO:0003676//nucleic acid binding	GO:0022613//ribonucleoprotein complex biogenesis	gi|17864298|ref|NP_524714.1|/2.34803e-45/hoi-polloi, isoform A [Drosophila melanogaster]
CL955.Contig1	2005	46	257	10.9532	57.8973	2.40215	Up	1.95039e-34	3.95556e-32	K11131|1|0.0|770|dpe:Dper_GL19980|H/ACA ribonucleoprotein complex subunit 4 [EC:5.4.99.-]	GO:0032991//macromolecular complex;GO:0031981//nuclear lumen	GO:0003676//nucleic acid binding;GO:0016866//intramolecular transferase activity;GO:0016836//hydro-lyase activity	GO:0009451//RNA modification;GO:0042254//ribosome biogenesis;GO:0007444//imaginal disc development;GO:0003006//developmental process involved in reproduction;GO:0010467//gene expression	gi|195171175|ref|XP_002026383.1|/0/GL19980 [Drosophila persimilis]
Unigene12730	1029	19	106	8.81524	46.5297	2.40008	Up	4.99026e-15	4.25731e-13	K04402|1|8e-59|228|dmo:Dmoj_GI19497|growth arrest and DNA-damage-inducible protein	GO:0043231//intracellular membrane-bounded organelle	-	-	gi|195120253|ref|XP_002004643.1|/6.0281e-58/GI19497 [Drosophila mojavensis]
Unigene13332	549	87	485	75.6559	399.033	2.39898	Up	1.78181e-63	6.93656e-61	K06569|1|1e-07|56.6|tad:TRIADDRAFT_52263|melanoma-associated antigen p97	-	GO:0022890//inorganic cation transmembrane transporter activity;GO:0005506//iron ion binding	GO:0006950//response to stress;GO:0000041//transition metal ion transport;GO:0006875//cellular metal ion homeostasis	gi|315452157|gb|ADU25046.1|/1.45755e-65/transferrin [Musca domestica]
CL7398.Contig1	1816	16	89	4.2063	22.1367	2.39582	Up	8.29328e-13	6.01467e-11	K04228|1|7e-17|89.7|dre:100151502|arginine vasopressin receptor 2;K10325|2|7e-14|79.7|spu:576514|ankyrin repeat and SOCS box protein 3;K04180|3|2e-13|78.6|dre:100005081|C-C chemokine receptor type 5;K03364|4|3e-11|70.9|spu:578716|cell division cycle 20-like protein 1, cofactor of APC complex;K00854|5|1e-10|69.3|spu:589304|xylulokinase [EC:2.7.1.17]	-	GO:0016779//nucleotidyltransferase activity;GO:0003676//nucleic acid binding	GO:0006259//DNA metabolic process	gi|102939|pir||B36329/1.71075e-65/hypothetical protein 2 - cabbage looper transposon TED (fragment)
CL3893.Contig1	6199	371	2063	28.5725	150.32	2.39534	Up	1.04916e-263	2.22088e-260	-	-	-	-	gi|108868998|gb|EAT33223.1|/1.68953e-31/AAEL014517-PA [Aedes aegypti]
Unigene28887	1386	9	50	3.1001	16.2947	2.39402	Up	9.75756e-08	4.51474e-06	K14846|1|7e-155|547|dse:Dsec_GM26329|ribosome production factor 1	GO:0031981//nuclear lumen	GO:0003676//nucleic acid binding;GO:0016876//ligase activity, forming aminoacyl-tRNA and related compounds;GO:0032559	GO:0010467//gene expression	gi|195350997|ref|XP_002042023.1|/5.2883e-154/GM26329 [Drosophila sechellia]
Unigene6303	4270	91	495	10.1744	52.3621	2.36358	Up	1.20106e-63	4.7301e-61	-	-	-	-	gi|241563460|ref|XP_002401713.1|/7.42613e-07/cell division protein FtsJ, putative [Ixodes scapularis]
CL2571.Contig1	1828	23	125	6.00686	30.8868	2.36231	Up	3.5146e-17	3.42057e-15	K09233|1|1e-92|341|dan:Dana_GF12930|zinc finger protein GLIS2	GO:0005622//intracellular	GO:0046914//transition metal ion binding	GO:0006355//regulation of transcription, DNA-dependent;GO:0007169//transmembrane receptor protein tyrosine kinase signaling pathway;GO:0006950//response to stress	gi|194754527|ref|XP_001959546.1|/8.23524e-92/GF12930 [Drosophila ananassae]
CL8448.Contig1	1863	14	75	3.58766	18.1839	2.34155	Up	9.6811e-11	5.90791e-09	K05673|1|6e-140|408|tca:662509|ATP-binding cassette, subfamily C (CFTR/MRP), member 4	-	GO:0017111//nucleoside-triphosphatase activity;GO:0000166//nucleotide binding	GO:0009987//cellular process;GO:0006810//transport	gi|195453483|ref|XP_002073807.1|/0/GK14306 [Drosophila willistoni]
Unigene13006	234	9	47	18.3621	90.7239	2.30475	Up	4.43338e-07	1.85605e-05	-	-	-	-	gi|195337859|ref|XP_002035543.1|/4.17041e-07/GM14764 [Drosophila sechellia]
Unigene24091	1277	11	57	4.11242	20.1615	2.29355	Up	2.7384e-08	1.34806e-06	K08023|1|5e-11|69.7|dre:562912|latent transforming growth factor beta binding protein;K00924|2|5e-10|66.2|cel:D1044.3|[EC:2.7.1.-];K04591|5|6e-09|62.8|ecb:100066036|egf-like module containing, mucin-like, hormone receptor-like 1	-	-	-	gi|195145794|ref|XP_002013875.1|/1.5801e-141/GL23153 [Drosophila persimilis]
Unigene29807	2532	11	57	2.07408	10.1684	2.29355	Up	2.7384e-08	1.35003e-06	K14794|1|0.0|872|dan:Dana_GF21762|ribosomal RNA-processing protein 12	-	-	-	gi|194769792|ref|XP_001966985.1|/0/GF21762 [Drosophila ananassae]
Unigene16124	1194	22	113	8.79659	42.7478	2.28083	Up	4.45356e-15	3.83811e-13	K08193|1|1e-119|430|dpe:Dper_GL15573|MFS transporter, ACS family, solute carrier family 17 (sodium-dependent inorganic phosphate cotransporter), other	-	-	GO:0006810//transport	gi|125986481|ref|XP_001357004.1|/7.65143e-119/GA18388 [Drosophila pseudoobscura pseudoobscura]
CL8474.Contig1	1123	8	41	3.401	16.4909	2.27764	Up	2.96268e-06	0.000110632	K15188|1|6e-10|65.9|api:100160858|cyclin T;K11135|3|3e-06|53.5|bfo:BRAFLDRAFT_280656|Pin2-interacting protein X1	-	-	-	gi|198449373|ref|XP_002136877.1|/7.36978e-60/GA26901 [Drosophila pseudoobscura pseudoobscura]
Unigene29510	1588	10	51	3.00639	14.5064	2.27058	Up	1.80799e-07	8.07846e-06	K14966|1|1e-15|85.5|xla:494675|host cell factor	-	-	-	gi|125978753|ref|XP_001353409.1|/0/GA17934 [Drosophila pseudoobscura pseudoobscura]
CL6389.Contig1	1334	10	51	3.57882	17.2685	2.27058	Up	1.80799e-07	8.06782e-06	K14305|1|8e-06|52.4|tca:656380|nuclear pore complex protein Nup43	-	-	-	gi|195155075|ref|XP_002018432.1|/3.28637e-113/GL16766 [Drosophila persimilis]
CL1976.Contig1	849	63	318	35.4265	169.184	2.25569	Up	2.78104e-39	6.54104e-37	-	-	-	-	gi|123412552|ref|XP_001304086.1|/1.33904e-06/hypothetical protein [Trichomonas vaginalis G3]
Unigene23943	1169	23	116	9.3931	44.8212	2.25451	Up	3.02498e-15	2.64054e-13	K14457|1|2e-124|446|dvi:Dvir_GJ21238|2-acylglycerol O-acyltransferase 2 [EC:2.3.1.22]	-	-	-	gi|195380055|ref|XP_002048786.1|/1.69963e-123/GJ21238 [Drosophila virilis]
Unigene15279	1977	14	70	3.38078	15.993	2.24202	Up	1.15417e-09	6.56982e-08	K14546|1|2e-155|550|dmo:Dmoj_GI18931|U3 small nucleolar RNA-associated protein 5	-	-	-	gi|195122410|ref|XP_002005704.1|/1.29149e-154/GI18931 [Drosophila mojavensis]
Unigene29265	3954	21	104	2.53559	11.8805	2.22821	Up	1.24117e-13	9.44659e-12	K02331|1|1e-124|448|nvi:100119447|DNA polymerase phi subunit [EC:2.7.7.7]	-	-	-	gi|156537125|ref|XP_001603225.1|/1.16711e-123/PREDICTED: DNA polymerase V-like [Nasonia vitripennis]
CL1.Contig7	1384	13	64	4.48439	20.8874	2.21965	Up	7.50562e-09	3.90488e-07	-	-	-	-	-
Unigene29030	333	10	49	14.3368	66.4648	2.21287	Up	4.84564e-07	2.02115e-05	-	-	-	-	-
Unigene1244	677	19	93	13.3986	62.0489	2.21132	Up	3.13524e-12	2.16268e-10	K10104|1|9e-26|117|cqu:CpipJ_CPIJ000937|ficolin;K15176|2|5e-25|114|dgr:Dgri_GH22725|RNA polymerase-associated protein CTR9	-	-	-	gi|195057750|ref|XP_001995316.1|/3.87452e-31/GH23089 [Drosophila grimshawi]
Unigene13602	1549	38	183	11.7119	53.3629	2.18786	Up	1.90401e-22	2.45198e-20	K01079|1|9e-100|364|dme:Dmel_CG3705|phosphoserine phosphatase [EC:3.1.3.3]	-	GO:0016791//phosphatase activity	GO:0006796//phosphate-containing compound metabolic process;GO:0006935//chemotaxis;GO:0007399//nervous system development;GO:0006563//L-serine metabolic process;GO:0030534//adult behavior	gi|24661601|ref|NP_524001.2|/7.35831e-99/astray [Drosophila melanogaster]
Unigene5114	2163	33	157	7.28372	32.7856	2.17031	Up	2.77104e-19	3.03729e-17	K11593|1|6e-45|183|gga:428222|eukaryotic translation initiation factor 2C	-	-	-	gi|194872873|ref|XP_001973098.1|/5.6803e-135/GG15907 [Drosophila erecta]
Unigene27006	1672	8	38	2.28428	10.2657	2.16801	Up	1.30089e-05	0.00042447	K14863|1|0.0|708|dgr:Dgri_GH13339|ribosome biogenesis protein YTM1	GO:0043234//protein complex;GO:0031981//nuclear lumen	-	GO:0000470//maturation of LSU-rRNA	gi|195050911|ref|XP_001992994.1|/0/GH13339 [Drosophila grimshawi]
CL8771.Contig1	801	11	52	6.55626	29.3231	2.1611	Up	3.18438e-07	1.36694e-05	K02908|1|3e-33|142|tgu:100190211|large subunit ribosomal protein L30e	GO:0015934//large ribosomal subunit	GO:0005198//structural molecule activity	GO:0007052//mitotic spindle organization;GO:0007399//nervous system development;GO:0010467//gene expression	gi|195145599|ref|XP_002013779.1|/5.97851e-22/GL24326 [Drosophila persimilis]
CL3628.Contig1	1618	28	129	8.26181	36.0123	2.12396	Up	1.05105e-15	9.46754e-14	K03982|1|9e-29|129|ecb:100033931|plasminogen activator inhibitor-1;K13963|3|2e-28|127|ptr:739078|serpin B	-	-	-	gi|83595255|gb|ABC25079.1|/1.90256e-121/serine protease inhibitor [Glossina morsitans morsitans]
CL1044.Contig1	2094	1677	7708	382.342	1662.66	2.12056	Up	0	0	K06569|1|8e-28|126|mmu:30060|melanoma-associated antigen p97;K14736|3|1e-27|125|xla:398723|transferrin	-	GO:0022890//inorganic cation transmembrane transporter activity;GO:0005506//iron ion binding	GO:0006950//response to stress;GO:0000041//transition metal ion transport;GO:0006875//cellular metal ion homeostasis	gi|315452157|gb|ADU25046.1|/0/transferrin [Musca domestica]
Unigene15845	1160	12	55	4.93877	21.4163	2.11648	Up	2.07588e-07	9.23889e-06	K14852|1|2e-141|502|dwi:Dwil_GK16661|regulator of ribosome biosynthesis	GO:0043231//intracellular membrane-bounded organelle	-	GO:0022613//ribonucleoprotein complex biogenesis	gi|195428745|ref|XP_002062426.1|/1.52346e-140/GK16661 [Drosophila willistoni]
CL1075.Contig1	1584	347	1585	104.585	451.974	2.11156	Up	3.88598e-174	4.38714e-171	-	-	-	-	-
Unigene1201	996	11	50	5.27265	22.6752	2.10451	Up	8.32522e-07	3.34878e-05	K07753|1|2e-18|93.6|ptr:459929|peroxisomal trans-2-enoyl-CoA reductase [EC:1.3.1.38];K11166|4|8e-18|91.7|mdo:100017149|dehydrogenase/reductase SDR family member 7B [EC:1.1.-.-]	-	GO:0003824//catalytic activity	GO:0008152//metabolic process	gi|195040829|ref|XP_001991143.1|/8.24971e-73/GH12229 [Drosophila grimshawi]
CL1.Contig25	2943	16	72	2.59553	11.0505	2.09001	Up	3.44264e-09	1.85372e-07	-	-	-	-	-
Unigene15725	1671	10	45	2.85706	12.164	2.09001	Up	3.35158e-06	0.000123654	K05673|1|4e-104|379|dvi:Dvir_GJ11549|ATP-binding cassette, subfamily C (CFTR/MRP), member 4	-	-	-	gi|24649703|ref|NP_651269.1|/3.05279e-138/CG5789, isoform A [Drosophila melanogaster]
CL7369.Contig1	792	2301	10324	1387.03	5887.93	2.08576	Up	0	0	-	-	-	-	-
CL1641.Contig1	1621	15	66	4.41778	18.3908	2.05759	Up	2.18392e-08	1.08456e-06	K14840|1|3e-114|412|dmo:Dmoj_GI15030|nucleolar protein 53	-	-	-	gi|195130767|ref|XP_002009822.1|/2.49059e-113/GI15030 [Drosophila mojavensis]
Unigene27329	1151	10	44	4.14783	17.267	2.05759	Up	5.38902e-06	0.000191322	-	-	-	-	gi|195126985|ref|XP_002007949.1|/5.29513e-61/GI13224 [Drosophila mojavensis]
CL1858.Contig1	1591	52	228	15.6037	64.7298	2.05254	Up	1.41247e-25	2.16466e-23	K01446|1|3e-82|306|der:Dere_GG17219|N-acetylmuramoyl-L-alanine amidase [EC:3.5.1.28]	GO:0016021//integral to membrane	GO:0016811//hydrolase activity, acting on carbon-nitrogen (but not peptide) bonds, in linear amides;GO:0005539//glycosaminoglycan binding	GO:0000270//peptidoglycan metabolic process;GO:0042742//defense response to bacterium;GO:0002376//immune system process;GO:0009581//detection of external stimulus	gi|194902040|ref|XP_001980559.1|/2.45738e-81/GG17219 [Drosophila erecta]
CL3312.Contig1	2079	47	205	10.7929	44.5389	2.04498	Up	4.80596e-23	6.43372e-21	K14564|1|0.0|764|dya:Dyak_GE24041|nucleolar protein 56	-	-	-	gi|195502575|ref|XP_002098284.1|/0/GE24041 [Drosophila yakuba]
Unigene27750	2327	111	483	22.7731	93.7541	2.04155	Up	4.56758e-52	1.50194e-49	K13963|1|7e-36|153|aag:AaeL_AAEL014138|serpin B;K03982|4|1e-25|119|xtr:100127732|plasminogen activator inhibitor-1	-	-	-	gi|195114192|ref|XP_002001651.1|/5.32634e-70/GI16895 [Drosophila mojavensis]
Unigene29152	1701	55	239	15.4367	63.4648	2.03959	Up	1.56267e-26	2.48479e-24	K13885|1|5e-54|213|bta:282346|scavenger receptor class B, member 1	GO:0016021//integral to membrane	GO:0004888//transmembrane signaling receptor activity	GO:0046866;GO:0007602//phototransduction;GO:0006726//eye pigment biosynthetic process;GO:0006950//response to stress	gi|195117908|ref|XP_002003487.1|/5.45368e-175/GI17938 [Drosophila mojavensis]
Unigene14769	331	13	56	18.7504	76.4187	2.027	Up	3.4414e-07	1.46797e-05	K06252|1|2e-11|67.4|ptr:462578|tenascin	-	-	-	gi|198461611|ref|XP_001362064.2|/1.90514e-15/GA15749 [Drosophila pseudoobscura pseudoobscura]
Unigene6413	748	74	317	47.2309	191.424	2.01897	Up	2.96914e-34	5.9504e-32	-	-	-	-	gi|123479892|ref|XP_001323102.1|/1.6394e-07/viral A-type inclusion protein [Trichomonas vaginalis G3]
Unigene5064	2116	27	115	6.09178	24.5483	2.01069	Up	2.74328e-13	2.03755e-11	K13421|1|0.0|716|dgr:Dgri_GH23167|uridine monophosphate synthetase [EC:2.4.2.10 4.1.1.23]	GO:0015630//microtubule cytoskeleton	GO:0016763//transferase activity, transferring pentosyl groups;GO:0046872//metal ion binding;GO:0016831//carboxy-lyase activity	GO:0019856//pyrimidine nucleobase biosynthetic process;GO:0006222//UMP biosynthetic process	gi|195054431|ref|XP_001994128.1|/0/GH23167 [Drosophila grimshawi]
CL2825.Contig1	4860	24	102	2.3576	9.4799	2.00755	Up	6.44186e-12	4.32896e-10	K11540|1|0.0|2391|dvi:Dvir_GJ18689|carbamoyl-phosphate synthase / aspartate carbamoyltransferase / dihydroorotase [EC:6.3.5.5 2.1.3.2 3.5.2.3]	-	GO:0016743//carboxyl- or carbamoyltransferase activity;GO:0031406//carboxylic acid binding;GO:0016812//hydrolase activity, acting on carbon-nitrogen (but not peptide) bonds, in cyclic amides;GO:0032559	GO:0009064//glutamine family amino acid metabolic process;GO:0006220//pyrimidine nucleotide metabolic process;GO:0019856//pyrimidine nucleobase biosynthetic process	gi|195393946|ref|XP_002055613.1|/0/GJ18689 [Drosophila virilis]
CL3918.Contig1	2274	12	51	2.51934	10.1302	2.00755	Up	1.37041e-06	5.39077e-05	K14570|1|0.0|650|dse:Dsec_GM14791|RNA exonuclease 1 [EC:3.1.-.-]	-	-	-	gi|195337959|ref|XP_002035593.1|/0/GM14791 [Drosophila sechellia]
Unigene27311	285	13	55	21.7768	87.1681	2.00101	Up	5.4813e-07	2.27229e-05	K10104|1|6e-29|125|cqu:CpipJ_CPIJ000937|ficolin	-	GO:0046872//metal ion binding;GO:0005515//protein binding	GO:0002252	gi|170029454|ref|XP_001842607.1|/5.53e-28/techylectin-5B [Culex quinquefasciatus]
Unigene5036	413	54	228	62.4223	249.359	1.99809	Up	9.42112e-25	1.37536e-22	K01373|1|6e-07|52.8|dya:Dyak_GE25302|cathepsin F [EC:3.4.22.41]	-	-	-	gi|284192452|gb|ADB82904.1|/1.19994e-54/cysteine protease inhibitor [Musca domestica]
CL8664.Contig1	1226	29	122	11.2928	44.9479	1.99284	Up	7.21018e-14	5.60095e-12	K03264|1|2e-127|456|dvi:Dvir_GJ21479|translation initiation factor 6	GO:0044444//cytoplasmic part	GO:0043021//ribonucleoprotein complex binding;GO:0008135//translation factor activity, nucleic acid binding	GO:0042255//ribosome assembly;GO:0006412//translation	gi|390179705|ref|XP_003736952.1|/9.36028e-128/GA14578 [Drosophila pseudoobscura pseudoobscura]
CL8445.Contig1	3494	25	105	3.41596	13.5739	1.99048	Up	4.1456e-12	2.84802e-10	K14572|1|0.0|936|dwi:Dwil_GK22253|midasin	-	GO:0070011//peptidase activity, acting on L-amino acid peptides	-	gi|195436564|ref|XP_002066237.1|/0/GK22253 [Drosophila willistoni]
CL614.Contig1	3731	41	172	5.24632	20.823	1.9888	Up	6.27902e-19	6.72988e-17	K12114|1|1e-103|379|dwi:Dwil_GK24157|vrille	GO:0043231//intracellular membrane-bounded organelle	GO:0046983//protein dimerization activity	GO:0009987//cellular process;GO:0060541//respiratory system development;GO:0007476//imaginal disc-derived wing morphogenesis;GO:0048511//rhythmic process;GO:0010467//gene expression;GO:0007610//behavior	gi|195438493|ref|XP_002067171.1|/8.14665e-103/GK24157 [Drosophila willistoni]
Unigene13136	681	32	134	22.4336	88.8786	1.98618	Up	4.89402e-15	4.18575e-13	-	-	-	-	gi|2565392|gb|AAB81989.1|/6.51811e-34/cuticle 1 [Lucilia cuprina]
Unigene5745	2636	30	125	5.4334	21.4192	1.97898	Up	4.63986e-14	3.66311e-12	K14857|1|0.0|912|dwi:Dwil_GK19748|AdoMet-dependent rRNA methyltransferase SPB1 [EC:2.1.1.-]	GO:0005634//nucleus	GO:0008173//RNA methyltransferase activity	GO:0044237//cellular metabolic process	gi|195432683|ref|XP_002064346.1|/0/GK19748 [Drosophila willistoni]
Unigene15066	2222	14	58	3.00801	11.7903	1.97071	Up	3.4842e-07	1.48249e-05	K15335|1|0.0|1095|dme:Dmel_CG6133|tRNA (cytosine34-C5)-methyltransferase [EC:2.1.1.203]	-	GO:0016427//tRNA (cytosine) methyltransferase activity;GO:0003676//nucleic acid binding	GO:0006730//one-carbon metabolic process	gi|21355201|ref|NP_652007.1|/0/NOP2-Sun domain family, member 2 ortholog [Drosophila melanogaster]
CL3276.Contig1	1020	18	74	8.42497	32.7696	1.95962	Up	9.11392e-09	4.70548e-07	-	-	-	-	-
Unigene23750	1103	10	41	4.32833	16.7899	1.95571	Up	2.19e-05	0.000692559	K14777|1|2e-151|535|dvi:Dvir_GJ16136|ATP-dependent RNA helicase DDX47/RRP3 [EC:3.6.4.13]	-	GO:0032559;GO:0042623//ATPase activity, coupled	-	gi|195401282|ref|XP_002059243.1|/1.50147e-150/GJ16136 [Drosophila virilis]
CL4400.Contig1	501	11	45	10.4822	40.5709	1.95251	Up	8.68138e-06	0.000295507	-	-	-	-	-
Unigene13498	509	14	57	13.1312	50.5821	1.94562	Up	5.50864e-07	2.28083e-05	-	-	-	-	-
Unigene27596	1652	15	61	4.33488	16.6786	1.94393	Up	2.20774e-07	9.77437e-06	K11321|1|1e-34|148|spu:576401|bromodomain-containing protein 8;K03364|2|2e-21|104|spu:578716|cell division cycle 20-like protein 1, cofactor of APC complex;K15196|3|7e-19|96.3|hmg:100202027|transcription factor IIIB 90 kDa subunit;K04228|4|9e-16|85.9|dre:100151502|arginine vasopressin receptor 2;K14191|5|6e-14|79.7|hmg:100215880|18S rRNA (adenine1779-N6/adenine1780-N6)-dimethyltransferase [EC:2.1…	-	-	-	gi|383865821|ref|XP_003708371.1|/1.73242e-77/PREDICTED: uncharacterized protein K02A2.6-like [Megachile rotundata]
Unigene24889	1499	12	48	3.82187	14.4637	1.92009	Up	5.45258e-06	0.000192569	K14610|1|3e-131|469|dan:Dana_GF16177|solute carrier family 19 (thiamine transporter), member 2/3	-	-	-	gi|194746219|ref|XP_001955578.1|/2.65307e-130/GF16177 [Drosophila ananassae]
CL6752.Contig1	5032	268	1070	25.4267	96.0468	1.91739	Up	2.18854e-104	1.51273e-101	-	-	-	-	gi|158286569|ref|XP_308814.4|/0/AGAP006942-PA [Anopheles gambiae str. PEST]
Unigene27000	528	24	95	21.7007	81.2698	1.90498	Up	1.54451e-10	9.32462e-09	-	-	-	-	-
Unigene27116	2644	23	91	4.153	15.546	1.90432	Up	3.81136e-10	2.25283e-08	K14824|1|0.0|1226|dmo:Dmoj_GI19116|ribosome biogenesis protein ERB1	GO:0031981//nuclear lumen	-	GO:0042254//ribosome biogenesis	gi|195121708|ref|XP_002005362.1|/0/GI19116 [Drosophila mojavensis]
CL1187.Contig1	840	21	83	11.9354	44.6312	1.90281	Up	2.32734e-09	1.27548e-07	-	-	-	-	-
Unigene15110	515	13	51	12.0512	44.7304	1.89207	Up	3.41612e-06	0.000125898	-	-	-	-	-
Unigene1783	1761	12	47	3.25325	12.0553	1.88971	Up	8.57832e-06	0.000292587	K15865|1|0.0|817|dmo:Dmoj_GI21033|CDK5 regulatory subunit-associated protein 1-like 1	GO:0031224//intrinsic to membrane	GO:0051536//iron-sulfur cluster binding;GO:0043169//cation binding	GO:0016070//RNA metabolic process	gi|195123861|ref|XP_002006420.1|/0/GI21033 [Drosophila mojavensis]
CL6814.Contig1	3861	131	510	16.1982	59.6637	1.88102	Up	2.01048e-49	6.36383e-47	K09255|1|2e-171|604|dvi:Dvir_GJ23481|Rel/ankyrin family, other	GO:0043231//intracellular membrane-bounded organelle	GO:0003677//DNA binding	GO:0007166//cell surface receptor signaling pathway;GO:0048666//neuron development;GO:0002812;GO:0031328//positive regulation of cellular biosynthetic process;GO:0002783;GO:0002252;GO:0031349//positive regulation of defense response;GO:0009267//cellular response to starvation	gi|73913071|gb|AAZ91474.1|/0/relish [Glossina morsitans morsitans]
CL798.Contig1	2341	16	62	3.26298	11.9627	1.87428	Up	3.42686e-07	1.46546e-05	-	-	-	-	gi|194763585|ref|XP_001963913.1|/8.3014e-63/GF21271 [Drosophila ananassae]
CL6606.Contig1	941	16	62	8.11757	29.7606	1.87428	Up	3.42686e-07	1.46361e-05	-	-	-	-	gi|195501250|ref|XP_002097722.1|/7.90138e-22/GE26370 [Drosophila yakuba]
Unigene13074	2315	44	170	9.07397	33.1694	1.87005	Up	2.2629e-17	2.23447e-15	K00088|1|0.0|855|dya:Dyak_GE17853|IMP dehydrogenase [EC:1.1.1.205]	-	GO:0043169//cation binding;GO:0016616//oxidoreductase activity, acting on the CH-OH group of donors, NAD or NADP as acceptor	GO:0006909//phagocytosis;GO:0006935//chemotaxis;GO:0009168//purine ribonucleoside monophosphate biosynthetic process	gi|24641071|ref|NP_727441.1|/0/raspberry, isoform A [Drosophila melanogaster]
Unigene35941	429	17	65	18.9185	68.4377	1.85499	Up	2.14752e-07	9.53268e-06	K02267|1|1e-32|129|dmo:Dmoj_GI16427|cytochrome c oxidase subunit 6b	GO:0005746//mitochondrial respiratory chain	GO:0015002//heme-copper terminal oxidase activity	-	gi|195133654|ref|XP_002011254.1|/8.86524e-32/GI16427 [Drosophila mojavensis]
CL2844.Contig1	1447	23	87	7.58849	27.1575	1.83947	Up	2.24346e-09	1.23551e-07	-	GO:0031981//nuclear lumen	GO:0005515//protein binding;GO:0001071//nucleic acid binding transcription factor activity;GO:0030515//snoRNA binding;GO:0005048//signal sequence binding	GO:0006355//regulation of transcription, DNA-dependent;GO:0008283//cell proliferation;GO:0016074//snoRNA metabolic process;GO:0006950//response to stress;GO:0006606//protein import into nucleus	gi|24668401|ref|NP_730693.1|/3.17809e-32/Nopp140, isoform B [Drosophila melanogaster]
CL634.Contig2	599	262	985	208.819	742.761	1.83064	Up	1.65874e-90	9.6862e-88	-	-	GO:0042302//structural constituent of cuticle	-	gi|195474711|ref|XP_002089633.1|/1.78121e-28/GE19198 [Drosophila yakuba]
CL432.Contig1	2315	183	683	37.7395	133.263	1.82013	Up	8.12692e-63	3.12785e-60	K11204|1|0.0|859|der:Dere_GG17988|glutamate--cysteine ligase catalytic subunit [EC:6.3.2.2]	GO:0043234//protein complex;GO:0043231//intracellular membrane-bounded organelle;GO:0044444//cytoplasmic part	GO:0005488//binding;GO:0016881//acid-amino acid ligase activity	GO:0033554//cellular response to stress;GO:0006749//glutathione metabolic process	gi|194893518|ref|XP_001977891.1|/0/GG17988 [Drosophila erecta]
CL1.Contig19	861	23	85	12.7532	44.5918	1.80592	Up	5.37156e-09	2.84709e-07	-	-	-	-	-
CL7646.Contig1	436	39	143	42.7045	148.146	1.79456	Up	4.14398e-14	3.28694e-12	-	-	-	-	-
CL7121.Contig1	1578	29	106	8.77378	30.3416	1.79003	Up	8.84746e-11	5.42853e-09	-	-	-	-	-
CL6219.Contig1	2564	22	80	4.09638	14.0933	1.78258	Up	2.04382e-08	1.01648e-06	K14849|1|4e-127|427|dan:Dana_GF21670|ribosomal RNA-processing protein 1	-	-	GO:0007052//mitotic spindle organization	gi|194765807|ref|XP_001965017.1|/2.97788e-126/GF21670 [Drosophila ananassae]
Unigene13331	556	32	116	27.4771	94.2373	1.77807	Up	1.41592e-11	9.18696e-10	K06569|1|1e-07|56.6|tad:TRIADDRAFT_52263|melanoma-associated antigen p97	-	GO:0022890//inorganic cation transmembrane transporter activity;GO:0005506//iron ion binding	GO:0006950//response to stress;GO:0000041//transition metal ion transport;GO:0006875//cellular metal ion homeostasis	gi|315452157|gb|ADU25046.1|/7.99512e-67/transferrin [Musca domestica]
Unigene15365	2201	13	47	2.81981	9.64534	1.77424	Up	2.01196e-05	0.000642253	K00901|1|6e-141|502|dwi:Dwil_GK16220|diacylglycerol kinase [EC:2.7.1.107]	GO:0015630//microtubule cytoskeleton	GO:0016301//kinase activity;GO:0008289//lipid binding	GO:0046394;GO:0046474//glycerophospholipid biosynthetic process;GO:0016310//phosphorylation;GO:0030036//actin cytoskeleton organization;GO:0007186//G-protein coupled receptor signaling pathway;GO:0009266//response to temperature stimulus;GO:0043954//cellular component maintenance;GO:0007606//sensory perception of chemical stimulus	gi|320541875|ref|NP_001036264.2|/2.11908e-153/retinal degeneration A, isoform E [Drosophila melanogaster]
Unigene6345	712	23	83	15.4221	52.6548	1.77156	Up	1.27426e-08	6.49968e-07	-	-	-	-	gi|194866509|ref|XP_001971897.1|/1.99234e-36/GG14188 [Drosophila erecta]
CL3576.Contig1	1765	416	1496	112.524	382.848	1.76654	Up	4.79144e-130	3.86384e-127	K01187|1|0.0|599|dvi:Dvir_GJ20630|alpha-glucosidase [EC:3.2.1.20]	-	GO:0043167//ion binding	GO:0044238//primary metabolic process	gi|195381855|ref|XP_002049659.1|/0/GJ20630 [Drosophila virilis]
CL8112.Contig1	857	40	143	22.2831	75.3694	1.75803	Up	9.36026e-14	7.18872e-12	-	-	-	-	gi|195156651|ref|XP_002019210.1|/6.93929e-13/GL26239 [Drosophila persimilis]
Unigene6193	1021	14	50	6.54633	22.1199	1.75659	Up	1.24022e-05	0.000406631	-	-	-	GO:0006952//defense response	gi|194756996|ref|XP_001960756.1|/4.45775e-13/GF11339 [Drosophila ananassae]
Unigene13343	1745	14	50	3.83026	12.9424	1.75659	Up	1.24022e-05	0.000407025	K10250|1|1e-56|221|rno:361895|elongation of very long chain fatty acids protein 7;K10249|2|2e-55|218|api:100163970|elongation of very long chain fatty acids protein 4	GO:0031224//intrinsic to membrane	-	GO:0007051//spindle organization;GO:0033206//cytokinesis after meiosis;GO:0000912//assembly of actomyosin apparatus involved in cell cycle cytokinesis	gi|125773197|ref|XP_001357857.1|/4.22523e-130/GA19958 [Drosophila pseudoobscura pseudoobscura]
Unigene29141	1679	14	50	3.98083	13.4511	1.75659	Up	1.24022e-05	0.000406238	K14837|1|3e-81|303|dpo:Dpse_GA27287|nucleolar protein 12	GO:0015630//microtubule cytoskeleton	GO:0003676//nucleic acid binding	-	gi|198452886|ref|XP_002137558.1|/2.2342e-80/GA27287 [Drosophila pseudoobscura pseudoobscura]
CL3191.Contig1	2092	16	57	3.65136	12.307	1.75298	Up	3.06994e-06	0.000114385	K15216|1|5e-166|325|der:Dere_GG21453|RNA polymerase I-specific transcription initiation factor RRN3	-	-	-	gi|194877714|ref|XP_001973923.1|/4.30847e-165/GG21453 [Drosophila erecta]
Unigene29773	475	22	78	22.1118	74.1721	1.74606	Up	4.81914e-08	2.29241e-06	K01373|1|7e-16|83.2|dpe:Dper_GL22196|cathepsin F [EC:3.4.22.41]	-	-	-	gi|399335|sp|P31727.1|CYTA_SARPE/9.83378e-23/RecName: Full=Sarcocystatin-A; Flags: Precursor
CL5289.Contig1	1270	13	46	4.88692	16.3604	1.74321	Up	3.10388e-05	0.000956554	-	-	-	-	-
CL5467.Contig1	701	93	329	63.3375	211.991	1.74287	Up	2.14368e-29	3.88258e-27	-	-	GO:0042302//structural constituent of cuticle	-	gi|194753081|ref|XP_001958847.1|/1.00057e-24/GF12356 [Drosophila ananassae]
CL7058.Contig1	2512	17	60	3.23091	10.7888	1.73951	Up	1.89728e-06	7.30216e-05	-	-	-	-	gi|194912391|ref|XP_001982495.1|/1.30742e-154/GG12845 [Drosophila erecta]
Unigene6326	276	29	100	50.1631	163.655	1.70596	Up	1.13042e-09	6.44549e-08	-	-	-	-	-
CL726.Contig2	1041	152	524	69.709	227.363	1.70558	Up	1.52984e-44	4.24707e-42	-	-	-	-	gi|194751997|ref|XP_001958309.1|/4.45406e-16/GF10856 [Drosophila ananassae]
CL6337.Contig1	2740	26	89	4.53021	14.6717	1.69538	Up	1.09017e-08	5.58592e-07	K08286|1|9e-83|281|dme:Dmel_CG7001|protein-serine/threonine kinase [EC:2.7.11.-];K04373|3|6e-26|120|bfo:BRAFLDRAFT_89962|p90 ribosomal S6 kinase [EC:2.7.11.1];K04688|5|1e-25|119|tca:661481|p70 ribosomal S6 kinase [EC:2.7.11.1]	-	GO:0004672//protein kinase activity;GO:0032559	GO:0006464//cellular protein modification process	gi|18859901|ref|NP_573326.1|/1.98312e-111/CG7053 [Drosophila melanogaster]
Unigene13166	1295	306	1035	112.81	361.003	1.67811	Up	2.25044e-84	1.19094e-81	-	-	-	-	gi|195030510|ref|XP_001988111.1|/2.31943e-15/GH10747 [Drosophila grimshawi]
Unigene5060	1795	16	54	4.25551	13.5884	1.67497	Up	1.09873e-05	0.000365549	K14810|1|0.0|727|dwi:Dwil_GK24230|ATP-dependent RNA helicase DDX56/DBP9 [EC:3.6.4.13]	-	GO:0032559;GO:0042623//ATPase activity, coupled	-	gi|195438252|ref|XP_002067051.1|/0/GK24230 [Drosophila willistoni]
Unigene29874	1776	67	225	18.0106	57.2241	1.66778	Up	1.92309e-19	2.14254e-17	K00666|1|7e-33|142|dpe:Dper_GL25909|fatty-acyl-CoA synthase [EC:6.2.1.-]	-	-	-	gi|195119492|ref|XP_002004265.1|/6.64264e-123/GI19830 [Drosophila mojavensis]
CL6070.Contig1	685	62	206	43.2113	135.836	1.65239	Up	1.03734e-17	1.03946e-15	-	-	-	-	gi|195150635|ref|XP_002016256.1|/1.07439e-36/GL10591 [Drosophila persimilis]
CL634.Contig1	528	224	744	202.54	636.471	1.65189	Up	7.7973e-60	2.83964e-57	-	-	GO:0042302//structural constituent of cuticle	-	gi|17136302|ref|NP_476622.1|/2.40928e-27/larval cuticle protein 4, isoform A [Drosophila melanogaster]
CL3561.Contig1	1392	22	73	7.54535	23.6877	1.65048	Up	3.928e-07	1.65882e-05	-	-	-	-	gi|195157330|ref|XP_002019549.1|/4.56749e-105/GL12155 [Drosophila persimilis]
CL418.Contig2	1413	29	96	9.79832	30.688	1.64707	Up	5.92674e-09	3.12668e-07	-	GO:0044444//cytoplasmic part	-	GO:0007444//imaginal disc development;GO:0007423//sensory organ development	gi|195110793|ref|XP_001999964.1|/1.36612e-115/GI24823 [Drosophila mojavensis]
CL596.Contig1	2215	26	86	5.60396	17.5374	1.64591	Up	3.77676e-08	1.82215e-06	-	-	-	-	gi|229615716|gb|ACQ84009.1|/1.10065e-24/unknown [Musca domestica]
Unigene27263	1773	79	261	21.2723	66.4923	1.64421	Up	6.74738e-22	8.52713e-20	-	-	-	-	gi|195165701|ref|XP_002023677.1|/4.66464e-76/GL19933 [Drosophila persimilis]
Unigene29015	1831	17	56	4.43258	13.8146	1.63998	Up	1.02206e-05	0.000342396	K14856|1|1e-150|533|dpe:Dper_GL16850|protein SDA1	-	-	-	gi|198458652|ref|XP_001361120.2|/1.13303e-149/GA20803 [Drosophila pseudoobscura pseudoobscura]
Unigene13398	516	45	148	41.635	129.554	1.63769	Up	5.59574e-13	4.09335e-11	-	-	-	-	gi|63148856|gb|AAY34550.1|/2.64214e-20/putative 10.9 kDa secreted salivary gland protein [Stomoxys calcitrans]
CL513.Contig2	1107	28	92	12.0755	37.5388	1.63629	Up	1.4426e-08	7.29246e-07	K10352|1|9e-11|68.6|aml:100473449|myosin heavy chain	-	-	-	gi|301771554|ref|XP_002921193.1|/6.84884e-10/PREDICTED: myosin-10-like [Ailuropoda melanoleuca]
CL6372.Contig1	676	29	95	20.4808	63.477	1.63196	Up	8.9189e-09	4.61182e-07	-	-	-	-	-
Unigene15714	2225	33	108	7.08076	21.9247	1.63058	Up	8.70674e-10	5.03223e-08	K06233|1|1e-27|125|dwi:Dwil_GK25553|low density lipoprotein-related protein 2	-	-	-	gi|108881787|gb|EAT46012.1|/1.01867e-78/AAEL002767-PA [Aedes aegypti]
CL2428.Contig1	546	26	84	22.734	69.4906	1.61196	Up	8.54076e-08	3.97345e-06	-	-	-	-	-
CL33.Contig4	2139	22	71	4.9103	14.993	1.6104	Up	8.9137e-07	3.57699e-05	-	-	-	-	-
Unigene12692	11329	1404	4491	59.1659	179.057	1.59758	Up	0	0	-	-	-	-	gi|307174394|gb|EFN64915.1|/5.34348e-47/Large structural protein [Camponotus floridanus]
Unigene27780	1130	23	73	9.71729	29.1799	1.58635	Up	8.21304e-07	3.31152e-05	K14820|1|3e-156|551|dvi:Dvir_GJ12560|ribosome biogenesis protein BRX1	-	GO:0016876//ligase activity, forming aminoacyl-tRNA and related compounds;GO:0032559	GO:0010467//gene expression	gi|195375100|ref|XP_002046341.1|/2.1028e-155/GJ12560 [Drosophila virilis]
Unigene5414	2088	150	474	34.297	102.539	1.58001	Up	1.95597e-36	4.16647e-34	K01187|1|0.0|844|dme:Dmel_CG11909|alpha-glucosidase [EC:3.2.1.20];K05546|2|1e-24|115|nvi:100121937|alpha 1,3-glucosidase [EC:3.2.1.84]	GO:0043234//protein complex	GO:0003824//catalytic activity	GO:0008152//metabolic process	gi|195111602|ref|XP_002000367.1|/0/GI22561 [Drosophila mojavensis]
Unigene16099	206	18	56	41.7158	122.789	1.55752	Up	2.1229e-05	0.000673857	-	-	GO:0003824//catalytic activity	GO:0008152//metabolic process	gi|312376511|gb|EFR23571.1|/1.46494e-15/hypothetical protein AND_12649 [Anopheles darlingi]
Unigene5355	2305	20	62	4.14243	12.1496	1.55236	Up	7.9365e-06	0.000271791	K13179|1|0.0|878|dvi:Dvir_GJ23143|ATP-dependent RNA helicase DDX18/HAS1 [EC:3.6.4.13]	-	GO:0032559;GO:0042623//ATPase activity, coupled	-	gi|195390289|ref|XP_002053801.1|/0/GJ23143 [Drosophila virilis]
CL7377.Contig1	832	26	80	14.9192	43.4316	1.54158	Up	4.2323e-07	1.77625e-05	K03013|1|9e-115|413|cqu:CpipJ_CPIJ015285|DNA-directed RNA polymerases I, II, and III subunit RPABC1	GO:0043231//intracellular membrane-bounded organelle	GO:0003676//nucleic acid binding;GO:0034062//RNA polymerase activity	GO:0006351//transcription, DNA-dependent;GO:0031572//G2 DNA damage checkpoint	gi|31235339|ref|XP_319221.1|/7.11688e-114/AGAP010064-PA [Anopheles gambiae str. PEST]
Unigene6469	1491	95	292	30.4188	88.4596	1.54006	Up	2.89462e-22	3.69954e-20	K01362|1|5e-69|262|dme:Dmel_CG4920|[EC:3.4.21.-];K01312|3|8e-42|172|dpo:Dpse_GA15202|trypsin [EC:3.4.21.4];K01316|4|4e-37|156|rno:288291|protease, serine, 7 (enterokinase) [EC:3.4.21.9];K09626|5|3e-35|150|mdo:100018664|protease, serine, 22 [EC:3.4.21.-]	-	GO:0004175//endopeptidase activity	GO:0019538//protein metabolic process;GO:0006582//melanin metabolic process;GO:0006950//response to stress;GO:0009893//positive regulation of metabolic process	gi|195108299|ref|XP_001998730.1|/4.21035e-120/GI24127 [Drosophila mojavensis]
Unigene30021	1471	47	144	15.2539	44.217	1.53542	Up	1.14676e-11	7.51252e-10	-	-	GO:0030247//polysaccharide binding	GO:0042742//defense response to bacterium;GO:0005975//carbohydrate metabolic process;GO:0002376//immune system process	gi|83595219|gb|ABC25063.1|/3.40246e-106/gram negative binding protein 1-like protein [Glossina morsitans morsitans]
Unigene13687	480	311	948	309.325	892.086	1.52806	Up	7.24348e-68	3.06662e-65	-	-	GO:0005214//structural constituent of chitin-based cuticle	GO:0002168//instar larval development;GO:0050794//regulation of cellular process;GO:0006351//transcription, DNA-dependent	gi|195029217|ref|XP_001987471.1|/4.19852e-32/GH21938 [Drosophila grimshawi]
Unigene5148	1272	53	161	19.8923	57.1713	1.52308	Up	9.56314e-13	6.87673e-11	K01312|1|3e-39|163|dpo:Dpse_GA18102|trypsin [EC:3.4.21.4];K09614|2|2e-38|160|api:100570053|corin [EC:3.4.21.-]	-	GO:0008233//peptidase activity	-	gi|371536093|gb|AEX33291.1|/5.96298e-141/putative salivary trypsin [Lucilia sericata]
CL668.Contig1	1758	19	57	5.15977	14.6452	1.50505	Up	2.86608e-05	0.000889746	K08145|1|4e-23|110|hmg:100203525|MFS transporter, SP family, solute carrier family 2 (facilitated glucose transporter), member 8;K14258|2|4e-23|110|dpe:Dper_GL10779|facilitated trehalose transporter	-	-	-	gi|195454603|ref|XP_002074318.1|/2.01283e-71/GK18456 [Drosophila willistoni]
CL615.Contig2	1565	80	238	24.4046	68.6914	1.49298	Up	1.13468e-17	1.13031e-15	-	-	-	-	-
Unigene12594	999	77	227	36.7977	102.636	1.47985	Up	1.00853e-16	9.67642e-15	-	-	-	-	-
Unigene13344	439	72	211	78.3004	217.099	1.47126	Up	1.58923e-15	1.40537e-13	-	-	-	-	-
Unigene6202	1832	95	278	24.7568	68.5423	1.46917	Up	6.02072e-20	6.86585e-18	K08193|1|7e-88|325|hmg:100206605|MFS transporter, ACS family, solute carrier family 17 (sodium-dependent inorganic phosphate cotransporter), other;K12301|2|1e-86|321|isc:IscW_ISCW002249|MFS transporter, ACS family, solute carrier family 17 (sodium-dependent inorganic phosphate cotransporter), member 5	GO:0044464//cell part	-	GO:0006810//transport	gi|195149620|ref|XP_002015754.1|/0/GL10849 [Drosophila persimilis]
CL2146.Contig1	1524	21	61	6.57855	18.0794	1.45851	Up	2.3238e-05	0.0007301	K15002|1|3e-81|303|dgr:Dgri_GH21100|cytochrome P450, family 6 [EC:1.14.-.-]	GO:0044464//cell part	-	-	gi|495001|gb|AAA82163.1|/5.70694e-96/cytochrome P450, partial [Musca domestica]
CL6436.Contig1	1495	161	466	51.4139	140.794	1.45336	Up	6.84846e-32	1.28861e-29	-	-	GO:0016863//intramolecular oxidoreductase activity, transposing C=C bonds	GO:0032502//developmental process;GO:0018130;GO:0006570//tyrosine metabolic process	gi|195395156|ref|XP_002056202.1|/6.87909e-163/GJ10805 [Drosophila virilis]
CL3446.Contig1	4185	126	363	14.3738	39.1788	1.44663	Up	4.97162e-25	7.38525e-23	K13983|1|0.0|646|tca:657522|putative helicase MOV10L1 [EC:3.6.4.13]	GO:0043005//neuron projection;GO:0044297//cell body;GO:0044424//intracellular part	-	GO:0000226//microtubule cytoskeleton organization;GO:0017148//negative regulation of translation;GO:0007613//memory;GO:0007315//pole plasm assembly;GO:0035194//posttranscriptional gene silencing by RNA;GO:0000956//nuclear-transcribed mRNA catabolic process;GO:0044087	gi|194866110|ref|XP_001971761.1|/0/GG15143 [Drosophila erecta]
Unigene29591	1845	29	83	7.50408	20.3199	1.43715	Up	9.94122e-07	3.95651e-05	K14538|1|0.0|748|dya:Dyak_GE26110|nuclear GTP-binding protein	-	-	-	gi|195500114|ref|XP_002097236.1|/0/GE26110 [Drosophila yakuba]
CL6685.Contig1	2591	27	77	4.97499	13.4234	1.43199	Up	2.632e-06	9.93793e-05	K13181|1|0.0|614|dgr:Dgri_GH21077|ATP-dependent RNA helicase DDX27 [EC:3.6.4.13]	-	GO:0000166//nucleotide binding;GO:0042623//ATPase activity, coupled;GO:0003724//RNA helicase activity	GO:0022613//ribonucleoprotein complex biogenesis	gi|195024659|ref|XP_001985916.1|/0/GH21077 [Drosophila grimshawi]
CL1375.Contig1	1634	26	74	7.59656	20.4559	1.4291	Up	4.2867e-06	0.000154618	K11294|1|4e-46|186|dpe:Dper_GL23456|nucleolin	GO:0044424//intracellular part	GO:0003676//nucleic acid binding	-	gi|195144742|ref|XP_002013355.1|/2.93916e-45/GL23456 [Drosophila persimilis]
Unigene28796	3200	26	74	3.87899	10.4453	1.4291	Up	4.2867e-06	0.000154783	-	-	GO:0016741	GO:0006730//one-carbon metabolic process	gi|195590661|ref|XP_002085063.1|/6.18515e-19/GD12510 [Drosophila simulans]
CL6444.Contig1	869	71	202	39.0063	104.996	1.42855	Up	2.39814e-14	1.94778e-12	K10104|1|4e-36|152|cqu:CpipJ_CPIJ000937|ficolin;K15176|2|1e-35|150|dgr:Dgri_GH22725|RNA polymerase-associated protein CTR9	-	-	-	gi|195438050|ref|XP_002066950.1|/5.44619e-43/GK24749 [Drosophila willistoni]
CL6024.Contig1	601	33	93	26.2141	69.8953	1.41485	Up	3.01952e-07	1.30112e-05	-	-	-	-	-
CL7390.Contig1	1505	215	603	68.2021	180.976	1.40791	Up	5.79594e-39	1.34454e-36	-	-	-	-	gi|63148848|gb|AAY34546.1|/6.13922e-18/putative 15.6 kDa secreted salivary gland protein [Stomoxys calcitrans]
Unigene13463	357	296	823	395.84	1041.29	1.39538	Up	7.04128e-52	2.29309e-49	-	-	GO:0042302//structural constituent of cuticle	-	gi|2565394|gb|AAB81990.1|/2.93841e-29/cuticle 12 homolog [Lucilia cuprina]
CL785.Contig1	2840	196	539	32.9483	85.7255	1.37952	Up	5.4404e-34	1.07755e-31	K14615|1|5e-18|94.4|tca:657028|gastric intrinsic factor;K13023|2|1e-14|83.2|dre:559700|carboxypeptidase N regulatory subunit;K06260|3|1e-14|83.2|mgp:100546914|platelet glycoprotein V	-	-	-	gi|194761794|ref|XP_001963109.1|/1.6306e-108/GF15777 [Drosophila ananassae]
CL2547.Contig1	1164	451	1236	184.978	479.629	1.37457	Up	2.4944e-75	1.17337e-72	K03006|1|2e-07|57.4|dan:Dana_GF20366|DNA-directed RNA polymerase II subunit RPB1 [EC:2.7.7.6]	-	-	-	gi|194762514|ref|XP_001963379.1|/1.70657e-06/GF20366 [Drosophila ananassae]
Unigene35321	339	30	82	42.2491	109.258	1.37075	Up	2.70052e-06	0.000101853	-	-	-	-	-
Unigene28088	1465	47	128	15.3164	39.465	1.3655	Up	4.66026e-09	2.48956e-07	K05719|1|7e-09|62.8|dan:Dana_GF21041|integrin beta 1	-	-	-	gi|195389064|ref|XP_002053198.1|/2.8574e-113/GJ23755 [Drosophila virilis]
CL5.Contig8	811	36	98	21.1923	54.5814	1.36487	Up	3.08234e-07	1.32482e-05	-	-	-	-	-
Unigene6199	1870	74	201	18.8923	48.5505	1.36169	Up	2.1829e-13	1.63568e-11	K01187|1|0.0|839|dme:Dmel_CG8694|alpha-glucosidase [EC:3.2.1.20]	-	GO:0043167//ion binding;GO:0015926//glucosidase activity	GO:0019318//hexose metabolic process	gi|24586587|ref|NP_476625.2|/0/maltase A2 [Drosophila melanogaster]
Unigene29814	1718	35	94	9.72614	24.7141	1.34539	Up	7.15922e-07	2.91437e-05	K14791|1|0.0|652|dpe:Dper_GL20089|periodic tryptophan protein 1	GO:0005667//transcription factor complex	-	-	gi|198459429|ref|XP_001361372.2|/0/GA19833 [Drosophila pseudoobscura pseudoobscura]
CL8046.Contig1	2572	25	67	4.6405	11.7664	1.34232	Up	3.06754e-05	0.000946216	K13106|1|3e-111|403|der:Dere_GG12335|pre-mRNA-splicing factor CWC26	-	-	-	gi|194909535|ref|XP_001981966.1|/2.65191e-110/GG12335 [Drosophila erecta]
CL6329.Contig1	1017	25	67	11.7359	29.7573	1.34232	Up	3.06754e-05	0.000947079	K10478|1|8e-08|58.5|rno:690367|BTB/POZ domain-containing protein 3/6;K10477|3|1e-07|57.8|xla:779046|BTB/POZ domain-containing protein 1/2	-	-	-	gi|195129509|ref|XP_002009198.1|/2.05588e-18/GI13916 [Drosophila mojavensis]
Unigene5162	936	42	111	21.4225	53.5657	1.32219	Up	1.03939e-07	4.79608e-06	-	-	-	-	gi|195476806|ref|XP_002086247.1|/1.85988e-23/GE22984 [Drosophila yakuba]
Unigene13675	498	270	711	258.839	644.881	1.31698	Up	2.17722e-41	5.42208e-39	-	-	-	-	-
Unigene29203	1515	31	81	9.76888	24.1497	1.30574	Up	7.0231e-06	0.000243216	K11883|1|5e-173|608|dmo:Dmoj_GI10936|RNA-binding protein NOB1	-	-	-	gi|195134576|ref|XP_002011713.1|/3.70992e-172/GI10936 [Drosophila mojavensis]
Unigene27110	3536	28	73	3.78043	9.32503	1.30256	Up	2.09648e-05	0.000666095	K14550|1|0.0|941|dpe:Dper_GL26190|U3 small nucleolar RNA-associated protein 10	-	-	-	gi|195156439|ref|XP_002019107.1|/0/GL26190 [Drosophila persimilis]
CL6353.Contig1	1370	96	250	33.4539	82.425	1.30091	Up	2.686e-15	2.3507e-13	-	-	-	-	gi|195396857|ref|XP_002057045.1|/6.18274e-22/GJ16564 [Drosophila virilis]
Unigene13593	600	73	189	58.0855	142.282	1.29251	Up	8.25454e-12	5.51426e-10	-	-	-	-	-
CL3213.Contig1	1233	48	124	18.5855	45.4253	1.28932	Up	3.44666e-08	1.67003e-06	-	-	-	-	-
CL12.Contig5	1986	73	188	17.5485	42.7581	1.28485	Up	1.16451e-11	7.61408e-10	K10352|1|1e-08|62.8|ame:412092|myosin heavy chain	GO:0044444//cytoplasmic part;GO:0016459//myosin complex	GO:0005488//binding	GO:0048513//organ development;GO:0051179//localization;GO:0030036//actin cytoskeleton organization;GO:0007391//dorsal closure;GO:0030154//cell differentiation	gi|340711723|ref|XP_003394420.1|/2.15032e-08/PREDICTED: myosin heavy chain, non-muscle-like isoform 2 [Bombus terrestris]
Unigene5464	547	103	263	89.8971	217.174	1.27251	Up	1.57706e-15	1.39826e-13	-	-	-	-	gi|195055069|ref|XP_001994443.1|/2.65322e-11/GH17137 [Drosophila grimshawi]
CL6301.Contig1	790	38	97	22.9643	55.4606	1.27207	Up	1.41191e-06	5.53473e-05	-	-	-	-	gi|195449499|ref|XP_002072098.1|/5.0746e-50/GK22663 [Drosophila willistoni]
CL8449.Contig1	1831	29	74	7.56146	18.255	1.27156	Up	2.61498e-05	0.000814782	K03283|1|7e-37|119|cin:619232|heat shock 70kDa protein 1/8	-	GO:0000166//nucleotide binding	-	gi|21355965|ref|NP_648212.1|/1.01736e-156/CG7182 [Drosophila melanogaster]
CL8212.Contig1	2921	102	259	16.6711	40.0505	1.26447	Up	3.52546e-15	3.06951e-13	K06760|1|6e-11|70.9|acs:100556778|contactin 2;K06761|2|3e-10|68.6|acs:100552843|contactin 3	GO:0044421//extracellular region part	-	GO:0009968//negative regulation of signal transduction	gi|198464036|ref|XP_001353048.2|/5.63681e-88/GA16789 [Drosophila pseudoobscura pseudoobscura]
Unigene13623	972	203	511	99.707	237.462	1.25193	Up	4.74592e-28	8.201e-26	K11997|1|9e-41|167|ame:409206|tripartite motif-containing protein 2/3;K09633|2|3e-37|155|hsa:7113|transmembrane protease, serine 2;K01312|4|5e-36|152|dgr:Dgri_GH22866|trypsin [EC:3.4.21.4]	-	GO:0070011//peptidase activity, acting on L-amino acid peptides	GO:0019538//protein metabolic process	gi|24647630|ref|NP_650603.1|/2.28114e-88/CG5246 [Drosophila melanogaster]
Unigene5123	2467	31	78	5.99913	14.2812	1.25129	Up	2.00262e-05	0.000639875	K13711|1|0.0|728|dya:Dyak_GE24164|phosphatidylinositol 4-kinase type 2 [EC:2.7.1.67]	-	GO:0001727//lipid kinase activity	GO:0046488//phosphatidylinositol metabolic process;GO:0006796//phosphate-containing compound metabolic process	gi|195501979|ref|XP_002098028.1|/0/GE24164 [Drosophila yakuba]
CL3.Contig13	1515	127	319	40.0209	95.1081	1.24882	Up	4.98988e-18	5.10581e-16	K10352|1|9e-07|55.8|bmy:Bm1_00655|myosin heavy chain	-	-	-	gi|170571242|ref|XP_001891652.1|/7.09851e-06/myosin heavy chain, nonmuscle type 1 [Brugia malayi]
CL3908.Contig1	1451	30	75	9.87074	23.3471	1.24202	Up	3.23236e-05	0.00098895	K12893|1|3e-24|114|dwi:Dwil_GK13948|splicing factor, arginine/serine-rich 4/5/6	GO:0005681//spliceosomal complex;GO:0016607//nuclear speck	GO:0003723//RNA binding	GO:0043484//regulation of RNA splicing;GO:0000380//alternative mRNA splicing, via spliceosome;GO:0000245//spliceosomal complex assembly;GO:0000087//M phase of mitotic cell cycle	gi|28571689|ref|NP_788665.1|/2.07074e-23/B52, isoform A [Drosophila melanogaster]
CL1625.Contig1	1697	65	161	18.2864	42.8532	1.22864	Up	1.35941e-09	7.6609e-08	-	-	-	-	-
CL1967.Contig1	4646	206	507	21.1682	49.2911	1.21943	Up	8.76592e-27	1.42054e-24	K04377|1|7e-09|64.7|bfo:BRAFLDRAFT_60197|Myc proto-oncogene protein;K09109|3|1e-07|60.5|xla:100337516|N-myc proto-oncogene protein	-	-	-	gi|24639496|ref|NP_525062.2|/1.11762e-72/diminutive, isoform A [Drosophila melanogaster]
CL7687.Contig1	711	91	223	61.1037	141.669	1.21319	Up	1.57396e-12	1.11758e-10	K02891|1|1e-25|116|dvi:Dvir_GJ14723|large subunit ribosomal protein L22e	GO:0015934//large ribosomal subunit	GO:0005198//structural molecule activity	GO:0007052//mitotic spindle organization;GO:0010467//gene expression	gi|195402039|ref|XP_002059618.1|/1.02561e-24/GJ14723 [Drosophila virilis]
CL6020.Contig1	917	353	863	183.781	425.09	1.20978	Up	6.65176e-44	1.77392e-41	-	-	-	-	gi|195383456|ref|XP_002050442.1|/1.37633e-23/GJ22155 [Drosophila virilis]
Unigene13304	943	93	227	47.0833	108.731	1.20748	Up	1.20595e-12	8.63515e-11	K11278|1|2e-33|143|dpo:Dpse_GA20679|nucleophosmin 3	GO:0031981//nuclear lumen	GO:0005488//binding	-	gi|195159226|ref|XP_002020483.1|/1.30656e-32/GL13489 [Drosophila persimilis]
CL1114.Contig1	2240	56	135	11.9354	27.2223	1.18955	Up	6.43278e-08	3.026e-06	K00993|1|0.0|650|dwi:Dwil_GK10662|ethanolaminephosphotransferase [EC:2.7.8.1]	GO:0044464//cell part	GO:0016772//transferase activity, transferring phosphorus-containing groups	GO:0006644//phospholipid metabolic process	gi|24653395|ref|NP_725301.1|/0/bb in a boxcar, isoform B [Drosophila melanogaster]
Unigene6356	3617	198	477	26.1344	59.5675	1.18858	Up	2.3604e-24	3.40189e-22	-	GO:0005635//nuclear envelope;GO:0044444//cytoplasmic part	GO:0008565//protein transporter activity;GO:0017016//Ras GTPase binding	GO:0006605//protein targeting;GO:0001708//cell fate specification;GO:0007169//transmembrane receptor protein tyrosine kinase signaling pathway;GO:0003002//regionalization;GO:0042051//compound eye photoreceptor development;GO:0007476//imaginal disc-derived wing morphogenesis;GO:0043066//negative regulation of apoptotic process;GO:0000165//MAPK cascade	gi|195376729|ref|XP_002047145.1|/0/GJ12092 [Drosophila virilis]
Unigene13738	1413	133	320	44.9371	102.293	1.18673	Up	8.36568e-17	8.04935e-15	K14826|1|2e-47|190|dmo:Dmoj_GI21928|FK506-binding nuclear protein [EC:5.2.1.8]	-	GO:0003676//nucleic acid binding;GO:0016859//cis-trans isomerase activity	GO:0044267//cellular protein metabolic process	gi|195113969|ref|XP_002001540.1|/1.68645e-46/GI21928 [Drosophila mojavensis]
CL174.Contig1	1871	94	226	23.9856	54.56	1.18568	Up	2.79836e-12	1.94615e-10	K01187|1|0.0|899|dvi:Dvir_GJ21713|alpha-glucosidase [EC:3.2.1.20]	-	GO:0043167//ion binding	GO:0044238//primary metabolic process	gi|195381857|ref|XP_002049660.1|/0/GJ21713 [Drosophila virilis]
Unigene27848	1336	35	84	12.5071	28.3996	1.18312	Up	2.26824e-05	0.000714633	K05719|1|6e-14|79.3|dan:Dana_GF21041|integrin beta 1	-	-	-	gi|195152305|ref|XP_002017077.1|/7.32127e-113/GL22107 [Drosophila persimilis]
CL19.Contig3	2989	316	756	50.4727	114.245	1.17855	Up	3.59858e-37	7.91431e-35	K06560|1|3e-11|71.6|bfo:BRAFLDRAFT_80311|mannose receptor, C type	-	-	-	gi|126121|sp|P05047.1|LECA_SARPE/3.1039e-49/RecName: Full=Lectin subunit alpha; Flags: Precursor
CL254.Contig1	938	740	1755	376.638	845.111	1.16596	Up	1.37674e-82	6.95954e-80	-	-	-	-	-
CL7055.Contig1	2409	108	256	21.4034	48.0002	1.1652	Up	2.19324e-13	1.6398e-11	K11498|1|8e-11|70.1|hsa:1062|centromeric protein E;K07210|5|2e-10|68.9|mdo:100022918|inhibitor of nuclear factor kappa-B kinase subunit gamma	-	-	-	gi|195489808|ref|XP_002092894.1|/3.46219e-88/key [Drosophila yakuba]
Unigene27206	3135	61	144	9.28941	20.7474	1.15927	Up	4.458e-08	2.13864e-06	K00142|1|6e-30|134|xtr:779486|acyl-CoA synthetase [EC:6.2.1.-]	GO:0044424//intracellular part	GO:0005488//binding;GO:0022892;GO:0016874//ligase activity	GO:0043041;GO:0048066//developmental pigmentation;GO:0006570//tyrosine metabolic process;GO:0048511//rhythmic process;GO:0007626//locomotory behavior;GO:0007564//regulation of chitin-based cuticle tanning;GO:0031327;GO:0006584//catecholamine metabolic process	gi|195498446|ref|XP_002096527.1|/0/GE25005 [Drosophila yakuba]
CL540.Contig1	696	45	106	30.8673	68.7917	1.15615	Up	2.88828e-06	0.000108211	-	-	-	-	-
Unigene5700	1371	89	209	30.9919	68.8571	1.15171	Up	5.21422e-11	3.26433e-09	-	-	-	-	-
CL2335.Contig1	849	52	122	29.2409	64.907	1.15038	Up	5.66216e-07	2.33868e-05	K02896|1|2e-82|305|dan:Dana_GF18157|large subunit ribosomal protein L24e	GO:0015934//large ribosomal subunit	GO:0005198//structural molecule activity	GO:0010467//gene expression;GO:0022613//ribonucleoprotein complex biogenesis	gi|194743428|ref|XP_001954202.1|/1.66602e-81/GF18157 [Drosophila ananassae]
Unigene13474	1587	187	437	56.2549	124.378	1.14468	Up	3.1394e-21	3.86649e-19	K15002|1|5e-143|508|dmo:Dmoj_GI20230|cytochrome P450, family 6 [EC:1.14.-.-]	GO:0031090//organelle membrane;GO:0043231//intracellular membrane-bounded organelle	GO:0005506//iron ion binding;GO:0016712//oxidoreductase activity, acting on paired donors, with incorporation or reduction of molecular oxygen, reduced flavin or flavoprotein as one donor, and incorporation of one atom of oxygen	GO:0014074//response to purine-containing compound;GO:0008152//metabolic process	gi|13810562|dbj|BAB43954.1|/6.51502e-175/cytochrome P450 [Musca domestica]
Unigene12846	266	66	154	118.456	261.504	1.14248	Up	2.21704e-08	1.0994e-06	-	-	-	-	-
CL2152.Contig1	1775	106	246	28.5104	62.6003	1.13468	Up	1.91949e-12	1.35158e-10	-	-	-	-	-
CL1627.Contig1	1603	100	231	29.7826	65.0906	1.12798	Up	1.12956e-11	7.41415e-10	K11090|1|3e-92|339|dpe:Dper_GL26419|lupus La protein	GO:0044424//intracellular part	GO:0003723//RNA binding	-	gi|195161510|ref|XP_002021611.1|/2.64614e-91/GL26419 [Drosophila persimilis]
Unigene12926	1610	144	331	42.7004	92.8628	1.12085	Up	5.9376e-16	5.40593e-14	K13963|1|2e-78|294|api:100163427|serpin B	-	GO:0004866//endopeptidase inhibitor activity	GO:0008592//regulation of Toll signaling pathway	gi|83595247|gb|ABC25075.1|/1.16643e-171/serine protease inhibitor 5 [Glossina morsitans morsitans]
CL6550.Contig1	822	48	110	27.8782	60.445	1.11648	Up	3.56274e-06	0.000131017	-	-	-	-	-
Unigene5566	3071	173	396	26.8944	58.2445	1.11482	Up	1.21613e-18	1.29119e-16	K01870|1|0.0|1528|dsi:Dsim_GD15025|isoleucyl-tRNA synthetase [EC:6.1.1.5]	GO:0044424//intracellular part	GO:0004812//aminoacyl-tRNA ligase activity;GO:0046914//transition metal ion binding;GO:0032559	GO:0006418//tRNA aminoacylation for protein translation	gi|195592354|ref|XP_002085900.1|/0/GD15025 [Drosophila simulans]
CL8714.Contig1	443	273	622	294.208	634.2	1.1081	Up	3.96066e-28	6.87916e-26	-	-	-	-	gi|381392374|gb|AFG28187.1|/2.53308e-12/Kaz1 [Glossina morsitans morsitans]
Unigene30052	3111	91	207	13.9649	30.0545	1.10578	Up	2.56528e-10	1.53776e-08	-	-	-	-	-
Unigene5122	2051	64	145	14.8974	31.9332	1.1	Up	1.4075e-07	6.39872e-06	K14843|1|0.0|832|dvi:Dvir_GJ14807|pescadillo	GO:0031981//nuclear lumen	-	GO:0000470//maturation of LSU-rRNA	gi|195385058|ref|XP_002051225.1|/0/GJ14807 [Drosophila virilis]
Unigene5624	1743	89	201	24.3775	52.0881	1.09541	Up	6.29e-10	3.65413e-08	K01873|1|0.0|686|dpo:Dpse_GA17927|valyl-tRNA synthetase [EC:6.1.1.9]	GO:0044424//intracellular part	GO:0004812//aminoacyl-tRNA ligase activity;GO:0032559	GO:0006418//tRNA aminoacylation for protein translation	gi|125809585|ref|XP_001361180.1|/0/GA17927 [Drosophila pseudoobscura pseudoobscura]
CL7733.Contig1	1297	61	136	22.4536	47.3629	1.07681	Up	5.44408e-07	2.25963e-05	K00831|1|5e-155|548|dpe:Dper_GL13880|phosphoserine aminotransferase [EC:2.6.1.52]	GO:0044424//intracellular part	GO:0008483//transaminase activity;GO:0048037//cofactor binding	GO:0006563//L-serine metabolic process;GO:0008614//pyridoxine metabolic process	gi|195158745|ref|XP_002020246.1|/3.67535e-154/GL13880 [Drosophila persimilis]
CL6158.Contig1	1441	496	1105	164.329	346.368	1.07572	Up	1.77728e-46	5.23432e-44	K00016|1|4e-169|595|dvi:Dvir_GJ11996|L-lactate dehydrogenase [EC:1.1.1.27]	GO:0044424//intracellular part	GO:0004457//lactate dehydrogenase activity	GO:0006007//glucose catabolic process	gi|195377068|ref|XP_002047314.1|/3.03751e-168/GJ11996 [Drosophila virilis]
CL3015.Contig1	552	79	175	68.3257	143.199	1.06752	Up	1.62551e-08	8.16832e-07	-	-	-	-	-
CL5.Contig4	517	71	156	65.5637	136.293	1.05574	Up	1.27369e-07	5.81384e-06	-	-	-	-	-
Unigene15040	2338	72	158	14.7022	30.5248	1.05394	Up	1.10127e-07	5.06779e-06	K06530|1|0.0|718|dwi:Dwil_GK23951|CD109 antigen	-	-	-	gi|195433238|ref|XP_002064622.1|/0/GK23951 [Drosophila willistoni]
CL8173.Contig1	2255	198	434	41.9193	86.9326	1.05228	Up	1.30461e-18	1.3765e-16	K06943|1|0.0|953|dan:Dana_GF13082|nucleolar GTP-binding protein	GO:0043231//intracellular membrane-bounded organelle	GO:0032561//guanyl ribonucleotide binding	-	gi|194755172|ref|XP_001959866.1|/0/GF13082 [Drosophila ananassae]
Unigene29184	6945	156	341	10.7238	22.178	1.04831	Up	7.33122e-15	6.19205e-13	K04228|1|2e-106|389|dre:100151502|arginine vasopressin receptor 2;K15196|2|1e-37|160|hmg:100202027|transcription factor IIIB 90 kDa subunit;K03364|3|4e-29|132|spu:578716|cell division cycle 20-like protein 1, cofactor of APC complex;K10325|4|1e-22|110|spu:576514|ankyrin repeat and SOCS box protein 3;K11465|5|3e-21|106|acs:100566993|sex comb on midleg-like protein 2	-	-	-	gi|2791289|emb|CAA04050.1|/0/RNase H [Drosophila melanogaster]
CL1350.Contig1	692	259	566	178.686	369.445	1.04794	Up	1.19124e-23	1.64677e-21	-	-	GO:0042302//structural constituent of cuticle	-	gi|2565392|gb|AAB81989.1|/1.00352e-29/cuticle 1 [Lucilia cuprina]
CL6658.Contig1	595	74	160	59.3759	121.463	1.03256	Up	1.48763e-07	6.72693e-06	-	-	-	-	-
Unigene28639	2219	81	175	17.427	35.6222	1.03145	Up	3.98672e-08	1.91799e-06	K06519|1|1e-176|620|dan:Dana_GF16561|solute carrier family 3, member 2	-	-	GO:0015820//leucine transport	gi|194744642|ref|XP_001954802.1|/1.1664e-175/GF16561 [Drosophila ananassae]
CL448.Contig1	3112	143	308	21.9378	44.7045	1.027	Up	3.6415e-13	2.68701e-11	-	-	-	-	gi|195438044|ref|XP_002066947.1|/1.40871e-177/GK24748 [Drosophila willistoni]
Unigene5754	2690	93	199	16.5054	33.4149	1.01755	Up	6.91334e-09	3.6302e-07	K14799|1|0.0|1264|der:Dere_GG16177|pre-rRNA-processing protein TSR1	GO:0043231//intracellular membrane-bounded organelle	-	GO:0022613//ribonucleoprotein complex biogenesis	gi|194875505|ref|XP_001973610.1|/0/GG16177 [Drosophila erecta]
CL7620.Contig1	888	2001	4276	1075.8	2175.03	1.01563	Up	4.3525e-159	4.75532e-156	-	-	-	-	-
CL6727.Contig1	2265	79	167	16.6516	33.3033	1.00001	Up	1.70517e-07	7.65946e-06	K14537|1|0.0|660|dwi:Dwil_GK21401|nuclear GTP-binding protein	GO:0031981//nuclear lumen	GO:0032561//guanyl ribonucleotide binding	GO:0048592//eye morphogenesis;GO:0006909//phagocytosis	gi|195430784|ref|XP_002063428.1|/0/GK21401 [Drosophila willistoni]
Unigene34499	203	34	0	79.9611	0.001	-12.9651	Down	2.17856e-11	1.40277e-09	-	-	-	-	-
Unigene5490	299	36	0	57.4814	0.001	-12.4889	Down	5.14896e-12	3.50886e-10	-	-	-	-	gi|51557703|gb|AAU06491.1|/2.55783e-12/putative salivary protein [Culicoides sonorensis]
Unigene24384	387	44	0	54.2797	0.001	-12.4062	Down	1.60665e-14	1.32398e-12	-	-	-	-	-
Unigene16947	231	25	0	51.6683	0.001	-12.3351	Down	1.43612e-08	7.27054e-07	-	-	-	-	-
Unigene5379	280	22	0	37.5112	0.001	-11.8731	Down	1.24987e-07	5.71279e-06	-	-	-	-	-
Unigene26615	242	17	0	33.5374	0.001	-11.7116	Down	4.60242e-06	0.000165126	-	-	-	-	-
Unigene15765	404	22	0	25.9978	0.001	-11.3442	Down	1.24987e-07	5.72825e-06	-	-	-	-	-
CL5469.Contig1	644	35	0	25.9465	0.001	-11.3413	Down	1.05912e-11	6.97885e-10	-	-	-	-	-
Unigene8323	429	17	0	18.9185	0.001	-10.8856	Down	4.60242e-06	0.000164952	-	-	-	-	gi|291240760|ref|XP_002740266.1|/9.45429e-15/PREDICTED: hypothetical protein [Saccoglossus kowalevskii]
Unigene15949	531	19	0	17.0826	0.001	-10.7383	Down	1.08777e-06	4.30394e-05	K04564|1|9e-43|172|mcc:574097|superoxide dismutase, Fe-Mn family [EC:1.15.1.1]	GO:0044429//mitochondrial part	GO:0046914//transition metal ion binding;GO:0016209//antioxidant activity;GO:0003824//catalytic activity	GO:0048731;GO:0033483;GO:0006355//regulation of transcription, DNA-dependent;GO:0008015//blood circulation;GO:0008283//cell proliferation;GO:0006801//superoxide metabolic process;GO:0000305//response to oxygen radical;GO:0051260//protein homooligomerization;GO:0043066//negative regulation of apoptotic process	gi|156332920|ref|XP_001619321.1|/5.21331e-78/hypothetical protein NEMVEDRAFT_v1g231554 [Nematostella vectensis]
CL2797.Contig1	701	22	0	14.9831	0.001	-10.5491	Down	1.24987e-07	5.72051e-06	-	-	GO:0015075//ion transmembrane transporter activity	GO:0006810//transport	gi|194758836|ref|XP_001961664.1|/8.08463e-29/GF19689 [Drosophila ananassae]
Unigene13715	778	19	0	11.6592	0.001	-10.1873	Down	1.08777e-06	4.30898e-05	-	-	-	-	gi|358256649|dbj|GAA57881.1|/6.50329e-10/hypothetical protein CLF_113308 [Clonorchis sinensis]
CL4435.Contig1	876	19	0	10.3549	0.001	-10.0016	Down	1.08777e-06	4.31402e-05	K02330|1|2e-06|53.9|tca:656359|DNA polymerase beta subunit [EC:2.7.7.7 4.2.99.-]	-	-	-	gi|32395295|gb|AAO72734.1|/5.48568e-71/antigen 5 precursor [Stomoxys calcitrans]
CL4363.Contig1	552	76	1	65.731	0.818277	-6.32784	Down	6.1787e-23	8.17447e-21	-	-	-	-	-
Unigene29467	274	40	1	69.6956	1.6485	-5.40184	Down	6.34712e-12	4.27377e-10	K01446|1|2e-16|84.3|dya:Dyak_GE19223|N-acetylmuramoyl-L-alanine amidase [EC:3.5.1.28]	GO:0016021//integral to membrane	GO:0016787//hydrolase activity;GO:0005539//glycosaminoglycan binding	GO:0000270//peptidoglycan metabolic process;GO:0006952//defense response;GO:0002376//immune system process	gi|298569360|gb|ADI87391.1|/6.19803e-19/putative peptidoglycan recoqnition protein [Lucilia sericata]
Unigene24756	898	40	1	21.2657	0.502995	-5.40184	Down	6.34712e-12	4.28228e-10	K03640|1|1e-06|54.3|nve:NEMVE_v1g225448|peptidoglycan-associated lipoprotein	-	-	-	gi|156319761|ref|XP_001618159.1|/9.56559e-06/hypothetical protein NEMVEDRAFT_v1g225448 [Nematostella vectensis]
Unigene20239	228	38	1	79.5691	1.98109	-5.32784	Down	2.56044e-11	1.63931e-09	-	-	-	-	-
Unigene18317	866	31	1	17.0899	0.521581	-5.03411	Down	3.30722e-09	1.78363e-07	K02964|1|7e-06|51.6|nvi:100117049|small subunit ribosomal protein S18e	GO:0043229//intracellular organelle	-	-	gi|350424466|ref|XP_003493805.1|/5.31066e-33/PREDICTED: 30S ribosomal protein S13-like [Bombus impatiens]
Unigene29180	353	123	4	166.351	5.11829	-5.02243	Down	2.21734e-33	4.34099e-31	-	-	-	-	gi|313238136|emb|CBY13234.1|/1.93038e-14/unnamed protein product [Oikopleura dioica]
Unigene12991	402	147	5	174.577	5.61802	-4.95766	Down	2.12554e-39	5.03426e-37	-	-	-	-	gi|51557703|gb|AAU06491.1|/3.24281e-07/putative salivary protein [Culicoides sonorensis]
Unigene11531	339	26	1	36.6159	1.33242	-4.78035	Down	1.03845e-07	4.79828e-06	-	-	-	-	-
Unigene1151	1422	22	1	7.38616	0.317644	-4.53934	Down	1.60213e-06	6.21565e-05	K09502|1|2e-26|120|aga:AgaP_AGAP005981|DnaJ homolog subfamily A member 1;K09503|3|1e-24|115|xla:380317|DnaJ homolog subfamily A member 2	-	GO:0005488//binding	-	gi|350426835|ref|XP_003494558.1|/9.06458e-32/PREDICTED: chaperone protein DnaJ-like [Bombus impatiens]
Unigene13717	527	21	1	19.0241	0.857095	-4.47223	Down	3.1634e-06	0.000117608	-	-	-	-	-
Unigene1853	1364	40	2	14.0004	0.662301	-4.40184	Down	7.17334e-11	4.43346e-09	-	-	-	-	gi|156319550|ref|XP_001618133.1|/2.67751e-09/hypothetical protein NEMVEDRAFT_v1g225486 [Nematostella vectensis]
Unigene15869	618	98	5	75.7065	3.65444	-4.37269	Down	6.76692e-25	1.00082e-22	-	-	-	-	-
Unigene12596	712	19	1	12.74	0.634395	-4.32784	Down	1.22667e-05	0.000403359	K01312|1|3e-35|148|tca:655678|trypsin [EC:3.4.21.4]	-	GO:0016787//hydrolase activity	-	gi|195336094|ref|XP_002034682.1|/8.08879e-38/GM19789 [Drosophila sechellia]
Unigene18776	477	19	1	19.0165	0.946937	-4.32784	Down	1.22667e-05	0.000403751	-	-	-	-	-
Unigene12992	286	38	2	63.4327	3.15867	-4.32784	Down	2.76232e-10	1.65004e-08	-	-	-	-	-
Unigene1238	350	18	1	24.5528	1.29054	-4.24984	Down	2.40822e-05	0.00075313	-	-	-	-	-
Unigene13289	733	962	54	626.566	33.2759	-4.23492	Down	3.04914e-227	5.16357e-224	-	-	-	-	-
Unigene29717	310	118	8	181.726	11.6565	-3.96256	Down	7.39964e-28	1.27217e-25	-	-	-	-	-
Unigene27584	706	94	8	63.5651	5.11829	-3.6345	Down	4.39276e-21	5.2946e-19	-	GO:0043229//intracellular organelle;GO:0030529//ribonucleoprotein complex	-	-	gi|350421951|ref|XP_003493009.1|/8.93242e-21/PREDICTED: 50S ribosomal protein L27-like [Bombus impatiens]
Unigene1276	449	30	3	31.8985	3.01797	-3.40184	Down	3.4637e-07	1.47562e-05	-	-	-	-	-
Unigene34335	502	29	3	27.5797	2.69934	-3.35293	Down	6.51506e-07	2.66818e-05	K13237|1|7e-10|63.5|acs:100561525|peroxisomal 2,4-dienoyl-CoA reductase [EC:1.3.1.34];K11146|2|2e-09|62.0|bfo:BRAFLDRAFT_247684|dehydrogenase/reductase SDR family member 3 [EC:1.1.-.-];K11163|3|1e-08|59.3|tad:TRIADDRAFT_23710|dehydrogenase/reductase SDR family member 1 [EC:1.1.-.-];K11166|4|1e-08|59.3|hmg:100201825|dehydrogenase/reductase SDR family member 7B [EC:1.1.-.-]	GO:0015630//microtubule cytoskeleton;GO:0044444//cytoplasmic part	GO:0003824//catalytic activity;GO:0005496//steroid binding	GO:0008152//metabolic process	gi|195394712|ref|XP_002055986.1|/5.66374e-57/GJ10468 [Drosophila virilis]
CL2897.Contig1	1031	29	3	13.4287	1.31432	-3.35293	Down	6.51506e-07	2.66496e-05	-	-	-	-	-
CL6124.Contig1	1133	27	3	11.377	1.196	-3.24984	Down	2.28574e-06	8.68863e-05	K01101|1|1e-88|327|dme:Dmel_CG15739|4-nitrophenyl phosphatase [EC:3.1.3.41]	-	-	-	gi|18859765|ref|NP_572760.1|/1.10474e-87/CG15739, isoform A [Drosophila melanogaster]
Unigene11661	814	26	3	15.2491	1.6647	-3.19539	Down	4.26188e-06	0.00015438	K08466|1|1e-06|53.9|bta:517106|G protein-coupled receptor 144	GO:0044459//plasma membrane part	GO:0046872//metal ion binding;GO:0004871//signal transducer activity	GO:0007424//open tracheal system development;GO:0009987//cellular process	gi|195438282|ref|XP_002067066.1|/8.3727e-136/GK24802 [Drosophila willistoni]
Unigene12983	385	105	13	130.204	15.2518	-3.09372	Down	1.92795e-20	2.25164e-18	-	-	-	-	-
Unigene6424	299	23	3	36.7242	4.532	-3.01851	Down	2.70574e-05	0.000841512	-	-	-	-	gi|308450159|ref|XP_003088200.1|/2.31346e-13/hypothetical protein CRE_03576 [Caenorhabditis remanei]
CL3378.Contig1	1165	130	17	53.2737	6.59117	-3.01482	Down	2.17378e-24	3.14631e-22	-	-	-	-	-
Unigene36656	1075	60	8	26.6464	3.36141	-2.9868	Down	7.22262e-12	4.83444e-10	-	-	-	-	-
Unigene27249	916	152	21	79.2217	10.3553	-2.93552	Down	1.45133e-27	2.48259e-25	K02154|1|6e-131|467|dwi:Dwil_GK11491|V-type H+-transporting ATPase subunit I [EC:3.6.3.14]	GO:0016471//vacuolar proton-transporting V-type ATPase complex	GO:0015077//monovalent inorganic cation transmembrane transporter activity	GO:0015988//energy coupled proton transmembrane transport, against electrochemical gradient	gi|195443808|ref|XP_002069585.1|/4.90386e-130/GK11491 [Drosophila willistoni]
Unigene34874	969	27	4	13.3026	1.86456	-2.8348	Down	9.73126e-06	0.000326972	K04228|1|2e-13|77.4|dre:100151502|arginine vasopressin receptor 2;K12375|2|2e-13|77.4|dre:559800|arylsulfatase I/J [EC:3.1.6.-];K15043|3|3e-10|66.6|mdo:100029583|importin subunit alpha-2;K09365|4|9e-08|58.2|xtr:100486226|POU domain transcription factor, class 3	-	-	-	gi|270014460|gb|EFA10908.1|/5.66459e-71/hypothetical protein TcasGA2_TC001734 [Tribolium castaneum]
Unigene27270	734	40	6	26.0172	3.69228	-2.81688	Down	6.54544e-08	3.07472e-06	-	-	-	-	gi|156312541|ref|XP_001617847.1|/4.1403e-32/hypothetical protein NEMVEDRAFT_v1g225742 [Nematostella vectensis]
CL701.Contig1	2020	1164	182	275.104	40.6967	-2.75699	Down	9.83244e-188	1.23339e-184	-	-	-	-	gi|195434551|ref|XP_002065266.1|/5.20407e-18/GK14758 [Drosophila willistoni]
CL3647.Contig1	3020	2058	325	325.338	48.6089	-2.74264	Down	0	0	K00289|1|0.0|1493|dpo:Dpse_GA21245|formyltetrahydrofolate dehydrogenase [EC:1.5.1.6]	GO:0044424//intracellular part	GO:0016646//oxidoreductase activity, acting on the CH-NH group of donors, NAD or NADP as acceptor;GO:0005488//binding;GO:0022892;GO:0016741	GO:0009256//10-formyltetrahydrofolate metabolic process;GO:0006730//one-carbon metabolic process	gi|125984670|ref|XP_001356099.1|/0/GA21245 [Drosophila pseudoobscura pseudoobscura]
Unigene24088	825	87	15	50.3456	8.21253	-2.61597	Down	1.21613e-14	1.00953e-12	K02154|1|8e-87|320|dya:Dyak_GE25199|V-type H+-transporting ATPase subunit I [EC:3.6.3.14]	GO:0016471//vacuolar proton-transporting V-type ATPase complex	GO:0015077//monovalent inorganic cation transmembrane transporter activity	GO:0015988//energy coupled proton transmembrane transport, against electrochemical gradient	gi|21357019|ref|NP_650722.1|/6.19222e-86/vacuolar H[+] ATPase subunit 100-2, isoform B [Drosophila melanogaster]
Unigene7927	418	63	11	71.9548	11.8866	-2.59776	Down	6.88732e-11	4.26447e-09	-	-	-	-	-
CL8226.Contig1	1650	33	6	9.54829	1.64251	-2.53934	Down	3.75458e-06	0.000137474	K08202|1|6e-18|93.2|bfo:BRAFLDRAFT_67944|MFS transporter, OCT family, solute carrier family 22 (organic cation transporter), member 4/5	-	GO:0005488//binding	GO:0006810//transport	gi|195152706|ref|XP_002017277.1|/6.44719e-149/GL22224 [Drosophila persimilis]
Unigene19081	462	53	10	54.7684	9.77682	-2.48591	Down	5.69494e-09	3.00908e-07	-	-	-	-	-
Unigene34504	407	30	6	35.1903	6.65881	-2.40184	Down	2.01256e-05	0.00064184	-	-	-	-	gi|24641367|ref|NP_572739.1|/2.23158e-08/CG2444 [Drosophila melanogaster]
Unigene34950	1538	49	10	15.2102	2.93686	-2.37269	Down	5.15352e-08	2.44118e-06	K04228|1|2e-78|293|dre:100151502|arginine vasopressin receptor 2;K03364|2|3e-30|133|spu:578716|cell division cycle 20-like protein 1, cofactor of APC complex;K10325|3|1e-24|115|spu:576514|ankyrin repeat and SOCS box protein 3;K15196|4|5e-24|113|hmg:100202027|transcription factor IIIB 90 kDa subunit;K11465|5|1e-23|111|acs:100566993|sex comb on midleg-like protein 2	-	GO:0003824//catalytic activity	-	gi|270016066|gb|EFA12514.1|/6.06614e-162/hypothetical protein TcasGA2_TC001405 [Tribolium castaneum]
CL8136.Contig1	2187	281	58	61.3413	11.979	-2.35636	Down	3.20586e-39	7.48823e-37	K01415|1|2e-130|467|dme:Dmel_CG14527|endothelin-converting enzyme [EC:3.4.24.71];K08635|2|1e-77|291|dpo:Dpse_GA19217|membrane metallo-endopeptidase-like 1	-	-	-	gi|194906746|ref|XP_001981422.1|/4.25348e-138/GG11622 [Drosophila erecta]
Unigene13103	537	146	33	129.8	27.7574	-2.22534	Down	8.77352e-20	9.93814e-18	-	-	-	-	-
CL95.Contig1	1586	104	25	31.3059	7.11994	-2.1365	Down	7.53824e-14	5.82906e-12	-	-	-	-	gi|123967256|ref|XP_001276820.1|/7.06209e-12/DEAD/DEAH box helicase family protein [Trichomonas vaginalis G3]
CL6507.Contig1	621	297	72	228.329	52.3698	-2.12431	Down	1.44735e-36	3.10256e-34	K01379|1|2e-44|178|cqu:CpipJ_CPIJ017185|cathepsin D [EC:3.4.23.5]	-	GO:0008233//peptidase activity	-	gi|122938522|gb|ABM69085.1|/5.82308e-57/aspartic proteinase AspMD02 [Musca domestica]
Unigene13225	2507	37	9	7.04601	1.62154	-2.11944	Down	1.07958e-05	0.000359883	K00505|1|5e-47|190|dya:Dyak_GE14257|tyrosinase [EC:1.14.18.1]	GO:0044444//cytoplasmic part	-	GO:0006810//transport	gi|1890114|gb|AAC24157.1|/0/hexamerin LSP-2 [Calliphora vicina]
Unigene6349	202	57	14	134.716	31.3052	-2.10545	Down	4.66158e-08	2.22684e-06	-	-	-	-	-
Unigene13667	543	323	82	283.987	68.2109	-2.05775	Down	4.23676e-38	9.63053e-36	-	-	-	-	gi|195055069|ref|XP_001994443.1|/1.71976e-10/GH17137 [Drosophila grimshawi]
Unigene29412	707	55	14	37.1398	8.94434	-2.05392	Down	1.28779e-07	5.8703e-06	-	-	-	-	-
Unigene15242	610	84	22	65.7424	16.2904	-2.0128	Down	1.05031e-10	6.398e-09	K02154|1|6e-77|286|dwi:Dwil_GK11491|V-type H+-transporting ATPase subunit I [EC:3.6.3.14]	GO:0016471//vacuolar proton-transporting V-type ATPase complex	GO:0015077//monovalent inorganic cation transmembrane transporter activity	GO:0015988//energy coupled proton transmembrane transport, against electrochemical gradient	gi|195443808|ref|XP_002069585.1|/4.12772e-76/GK11491 [Drosophila willistoni]
CL6580.Contig1	2010	305	81	72.4435	18.2024	-1.99273	Down	1.19931e-34	2.46179e-32	K01904|1|1e-62|240|cel:ZK1127.2|4-coumarate--CoA ligase [EC:6.2.1.12];K00666|3|2e-42|174|phu:Phum_PHUM236360|fatty-acyl-CoA synthase [EC:6.2.1.-]	-	GO:0003824//catalytic activity	-	gi|195432715|ref|XP_002064362.1|/0/GK19734 [Drosophila willistoni]
Unigene12924	2780	252	67	43.2764	10.886	-1.9911	Down	7.15362e-29	1.27519e-26	K00314|1|0.0|1426|dvi:Dvir_GJ20980|sarcosine dehydrogenase [EC:1.5.8.3]	GO:0044424//intracellular part	GO:0008168//methyltransferase activity	GO:0006544//glycine metabolic process	gi|195387742|ref|XP_002052553.1|/0/GJ20980 [Drosophila virilis]
Unigene11744	904	56	15	29.5744	7.49484	-1.98038	Down	1.95364e-07	8.70631e-06	-	-	-	-	gi|195477251|ref|XP_002086311.1|/6.97285e-81/GE23066 [Drosophila yakuba]
CL6327.Contig1	507	96	26	90.3981	23.1635	-1.96444	Down	1.04432e-11	6.9082e-10	-	-	-	-	-
Unigene14832	1161	92	25	37.8313	9.72629	-1.95962	Down	3.0356e-11	1.93986e-09	-	-	-	-	-
Unigene15784	1625	44	12	12.9269	3.33555	-1.95438	Down	5.06098e-06	0.000180432	K00106|1|2e-169|596|dmo:Dmoj_GI22594|xanthine dehydrogenase/oxidase [EC:1.17.1.4 1.17.3.2]	-	GO:0046872//metal ion binding;GO:0003824//catalytic activity;GO:0051536//iron-sulfur cluster binding	-	gi|195444172|ref|XP_002069747.1|/6.92415e-172/GK11683 [Drosophila willistoni]
Unigene27220	862	139	38	76.9845	19.9121	-1.95093	Down	3.42454e-16	3.1952e-14	K08636|1|1e-06|54.3|xtr:100496470|phosphate-regulating neutral endopeptidase [EC:3.4.24.-];K08635|2|6e-06|52.0|xtr:100145721|membrane metallo-endopeptidase-like 1;K01415|3|1e-05|51.2|dme:Dmel_CG3775|endothelin-converting enzyme [EC:3.4.24.71]	-	-	-	gi|345482687|ref|XP_001608120.2|/2.0624e-10/PREDICTED: endothelin-converting enzyme 1-like [Nasonia vitripennis]
Unigene6059	535	51	14	45.5106	11.8199	-1.94498	Down	9.43576e-07	3.77308e-05	-	-	-	-	-
CL7282.Contig1	1052	2979	837	1351.92	359.376	-1.91144	Down	1.2e-305	3.3869e-302	K00001|1|9e-31|134|dan:Dana_GF14888|alcohol dehydrogenase [EC:1.1.1.1]	-	GO:0016616//oxidoreductase activity, acting on the CH-OH group of donors, NAD or NADP as acceptor	GO:0008152//metabolic process	gi|1359462|dbj|BAA09819.1|/1.01976e-100/ADH [Sarcophaga peregrina]
CL953.Contig1	884	363	104	196.042	53.1399	-1.8833	Down	4.55768e-38	1.02909e-35	-	-	-	-	-
Unigene23536	2050	104	30	24.2201	6.61008	-1.87346	Down	6.95958e-12	4.6676e-10	K14708|1|0.0|674|dvi:Dvir_GJ14324|solute carrier family 26 (sodium-independent sulfate anion transporter), member 11	GO:0016020//membrane	-	GO:0006810//transport	gi|195399616|ref|XP_002058415.1|/0/GJ14324 [Drosophila virilis]
Unigene27744	487	45	13	44.1143	12.0574	-1.87133	Down	7.3738e-06	0.00025458	-	-	-	-	-
Unigene5801	256	55	16	102.57	28.2306	-1.86127	Down	7.55462e-07	3.05696e-05	K01378|1|2e-07|54.3|ssc:396864|chymosin [EC:3.4.23.4];K01377|2|4e-07|53.5|xla:373563|gastricsin [EC:3.4.23.3];K01379|3|5e-07|53.1|cqu:CpipJ_CPIJ017185|cathepsin D [EC:3.4.23.5]	-	-	-	gi|122938522|gb|ABM69085.1|/1.07755e-10/aspartic proteinase AspMD02 [Musca domestica]
CL665.Contig1	1959	130	38	31.6814	8.76171	-1.85435	Down	2.5129e-14	2.03611e-12	K00108|1|1e-118|427|dme:Dmel_CG9509|choline dehydrogenase [EC:1.1.99.1];K00115|4|1e-97|358|dme:Dmel_CG12398|glucose dehydrogenase (acceptor) [EC:1.1.99.10]	-	GO:0016491//oxidoreductase activity;GO:0050662//coenzyme binding	GO:0044281//small molecule metabolic process	gi|195566780|ref|XP_002106954.1|/0/GD15829 [Drosophila simulans]
CL1825.Contig1	1011	75	22	35.4165	9.82904	-1.8493	Down	8.24284e-09	4.28185e-07	-	-	GO:0005488//binding;GO:0004620//phospholipase activity;GO:0008081//phosphoric diester hydrolase activity	GO:0007165//signal transduction;GO:0019400	gi|195117222|ref|XP_002003148.1|/2.08303e-71/GI23897 [Drosophila mojavensis]
Unigene30614	1563	44	13	13.4397	3.75685	-1.8389	Down	1.19095e-05	0.000393141	K01229|1|5e-130|465|aag:AaeL_AAEL009246|lactase-phlorizin hydrolase [EC:3.2.1.108 3.2.1.62]	-	GO:0016787//hydrolase activity	-	gi|170057397|ref|XP_001864465.1|/1.38343e-153/non-cyanogenic beta-glucosidase [Culex quinquefasciatus]
Unigene1349	731	50	15	32.6549	9.26859	-1.81688	Down	3.56042e-06	0.000131074	K08282|1|5e-140|496|dme:Dmel_CG8585|non-specific serine/threonine protein kinase [EC:2.7.11.1];K04955|2|9e-100|363|mdo:100024681|hyperpolarization activated cyclic nucleotide-gated potassium channel 2	GO:0031224//intrinsic to membrane	GO:0005267//potassium channel activity	GO:0030001//metal ion transport	gi|62288206|gb|AAX78393.1|/3.84833e-139/hyperpolarization-activated ion channel variant DMIH-A1B1C1 [Drosophila melanogaster]
CL6781.Contig1	1223	438	132	170.979	48.7514	-1.81031	Down	2.80844e-43	7.261e-41	-	-	-	-	gi|194759596|ref|XP_001962033.1|/6.64073e-33/GF14635 [Drosophila ananassae]
Unigene5420	259	86	26	158.524	45.3433	-1.80574	Down	1.23186e-09	6.97689e-08	K01379|1|1e-24|111|phu:Phum_PHUM318500|cathepsin D [EC:3.4.23.5]	-	GO:0004175//endopeptidase activity	GO:0019538//protein metabolic process	gi|119567604|gb|ABL84270.1|/3.01563e-29/aspartic protease [Musca domestica]
CL8282.Contig1	1601	795	250	237.067	70.5323	-1.74894	Down	1.30034e-73	6.03306e-71	K01290|1|1e-78|294|dsi:Dsim_GD22481|carboxypeptidase A, invertebrate [EC:3.4.17.-]	-	-	-	gi|195120948|ref|XP_002004983.1|/2.52704e-126/GI19308 [Drosophila mojavensis]
CL3587.Contig1	908	124	39	65.1976	19.4007	-1.74871	Down	8.93236e-13	6.45054e-11	K02330|1|7e-08|58.5|tca:656359|DNA polymerase beta subunit [EC:2.7.7.7 4.2.99.-]	-	-	-	gi|32395295|gb|AAO72734.1|/3.62378e-77/antigen 5 precursor [Stomoxys calcitrans]
CL6038.Contig1	1661	187	59	53.7487	16.0443	-1.74416	Down	1.78875e-18	1.86986e-16	-	-	-	-	gi|195391059|ref|XP_002054183.1|/4.02358e-10/GJ22936 [Drosophila virilis]
CL4483.Contig1	660	578	183	418.1	125.241	-1.73914	Down	1.37701e-53	4.75896e-51	-	-	-	-	-
CL2948.Contig1	1683	211	67	59.8541	17.9817	-1.73492	Down	1.6419e-20	1.92421e-18	K15002|1|1e-171|603|dwi:Dwil_GK21808|cytochrome P450, family 6 [EC:1.14.-.-]	GO:0044464//cell part	GO:0016491//oxidoreductase activity;GO:0005506//iron ion binding	-	gi|109628391|gb|ABG34551.1|/0/cytochrome P450 CYP6A36 [Musca domestica]
Unigene35316	485	50	16	49.218	14.9011	-1.72377	Down	7.84648e-06	0.000269526	-	-	-	-	-
Unigene13433	911	62	20	32.4915	9.91634	-1.71218	Down	6.9973e-07	2.85188e-05	-	-	-	-	gi|195428469|ref|XP_002062295.1|/5.87374e-43/GK17466 [Drosophila willistoni]
CL5742.Contig1	878	65	21	35.3439	10.8035	-1.70996	Down	3.834e-07	1.62317e-05	-	GO:0043231//intracellular membrane-bounded organelle;GO:0044444//cytoplasmic part	GO:0005506//iron ion binding;GO:0016705//oxidoreductase activity, acting on paired donors, with incorporation or reduction of molecular oxygen	GO:0006631//fatty acid metabolic process	gi|195386604|ref|XP_002051994.1|/3.28184e-118/cytochrome b5-related [Drosophila virilis]
CL1191.Contig1	1784	99	32	26.4933	8.10205	-1.70927	Down	3.4295e-10	2.03066e-08	-	-	-	-	-
Unigene24322	841	77	25	43.711	13.4271	-1.70284	Down	3.48416e-08	1.68579e-06	K15007|1|9e-12|71.2|dan:Dana_GF17731|cytochrome P450, family 313 [EC:1.14.-.-];K08745|2|2e-06|53.5|aag:AaeL_AAEL000572|solute carrier family 27 (fatty acid transporter), member 1/4 [EC:6.2.1.-]	-	-	-	gi|194753708|ref|XP_001959152.1|/2.44094e-53/GF12739 [Drosophila ananassae]
Unigene13728	333	46	15	65.9492	20.3464	-1.69658	Down	2.27518e-05	0.000716153	-	-	-	-	-
Unigene27966	1475	233	76	75.4153	23.2735	-1.69617	Down	7.79314e-22	9.81211e-20	K00471|1|1e-139|497|dpe:Dper_GL11099|gamma-butyrobetaine dioxygenase [EC:1.14.11.1]	-	GO:0003824//catalytic activity	GO:0008152//metabolic process	gi|125806686|ref|XP_001360120.1|/5.21551e-139/GA10576 [Drosophila pseudoobscura pseudoobscura]
Unigene13583	1101	564	184	244.561	75.4866	-1.6959	Down	1.45773e-50	4.65774e-48	K01046|1|9e-93|340|dme:Dmel_CG17191|triacylglycerol lipase [EC:3.1.1.3] K01058 phospholipase A1 [EC:3.1.1.32];K01059|2|2e-42|173|dpo:Dpse_GA18274|lipoprotein lipase [EC:3.1.1.34];K14074|4|2e-38|160|oaa:100081072|pancreatic lipase-related protein 1 [EC:3.1.1.3];K14073|5|2e-36|154|ptr:739640|pancreatic triacylglycerol lipase [EC:3.1.1.3]	-	GO:0003824//catalytic activity	-	gi|195036562|ref|XP_001989739.1|/9.86863e-102/GH18961 [Drosophila grimshawi]
CL2241.Contig1	1857	1351	441	347.328	107.267	-1.69509	Down	1.54667e-118	1.19055e-115	-	-	-	-	gi|195434551|ref|XP_002065266.1|/2.94546e-20/GK14758 [Drosophila willistoni]
Unigene29499	1608	49	16	14.5481	4.49442	-1.69462	Down	1.23767e-05	0.000406581	K13354|1|1e-132|473|dwi:Dwil_GK11866|solute carrier family 25 (peroxisomal adenine nucleotide transporter), member 17	GO:0031224//intrinsic to membrane	-	GO:0051234//establishment of localization	gi|195440334|ref|XP_002067997.1|/1.17707e-131/GK11866 [Drosophila willistoni]
Unigene30978	833	110	36	63.044	19.5208	-1.69135	Down	4.99124e-11	3.13633e-09	-	-	-	-	-
Unigene15025	836	79	26	45.1145	14.0477	-1.68325	Down	2.9989e-08	1.46777e-06	K01016|1|2e-35|149|cfa:482182|estrone sulfotransferase [EC:2.8.2.4];K01018|3|7e-35|147|dme:Dmel_CG5431|tyrosine-ester sulfotransferase [EC:2.8.2.9]	GO:0044464//cell part	GO:0016740//transferase activity	-	gi|195021912|ref|XP_001985481.1|/1.36714e-72/GH17085 [Drosophila grimshawi]
Unigene6291	328	413	136	601.135	187.286	-1.68245	Down	4.51912e-37	9.87471e-35	-	-	-	-	-
CL2031.Contig1	597	248	82	198.323	62.0411	-1.67656	Down	8.67548e-23	1.14331e-20	-	-	-	-	gi|195030510|ref|XP_001988111.1|/1.22229e-13/GH10747 [Drosophila grimshawi]
CL509.Contig1	649	523	173	384.727	120.404	-1.67595	Down	2.9653e-46	8.65791e-44	-	-	-	-	-
Unigene27658	842	156	52	88.4521	27.8953	-1.66488	Down	9.4252e-15	7.86261e-13	-	-	-	-	gi|195156723|ref|XP_002019246.1|/1.84373e-08/GL26263 [Drosophila persimilis]
Unigene5950	981	167	56	81.2724	25.7845	-1.65626	Down	1.38298e-15	1.23915e-13	K13239|1|8e-42|171|dmo:Dmoj_GI11426|peroxisomal 3,2-trans-enoyl-CoA isomerase [EC:5.3.3.8]	GO:0044444//cytoplasmic part	-	-	gi|195129385|ref|XP_002009136.1|/6.18323e-41/GI11426 [Drosophila mojavensis]
Unigene5488	324	71	24	104.619	33.4585	-1.6447	Down	2.41454e-07	1.0593e-05	-	-	-	-	-
Unigene35045	1134	71	24	29.891	9.55956	-1.6447	Down	2.41454e-07	1.05793e-05	-	-	GO:0016787//hydrolase activity	GO:0019538//protein metabolic process	gi|194881328|ref|XP_001974800.1|/2.85225e-168/GG21965 [Drosophila erecta]
CL3225.Contig1	1072	1866	639	831.022	269.244	-1.62597	Down	1.17147e-153	1.20232e-150	K01312|1|9e-31|82.0|mcc:698729|trypsin [EC:3.4.21.4]	-	-	-	gi|195014333|ref|XP_001984005.1|/1.06459e-44/GH15252 [Drosophila grimshawi]
Unigene15829	2979	99	34	15.8657	5.15523	-1.62181	Down	1.47647e-09	8.25193e-08	K10835|1|0.0|1225|dme:Dmel_CG11898|xenobiotic-transporting ATPase [EC:3.6.3.44];K05673|2|0.0|828|tca:657184|ATP-binding cassette, subfamily C (CFTR/MRP), member 4	GO:0031224//intrinsic to membrane	GO:0017111//nucleoside-triphosphatase activity;GO:0015405;GO:0032559	GO:0006810//transport;GO:0009207	gi|195449519|ref|XP_002072107.1|/0/GK22668 [Drosophila willistoni]
CL6295.Contig1	1505	268	93	85.0147	27.9117	-1.60684	Down	3.81708e-23	5.17123e-21	-	GO:0043231//intracellular membrane-bounded organelle;GO:0044444//cytoplasmic part	GO:0005506//iron ion binding;GO:0016705//oxidoreductase activity, acting on paired donors, with incorporation or reduction of molecular oxygen	GO:0006631//fatty acid metabolic process	gi|195386604|ref|XP_002051994.1|/0/cytochrome b5-related [Drosophila virilis]
CL1430.Contig1	1942	3041	1060	747.589	246.545	-1.60039	Down	1.56133e-243	2.93782e-240	K01389|1|1e-07|59.3|cel:F26G1.6|neprilysin [EC:3.4.24.11]	-	-	-	gi|198472159|ref|XP_002133347.1|/4.43897e-25/GA28099 [Drosophila pseudoobscura pseudoobscura]
CL3366.Contig1	1338	819	286	292.229	96.5494	-1.59776	Down	8.13806e-67	3.36132e-64	-	-	-	-	gi|198472159|ref|XP_002133347.1|/3.07333e-10/GA28099 [Drosophila pseudoobscura pseudoobscura]
Unigene13333	1314	277	97	100.642	33.3439	-1.59374	Down	1.31704e-23	1.80594e-21	-	-	-	-	gi|8927464|gb|AAF82097.1|AF259958_1/1.12563e-57/Tsal1 protein precursor [Glossina morsitans morsitans]
CL6972.Contig1	2090	168	59	38.3759	12.751	-1.58959	Down	7.4403e-15	6.25299e-13	K01415|1|6e-139|495|dme:Dmel_CG14527|endothelin-converting enzyme [EC:3.4.24.71];K01389|3|1e-68|261|acs:100558527|neprilysin [EC:3.4.24.11];K08635|4|2e-68|261|xtr:100145721|membrane metallo-endopeptidase-like 1	-	-	-	gi|195391426|ref|XP_002054361.1|/1.68198e-152/GJ24403 [Drosophila virilis]
CL3469.Contig1	965	76	27	37.5995	12.6379	-1.57295	Down	2.2736e-07	1.00397e-05	-	-	-	-	-
CL3953.Contig1	5744	945	345	78.544	27.1297	-1.53363	Down	1.884e-72	8.50791e-70	K04228|1|3e-86|322|dre:100151502|arginine vasopressin receptor 2;K15196|3|6e-41|171|hmg:100202027|transcription factor IIIB 90 kDa subunit;K09365|4|3e-35|152|xtr:100486226|POU domain transcription factor, class 3;K03364|5|6e-31|138|spu:578716|cell division cycle 20-like protein 1, cofactor of APC complex	-	GO:0005488//binding	-	gi|195136052|ref|XP_002012399.1|/0/GI11945 [Drosophila mojavensis]
CL778.Contig1	940	527	193	267.657	92.7404	-1.52911	Down	5.31608e-41	1.31424e-38	-	-	-	-	gi|195427769|ref|XP_002061949.1|/5.84093e-09/GK16914 [Drosophila willistoni]
Unigene12624	837	232	85	132.33	45.8705	-1.5285	Down	6.33822e-19	6.7719e-17	-	-	-	-	-
CL3860.Contig1	1553	259	95	79.6204	27.6307	-1.52687	Down	6.40932e-21	7.69778e-19	-	-	-	-	-
CL354.Contig3	765	460	169	287.073	99.7849	-1.52452	Down	7.5622e-36	1.59083e-33	-	-	-	-	-
CL8143.Contig1	2134	162	60	36.2424	12.6998	-1.51287	Down	1.78957e-13	1.35292e-11	K00864|1|0.0|791|dmo:Dmoj_GI12707|glycerol kinase [EC:2.7.1.30]	-	GO:0016301//kinase activity	GO:0006071//glycerol metabolic process;GO:0006796//phosphate-containing compound metabolic process	gi|195125119|ref|XP_002007030.1|/0/GI12707 [Drosophila mojavensis]
CL679.Contig1	2799	240	89	40.9359	14.3624	-1.51107	Down	3.18852e-19	3.48361e-17	K08193|1|0.0|724|dpo:Dpse_GA18795|MFS transporter, ACS family, solute carrier family 17 (sodium-dependent inorganic phosphate cotransporter), other;K04255|2|0.0|700|dse:Dsec_GM26698|r-opsin	GO:0031224//intrinsic to membrane	GO:0004888//transmembrane signaling receptor activity	GO:0007166//cell surface receptor signaling pathway;GO:0006810//transport	gi|194861432|ref|XP_001969782.1|/0/GG23756 [Drosophila erecta]
Unigene6422	331	203	77	292.795	105.076	-1.47846	Down	5.18186e-16	4.74336e-14	-	-	-	-	-
Unigene12733	208	73	28	167.554	60.8043	-1.46238	Down	1.54328e-06	6.02182e-05	-	-	-	-	-
Unigene956	1635	70	27	20.4398	7.45909	-1.45431	Down	2.79616e-06	0.000105109	K01044|1|4e-107|389|dpo:Dpse_GA15379|carboxylesterase 1 [EC:3.1.1.1];K01066|3|1e-98|361|dpo:Dpse_GA10843|esterase / lipase [EC:3.1.1.-];K01050|5|1e-96|354|dpo:Dpse_GA10907|cholinesterase [EC:3.1.1.8]	-	-	-	gi|194741574|ref|XP_001953264.1|/3.6244e-128/GF17294 [Drosophila ananassae]
Unigene6307	863	211	82	116.726	42.9183	-1.44346	Down	4.70638e-16	4.34333e-14	-	-	GO:0005488//binding;GO:0004620//phospholipase activity;GO:0008081//phosphoric diester hydrolase activity	GO:0007165//signal transduction;GO:0019400	gi|195377593|ref|XP_002047573.1|/7.65743e-90/GJ13519 [Drosophila virilis]
Unigene13001	345	202	79	279.53	103.43	-1.43434	Down	2.672e-15	2.34451e-13	-	-	-	-	-
Unigene13154	792	189	74	113.929	42.2033	-1.4327	Down	2.18706e-14	1.78061e-12	-	-	GO:0004866//endopeptidase inhibitor activity	-	gi|195434973|ref|XP_002065476.1|/4.05832e-15/GK15465 [Drosophila willistoni]
CL3998.Contig1	1656	428	168	123.39	45.8235	-1.42906	Down	1.53776e-30	2.83056e-28	K00500|1|0.0|656|dmo:Dmoj_GI13137|phenylalanine-4-hydroxylase [EC:1.14.16.1]	GO:0044444//cytoplasmic part	GO:0016714//oxidoreductase activity, acting on paired donors, with incorporation or reduction of molecular oxygen, reduced pteridine as one donor, and incorporation of one atom of oxygen;GO:0046914//transition metal ion binding;GO:0031406//carboxylic acid binding	GO:0042441//eye pigment metabolic process;GO:0006558//L-phenylalanine metabolic process;GO:0006909//phagocytosis	gi|195126647|ref|XP_002007782.1|/0/GI13137 [Drosophila mojavensis]
CL7233.Contig1	1594	349	137	104.528	38.8215	-1.42896	Down	3.39694e-25	5.1362e-23	K00232|1|0.0|701|dgr:Dgri_GH21832|acyl-CoA oxidase [EC:1.3.3.6]	GO:0042579//microbody	GO:0050662//coenzyme binding;GO:0003997//acyl-CoA oxidase activity	GO:0009062//fatty acid catabolic process	gi|195028833|ref|XP_001987280.1|/0/GH21832 [Drosophila grimshawi]
CL1440.Contig1	1630	216	85	63.2648	23.5543	-1.42541	Down	4.0436e-16	3.76244e-14	K07048|1|3e-151|535|dya:Dyak_GE25944|phosphotriesterase-related protein	-	GO:0016787//hydrolase activity;GO:0046914//transition metal ion binding	GO:0008152//metabolic process	gi|195499389|ref|XP_002096927.1|/2.57306e-150/GE25944 [Drosophila yakuba]
Unigene36031	436	94	37	102.929	38.3314	-1.42505	Down	8.57504e-08	3.98392e-06	-	-	-	-	-
CL7441.Contig1	883	111	44	60.0015	22.5077	-1.4149	Down	6.9987e-09	3.66933e-07	K01312|1|2e-36|153|cqu:CpipJ_CPIJ004660|trypsin [EC:3.4.21.4]	-	GO:0016787//hydrolase activity	-	gi|195491340|ref|XP_002093521.1|/7.29302e-43/GE20706 [Drosophila yakuba]
CL5495.Contig1	291	88	35	144.373	54.3269	-1.41006	Down	2.77332e-07	1.20577e-05	-	-	-	-	-
CL1807.Contig1	1908	638	255	159.639	60.3673	-1.40297	Down	1.58681e-43	4.16617e-41	K01077|1|5e-164|578|dvi:Dvir_GJ11955|alkaline phosphatase [EC:3.1.3.1]	-	GO:0042578//phosphoric ester hydrolase activity	GO:0008152//metabolic process	gi|195377220|ref|XP_002047390.1|/4.23262e-163/GJ11955 [Drosophila virilis]
CL572.Contig1	1652	67	27	19.3625	7.38233	-1.39111	Down	9.35002e-06	0.0003151	K12260|1|5e-41|169|dmo:Dmoj_GI16197|sulfiredoxin [EC:1.8.98.2]	-	GO:0016667//oxidoreductase activity, acting on a sulfur group of donors;GO:0003676//nucleic acid binding	GO:0008152//metabolic process	gi|320542287|ref|NP_001188667.1|/2.21194e-40/CG6762, isoform D [Drosophila melanogaster]
CL2726.Contig1	857	62	25	34.5388	13.1765	-1.39025	Down	2.05184e-05	0.000653137	K01312|1|9e-33|140|dme:Dmel_CG12350|trypsin [EC:3.4.21.4]	GO:0044421//extracellular region part	GO:0005488//binding;GO:0070011//peptidase activity, acting on L-amino acid peptides	GO:0032501//multicellular organismal process;GO:0043170	gi|195429689|ref|XP_002062890.1|/2.23541e-33/GK19691 [Drosophila willistoni]
Unigene35912	470	62	25	62.9781	24.026	-1.39025	Down	2.05184e-05	0.000652524	-	-	-	-	-
CL1809.Contig1	1717	136	55	37.815	14.4688	-1.38602	Down	2.71156e-10	1.62258e-08	K11140|1|4e-88|326|dgr:Dgri_GH14003|aminopeptidase N [EC:3.4.11.2]	-	-	-	gi|195061930|ref|XP_001996099.1|/3.31809e-87/GH14003 [Drosophila grimshawi]
CL1106.Contig1	3322	298	121	42.8265	16.4523	-1.38022	Down	1.04549e-20	1.2381e-18	K01103|1|0.0|901|dvi:Dvir_GJ15740|6-phosphofructo-2-kinase / fructose-2,6-bisphosphatase [EC:2.7.1.105 3.1.3.46]	-	GO:0008443//phosphofructokinase activity;GO:0019203//carbohydrate phosphatase activity;GO:0032559	GO:0006000//fructose metabolic process;GO:0006796//phosphate-containing compound metabolic process	gi|195398767|ref|XP_002057992.1|/0/GJ15740 [Drosophila virilis]
Unigene6143	3318	370	151	53.2379	20.5561	-1.37289	Down	3.84808e-25	5.76684e-23	K11141|1|0.0|1210|dan:Dana_GF17593|glutamyl aminopeptidase [EC:3.4.11.7]	-	-	-	gi|194741208|ref|XP_001953081.1|/0/GF17593 [Drosophila ananassae]
CL5340.Contig1	272	1043	426	1830.67	707.425	-1.37173	Down	9.6586e-68	4.03861e-65	-	-	-	-	gi|357621884|gb|EHJ73553.1|/1.87577e-07/hypothetical protein KGM_18999 [Danaus plexippus]
Unigene28838	377	93	38	117.771	45.5283	-1.37114	Down	2.3135e-07	1.01893e-05	-	-	-	-	-
CL940.Contig1	2083	66	27	15.1269	5.85483	-1.36942	Down	1.38759e-05	0.000452324	K01044|1|4e-172|605|dme:Dmel_CG2505|carboxylesterase 1 [EC:3.1.1.1];K01066|3|1e-154|547|dme:Dmel_CG1121|esterase / lipase [EC:3.1.1.-];K01050|5|8e-153|541|dpo:Dpse_GA10907|cholinesterase [EC:3.1.1.8]	-	-	-	gi|195445534|ref|XP_002070368.1|/1.83678e-175/GK12015 [Drosophila willistoni]
CL6655.Contig1	1154	61	25	25.236	9.78529	-1.36679	Down	3.04726e-05	0.000941676	K00939|1|7e-78|291|dwi:Dwil_GK13283|adenylate kinase [EC:2.7.4.3]	GO:0044429//mitochondrial part	GO:0016776//phosphotransferase activity, phosphate group as acceptor;GO:0019205//nucleobase-containing compound kinase activity;GO:0032559	GO:0009180;GO:0006796//phosphate-containing compound metabolic process	gi|195452044|ref|XP_002073188.1|/5.29179e-77/GK13283 [Drosophila willistoni]
CL4954.Contig1	371	245	101	315.274	122.967	-1.35834	Down	6.49784e-17	6.26995e-15	-	-	-	-	gi|194748387|ref|XP_001956627.1|/2.09597e-06/GF25307 [Drosophila ananassae]
CL2425.Contig1	982	74	31	35.9763	14.259	-1.33517	Down	6.30158e-06	0.000220712	K01896|1|6e-18|92.0|bfo:BRAFLDRAFT_275193|medium-chain acyl-CoA synthetase [EC:6.2.1.2];K00666|3|1e-17|91.3|bfo:BRAFLDRAFT_164673|fatty-acyl-CoA synthase [EC:6.2.1.-]	-	-	-	gi|195119492|ref|XP_002004265.1|/3.60818e-57/GI19830 [Drosophila mojavensis]
Unigene29296	1027	74	31	34.3999	13.6342	-1.33517	Down	6.30158e-06	0.000220484	K01018|1|5e-47|188|dme:Dmel_CG5431|tyrosine-ester sulfotransferase [EC:2.8.2.9];K01025|2|2e-42|173|bta:783020|[EC:2.8.2.-];K01016|3|2e-42|173|ssc:397052|estrone sulfotransferase [EC:2.8.2.4]	-	-	-	gi|195021912|ref|XP_001985481.1|/5.78477e-85/GH17085 [Drosophila grimshawi]
CL153.Contig3	1665	105	44	30.1072	11.9365	-1.33473	Down	7.20486e-08	3.37512e-06	-	-	GO:0005488//binding	-	gi|195128499|ref|XP_002008700.1|/1.54944e-150/GI13641 [Drosophila mojavensis]
CL586.Contig1	1692	756	319	213.313	85.1589	-1.32474	Down	4.31906e-47	1.29453e-44	K01077|1|4e-157|555|dya:Dyak_GE21498|alkaline phosphatase [EC:3.1.3.1]	-	GO:0016791//phosphatase activity	GO:0008152//metabolic process	gi|195492010|ref|XP_002093810.1|/3.29303e-156/GE21498 [Drosophila yakuba]
Unigene27373	322	71	30	105.268	42.0828	-1.32277	Down	1.12868e-05	0.000374411	K06002|1|1e-20|98.2|bta:414350|pepsin A [EC:3.4.23.1];K01379|2|3e-19|93.6|dme:Dmel_CG5863|cathepsin D [EC:3.4.23.5];K01377|5|1e-16|85.1|xtr:594991|gastricsin [EC:3.4.23.3]	-	GO:0016787//hydrolase activity	-	gi|122938522|gb|ABM69085.1|/1.40926e-31/aspartic proteinase AspMD02 [Musca domestica]
CL7672.Contig1	1398	85	36	29.0274	11.6315	-1.31938	Down	1.59487e-06	6.19458e-05	K00248|1|4e-156|551|aag:AaeL_AAEL004137|butyryl-CoA dehydrogenase [EC:1.3.8.1]	GO:0043234//protein complex	GO:0016627//oxidoreductase activity, acting on the CH-CH group of donors;GO:0050662//coenzyme binding	GO:0006352//DNA-dependent transcription, initiation;GO:0048812//neuron projection morphogenesis	gi|347966858|ref|XP_321112.5|/5.73699e-156/AGAP001951-PA [Anopheles gambiae str. PEST]
Unigene5974	917	243	103	126.512	50.735	-1.31822	Down	4.23774e-16	3.93227e-14	K01415|1|4e-07|55.8|xla:380070|endothelin-converting enzyme [EC:3.4.24.71];K08636|2|1e-06|54.3|xtr:100496470|phosphate-regulating neutral endopeptidase [EC:3.4.24.-]	-	-	-	gi|195055069|ref|XP_001994443.1|/5.99782e-11/GH17137 [Drosophila grimshawi]
Unigene32664	1191	108	46	43.292	17.4456	-1.31124	Down	7.10236e-08	3.33172e-06	-	-	-	-	gi|195455376|ref|XP_002074695.1|/5.00235e-62/GK23205 [Drosophila willistoni]
CL8755.Contig1	452	580	248	612.612	247.829	-1.30563	Down	9.52438e-36	1.99124e-33	-	-	-	-	gi|194747471|ref|XP_001956175.1|/5.16504e-13/GF24731 [Drosophila ananassae]
CL6547.Contig1	1146	773	331	322.026	130.462	-1.30355	Down	5.74534e-47	1.70692e-44	K00469|1|8e-151|533|dan:Dana_GF24808|inositol oxygenase [EC:1.13.99.1]	GO:0044424//intracellular part	GO:0046914//transition metal ion binding;GO:0016701//oxidoreductase activity, acting on single donors with incorporation of molecular oxygen	GO:0006020//inositol metabolic process	gi|194747161|ref|XP_001956021.1|/6.0729e-150/GF24808 [Drosophila ananassae]
Unigene12786	959	534	229	265.839	107.859	-1.3014	Down	6.9165e-33	1.3386e-30	-	-	-	-	gi|374082400|gb|AEY81370.1|/2.76692e-70/take out [Bactrocera dorsalis]
Unigene26790	1427	218	95	72.9337	30.0704	-1.27824	Down	5.54248e-14	4.33529e-12	K00451|1|0.0|782|dsi:Dsim_GD23768|homogentisate 1,2-dioxygenase [EC:1.13.11.5]	-	GO:0016702//oxidoreductase activity, acting on single donors with incorporation of molecular oxygen, incorporation of two atoms of oxygen	GO:0006558//L-phenylalanine metabolic process	gi|195578471|ref|XP_002079089.1|/0/GD23768 [Drosophila simulans]
Unigene27589	3056	71	31	11.0918	4.58193	-1.27546	Down	1.96597e-05	0.000629353	K01104|1|0.0|838|dme:Dmel_CG6542|protein-tyrosine phosphatase [EC:3.1.3.48]	-	GO:0016791//phosphatase activity	-	gi|195382789|ref|XP_002050111.1|/0/GJ21957 [Drosophila virilis]
Unigene13752	470	103	45	104.625	43.2468	-1.27456	Down	2.65014e-07	1.15816e-05	-	-	-	-	-
Unigene5975	1986	327	143	78.6076	32.5234	-1.27319	Down	4.12064e-20	4.74701e-18	K14999|1|0.0|654|dmo:Dmoj_GI20590|cytochrome P450, family 6, subfamily G, polypeptide 1 [EC:1.14.-.-]	GO:0044464//cell part	GO:0016491//oxidoreductase activity;GO:0005506//iron ion binding	GO:0009407//toxin catabolic process;GO:0017085//response to insecticide	gi|237771617|gb|ACR19217.1|/0/cytochrome P450-6G4 [Musca domestica]
CL3875.Contig1	986	199	89	96.3545	40.7711	-1.2408	Down	2.26916e-12	1.59118e-10	-	-	-	-	gi|195175387|ref|XP_002028436.1|/1.39822e-24/GL21299 [Drosophila persimilis]
Unigene5727	825	334	150	193.281	82.1253	-1.2348	Down	1.27551e-19	1.42575e-17	K01873|1|1e-06|53.9|tca:662504|valyl-tRNA synthetase [EC:6.1.1.9];K01183|3|9e-06|51.2|phu:Phum_PHUM257700|chitinase [EC:3.2.1.14]	-	-	-	gi|194748387|ref|XP_001956627.1|/1.06608e-53/GF25307 [Drosophila ananassae]
Unigene6379	1265	488	223	184.173	79.6258	-1.20975	Down	4.19284e-27	6.92719e-25	K00457|1|0.0|658|dmo:Dmoj_GI11911|4-hydroxyphenylpyruvate dioxygenase [EC:1.13.11.27]	-	GO:0016846//carbon-sulfur lyase activity;GO:0016702//oxidoreductase activity, acting on single donors with incorporation of molecular oxygen, incorporation of two atoms of oxygen;GO:0043169//cation binding	GO:0006520//cellular amino acid metabolic process	gi|195127619|ref|XP_002008266.1|/0/GI11911 [Drosophila mojavensis]
CL2810.Contig1	1655	1011	463	291.641	126.364	-1.20661	Down	3.88428e-54	1.35625e-51	K15104|1|2e-134|479|dwi:Dwil_GK11904|solute carrier family 25 (mitochondrial oxoglutarate transporter), member 11	GO:0019866//organelle inner membrane;GO:0043231//intracellular membrane-bounded organelle;GO:0031224//intrinsic to membrane;GO:0044444//cytoplasmic part	GO:0005215//transporter activity	GO:0046907//intracellular transport;GO:0015740//C4-dicarboxylate transport	gi|195445080|ref|XP_002070163.1|/1.70866e-133/GK11904 [Drosophila willistoni]
Unigene6448	1653	227	104	65.5615	28.4184	-1.20602	Down	2.3106e-13	1.72374e-11	K00844|1|0.0|656|dvi:Dvir_GJ15111|hexokinase [EC:2.7.1.1]	-	GO:0016773//phosphotransferase activity, alcohol group as acceptor;GO:0032559	GO:0006796//phosphate-containing compound metabolic process;GO:0006007//glucose catabolic process	gi|195402663|ref|XP_002059924.1|/0/GJ15111 [Drosophila virilis]
CL6743.Contig1	2000	229	105	54.664	23.7137	-1.20487	Down	1.89188e-13	1.42392e-11	K08636|1|9e-07|56.2|xtr:100496470|phosphate-regulating neutral endopeptidase [EC:3.4.24.-]	-	-	-	gi|195434551|ref|XP_002065266.1|/2.15637e-25/GK14758 [Drosophila willistoni]
CL386.Contig1	1696	91	42	25.616	11.1857	-1.19539	Down	4.27484e-06	0.000154519	-	-	-	-	-
CL2870.Contig1	2760	91	42	15.7408	6.87353	-1.19539	Down	4.27484e-06	0.000154684	-	-	-	-	gi|195169722|ref|XP_002025668.1|/1.28346e-142/GL20827 [Drosophila persimilis]
CL1463.Contig1	1714	147	68	40.9451	17.92	-1.19212	Down	5.24374e-09	2.78807e-07	K01900|1|4e-152|316|aga:AgaP_AGAP004352|succinyl-CoA synthetase beta subunit [EC:6.2.1.4 6.2.1.5]	-	GO:0016874//ligase activity;GO:0032559	GO:0009790//embryo development	gi|158292075|ref|XP_313633.4|/3.34199e-151/AGAP004352-PA [Anopheles gambiae str. PEST]
CL1884.Contig1	2539	188	87	35.3501	15.4773	-1.19156	Down	3.98886e-11	2.5205e-09	K00430|1|8e-99|362|cel:F09F3.5|peroxidase [EC:1.11.1.7];K10789|2|6e-96|352|bta:511206|myeloperoxidase [EC:1.11.1.7]	-	-	-	gi|195437668|ref|XP_002066762.1|/0/GK24383 [Drosophila willistoni]
CL358.Contig1	4091	97	45	11.3198	4.96847	-1.18797	Down	2.30774e-06	8.76243e-05	-	-	-	-	gi|198470366|ref|XP_001355299.2|/3.04323e-77/GA16961 [Drosophila pseudoobscura pseudoobscura]
Unigene29010	1681	88	41	24.9926	11.0168	-1.18179	Down	7.47682e-06	0.00025735	K01251|1|0.0|759|dsi:Dsim_GD13374|adenosylhomocysteinase [EC:3.3.1.1]	-	GO:0016802	GO:0044237//cellular metabolic process	gi|195587284|ref|XP_002083395.1|/0/GD13374 [Drosophila simulans]
CL1563.Contig1	1304	105	49	38.4421	16.973	-1.17945	Down	1.01535e-06	4.03626e-05	-	-	-	-	-
CL454.Contig1	2741	246	115	42.8471	18.9508	-1.17694	Down	7.19594e-14	5.60274e-12	K14027|1|1e-23|112|oaa:100079930|homocysteine-responsive endoplasmic reticulum-resident ubiquitin-like domain member 1 protein	-	-	-	gi|194765669|ref|XP_001964949.1|/1.14186e-58/GF22841 [Drosophila ananassae]
Unigene30571	2127	77	36	17.283	7.64495	-1.17677	Down	2.99556e-05	0.000927391	K05327|1|0.0|1243|dme:Dmel_CG10844|ryanodine receptor, invertebrate	GO:0031224//intrinsic to membrane;GO:0015630//microtubule cytoskeleton;GO:0031090//organelle membrane	GO:0005218//intracellular ligand-gated calcium channel activity;GO:0046872//metal ion binding	GO:0003012//muscle system process;GO:0006875//cellular metal ion homeostasis;GO:0006816//calcium ion transport	gi|17352467|ref|NP_476992.1|/0/ryanodine receptor 44F, isoform B [Drosophila melanogaster]
CL1081.Contig1	1935	156	73	38.4892	17.0405	-1.17549	Down	2.69374e-09	1.46679e-07	-	-	-	-	gi|195385577|ref|XP_002051481.1|/4.06511e-12/GJ12008 [Drosophila virilis]
Unigene29792	729	96	45	62.8694	27.882	-1.17302	Down	3.27636e-06	0.000121408	-	-	-	-	gi|194901088|ref|XP_001980084.1|/2.32516e-35/GG16938 [Drosophila erecta]
CL3803.Contig1	2105	337	158	76.4317	33.9035	-1.17274	Down	2.36854e-18	2.46831e-16	-	-	-	-	gi|24652188|ref|NP_724828.1|/5.22973e-69/hebe, isoform B [Drosophila melanogaster]
CL6465.Contig1	962	851	400	422.328	187.813	-1.16907	Down	1.11016e-43	2.93751e-41	K01311|1|1e-32|140|oaa:100082025|chymotrypsin C [EC:3.4.21.2];K09632|3|5e-31|135|oaa:100073449|chymotrypsin-like protease [EC:3.4.21.-];K01312|5|7e-30|131|cin:100179934|trypsin [EC:3.4.21.4]	-	GO:0004175//endopeptidase activity	GO:0019538//protein metabolic process	gi|195386774|ref|XP_002052079.1|/4.38987e-108/GJ17354 [Drosophila virilis]
CL6216.Contig1	2243	168	79	35.7582	15.9088	-1.16845	Down	7.9828e-10	4.62961e-08	K01415|1|1e-93|345|dme:Dmel_CG14527|endothelin-converting enzyme [EC:3.4.24.71];K08636|2|8e-52|206|gga:395777|phosphate-regulating neutral endopeptidase [EC:3.4.24.-]	-	-	-	gi|195399528|ref|XP_002058371.1|/1.13883e-170/GJ14375 [Drosophila virilis]
Unigene6451	1066	253	119	113.308	50.4231	-1.16809	Down	4.53416e-14	3.58802e-12	K13237|1|3e-09|63.5|acs:100561525|peroxisomal 2,4-dienoyl-CoA reductase [EC:1.3.1.34]	GO:0015630//microtubule cytoskeleton;GO:0044444//cytoplasmic part	GO:0003824//catalytic activity;GO:0005488//binding	GO:0008152//metabolic process	gi|21357673|ref|NP_651578.1|/3.01113e-100/CG5590 [Drosophila melanogaster]
CL3240.Contig1	1488	660	311	211.757	94.4055	-1.16546	Down	4.26844e-34	8.50399e-32	-	-	-	-	gi|195390496|ref|XP_002053904.1|/3.06528e-54/GJ23083 [Drosophila virilis]
Unigene12777	2538	1058	499	199.017	88.8073	-1.16414	Down	1.56679e-53	5.36015e-51	K15013|1|0.0|1123|dwi:Dwil_GK15027|long-chain-fatty-acid--CoA ligase ACSBG [EC:6.2.1.3]	-	GO:0015645//fatty acid ligase activity	GO:0006631//fatty acid metabolic process	gi|195433535|ref|XP_002064766.1|/0/GK15027 [Drosophila willistoni]
CL8696.Contig1	1726	103	49	28.49	12.8232	-1.1517	Down	2.03048e-06	7.75314e-05	K00827|1|0.0|831|dvi:Dvir_GJ13565|alanine-glyoxylate transaminase / (R)-3-amino-2-methylpropionate-pyruvate transaminase [EC:2.6.1.44 2.6.1.40]	-	GO:0048037//cofactor binding;GO:0016769//transferase activity, transferring nitrogenous groups	-	gi|195377816|ref|XP_002047683.1|/0/GJ13565 [Drosophila virilis]
CL6980.Contig1	2944	168	80	27.2438	12.2742	-1.1503	Down	1.28904e-09	7.28855e-08	K04309|1|4e-25|117|bta:505423|leucine-rich repeat-containing G protein-coupled receptor 4;K05401|3|9e-25|116|dme:Dmel_CG5195|toll-like receptor 3	-	-	-	gi|195375768|ref|XP_002046672.1|/1.15947e-165/GJ13011 [Drosophila virilis]
CL153.Contig2	1507	86	41	27.2446	12.2888	-1.14863	Down	1.50103e-05	0.000486492	-	-	GO:0005488//binding	-	gi|194751323|ref|XP_001957976.1|/0/GF23745 [Drosophila ananassae]
Unigene13084	441	163	78	176.459	79.8906	-1.14324	Down	2.71574e-09	1.47639e-07	-	-	-	-	-
Unigene6265	2615	424	203	77.4087	35.0642	-1.1425	Down	7.96196e-22	9.98754e-20	K05679|1|3e-141|503|dre:556979|ATP-binding cassette, subfamily G (WHITE), member 1;K05680|2|9e-141|501|dre:564842|ATP-binding cassette, subfamily G (WHITE), member 4	GO:0031224//intrinsic to membrane;GO:0043234//protein complex	GO:0017111//nucleoside-triphosphatase activity;GO:0015405;GO:0032559	GO:0006909//phagocytosis;GO:0009207	gi|195435407|ref|XP_002065683.1|/0/GK14538 [Drosophila willistoni]
Unigene15661	887	102	49	54.9	24.9524	-1.13763	Down	2.85902e-06	0.000107234	K11141|1|2e-38|159|dvi:Dvir_GJ10417|glutamyl aminopeptidase [EC:3.4.11.7]	-	-	-	gi|195394924|ref|XP_002056089.1|/1.59309e-37/GJ10417 [Drosophila virilis]
Unigene13116	1525	383	184	119.902	54.4989	-1.13755	Down	9.73426e-20	1.09169e-17	K14677|1|1e-165|583|dpe:Dper_GL23825|aminoacylase [EC:3.5.1.14];K01436|5|4e-164|578|dme:Dmel_CG6726|amidohydrolase [EC:3.5.1.-]	GO:0044424//intracellular part	GO:0016811//hydrolase activity, acting on carbon-nitrogen (but not peptide) bonds, in linear amides;GO:0070011//peptidase activity, acting on L-amino acid peptides	GO:0019752//carboxylic acid metabolic process;GO:0019538//protein metabolic process	gi|198450940|ref|XP_002137185.1|/9.89228e-165/GA27068 [Drosophila pseudoobscura pseudoobscura]
CL2629.Contig1	508	1853	892	1741.44	793.123	-1.13466	Down	9.75326e-89	5.59887e-86	-	-	-	-	-
Unigene24706	1581	89	43	26.8753	12.285	-1.12938	Down	1.39506e-05	0.000454321	K15003|1|2e-157|556|dse:Dsec_GM26014|cytochrome P450, family 9 [EC:1.14.-.-]	GO:0044464//cell part	GO:0046872//metal ion binding	-	gi|195329556|ref|XP_002031476.1|/1.77334e-156/GM26014 [Drosophila sechellia]
Unigene6076	449	124	60	131.847	60.3594	-1.12722	Down	2.96184e-07	1.27952e-05	-	-	-	-	-
Unigene6118	1089	97	47	42.5245	19.4944	-1.12524	Down	6.0763e-06	0.000213927	K01476|1|2e-118|426|dan:Dana_GF21939|arginase [EC:3.5.3.1]	-	GO:0016813//hydrolase activity, acting on carbon-nitrogen (but not peptide) bonds, in linear amidines;GO:0043169//cation binding	GO:0009064//glutamine family amino acid metabolic process	gi|194768869|ref|XP_001966533.1|/1.63959e-117/GF21939 [Drosophila ananassae]
CL8641.Contig1	1922	115	56	28.5654	13.1606	-1.11805	Down	9.44398e-07	3.77191e-05	K01594|1|0.0|694|dpo:Dpse_GA19009|sulfinoalanine decarboxylase [EC:4.1.1.29]	GO:0044424//intracellular part	GO:0008238//exopeptidase activity;GO:0016831//carboxy-lyase activity;GO:0048037//cofactor binding	GO:0043436;GO:0019538//protein metabolic process	gi|195127581|ref|XP_002008247.1|/0/GI11920 [Drosophila mojavensis]
CL239.Contig1	1652	156	76	45.0827	20.7799	-1.11739	Down	1.1161e-08	5.71013e-07	K11426|1|1e-12|75.5|bfo:BRAFLDRAFT_124463|SET and MYND domain-containing protein	GO:0043231//intracellular membrane-bounded organelle	-	GO:0006355//regulation of transcription, DNA-dependent	gi|195565893|ref|XP_002106530.1|/0/GD16076 [Drosophila simulans]
Unigene13035	1334	482	235	172.499	79.5704	-1.11629	Down	9.44828e-24	1.31149e-21	K01672|1|8e-136|484|dpe:Dper_GL21230|carbonic anhydrase [EC:4.2.1.1]	-	GO:0046914//transition metal ion binding;GO:0016836//hydro-lyase activity	GO:0044237//cellular metabolic process	gi|125984962|ref|XP_001356245.1|/6.80499e-135/GA20608 [Drosophila pseudoobscura pseudoobscura]
Unigene12984	833	125	61	71.6409	33.0769	-1.11496	Down	3.37136e-07	1.44537e-05	-	-	-	-	gi|195437912|ref|XP_002066883.1|/6.83332e-24/GK24316 [Drosophila willistoni]
CL6711.Contig1	1059	110	54	49.5898	23.0323	-1.10638	Down	1.99403e-06	7.63115e-05	K10693|1|8e-11|68.6|dpe:Dper_GL26848|E3 ubiquitin-protein ligase MYCBP2 [EC:6.3.2.19];K00683|2|3e-08|60.1|tca:659407|glutaminyl-peptide cyclotransferase [EC:2.3.2.5]	GO:0044464//cell part	-	GO:0051234//establishment of localization	gi|195431900|ref|XP_002063966.1|/2.41215e-116/GK15623 [Drosophila willistoni]
CL77.Contig1	720	488	240	323.581	150.563	-1.10376	Down	1.2739e-23	1.75389e-21	-	-	-	-	gi|195448573|ref|XP_002071718.1|/1.12125e-10/GK18866 [Drosophila willistoni]
Unigene29862	1077	134	66	59.3998	27.6801	-1.10161	Down	1.68052e-07	7.56881e-06	K11141|1|5e-80|298|dvi:Dvir_GJ10416|glutamyl aminopeptidase [EC:3.4.11.7]	-	-	-	gi|195394926|ref|XP_002056090.1|/3.87874e-79/GJ10416 [Drosophila virilis]
CL884.Contig1	3337	361	178	51.6472	24.0937	-1.10003	Down	8.66092e-18	8.73026e-16	K01897|1|0.0|1339|dmo:Dmoj_GI11830|long-chain acyl-CoA synthetase [EC:6.2.1.3]	-	GO:0015645//fatty acid ligase activity	-	gi|195127926|ref|XP_002008418.1|/0/GI11830 [Drosophila mojavensis]
Unigene29478	2283	200	99	41.8235	19.587	-1.09441	Down	1.98114e-10	1.1897e-08	K00232|1|0.0|1066|dvi:Dvir_GJ15162|acyl-CoA oxidase [EC:1.3.3.6]	GO:0042579//microbody	GO:0050662//coenzyme binding;GO:0016634	GO:0009062//fatty acid catabolic process;GO:0006909//phagocytosis	gi|195385242|ref|XP_002051315.1|/0/GJ15162 [Drosophila virilis]
CL1282.Contig1	3477	101	50	13.868	6.49539	-1.09427	Down	6.36986e-06	0.000222184	K09428|1|4e-72|274|dan:Dana_GF23901|E74-like factor 1/2/4	GO:0043231//intracellular membrane-bounded organelle	GO:0001071//nucleic acid binding transcription factor activity;GO:0003677//DNA binding	GO:0044248//cellular catabolic process;GO:0050793//regulation of developmental process;GO:0032501//multicellular organismal process;GO:0006351//transcription, DNA-dependent;GO:0048102//autophagic cell death	gi|194750749|ref|XP_001957692.1|/3.42446e-71/GF23901 [Drosophila ananassae]
CL7429.Contig1	2376	218	108	43.8032	20.5313	-1.09321	Down	3.18086e-11	2.02505e-09	K00232|1|0.0|940|dvi:Dvir_GJ22244|acyl-CoA oxidase [EC:1.3.3.6]	GO:0042579//microbody	GO:0050662//coenzyme binding;GO:0003997//acyl-CoA oxidase activity	GO:0009062//fatty acid catabolic process	gi|195383772|ref|XP_002050600.1|/0/GJ22244 [Drosophila virilis]
CL2301.Contig1	1125	367	182	155.743	73.0733	-1.09175	Down	7.38682e-18	7.49055e-16	-	-	-	-	gi|195501448|ref|XP_002097800.1|/2.25007e-08/GE24271 [Drosophila yakuba]
CL386.Contig2	3480	1066	529	146.243	68.6619	-1.09078	Down	1.00335e-48	3.0893e-46	-	-	-	-	gi|341903492|gb|EGT59427.1|/3.48859e-07/hypothetical protein CAEBREN_31568 [Caenorhabditis brenneri]
CL7104.Contig1	2256	183	91	38.7265	18.2197	-1.08782	Down	1.39869e-09	7.84308e-08	K00232|1|0.0|766|der:Dere_GG22112|acyl-CoA oxidase [EC:1.3.3.6]	GO:0042579//microbody	GO:0003997//acyl-CoA oxidase activity	GO:0006631//fatty acid metabolic process	gi|194881906|ref|XP_001975054.1|/0/GG22112 [Drosophila erecta]
CL8277.Contig1	910	260	130	136.404	64.527	-1.07991	Down	7.01038e-13	5.09516e-11	-	-	-	-	gi|195391610|ref|XP_002054453.1|/6.92236e-52/GJ22799 [Drosophila virilis]
CL440.Contig1	2255	98	49	20.748	9.81497	-1.07991	Down	1.09092e-05	0.000363308	K01077|1|0.0|693|dya:Dyak_GE13250|alkaline phosphatase [EC:3.1.3.1]	-	GO:0042578//phosphoric ester hydrolase activity	GO:0008152//metabolic process	gi|195484446|ref|XP_002090698.1|/0/GE13250 [Drosophila yakuba]
CL954.Contig1	2491	788	395	151.025	71.6247	-1.07626	Down	1.02719e-35	2.13435e-33	-	-	-	-	-
Unigene13226	1434	1198	603	398.844	189.936	-1.07031	Down	6.1544e-53	2.0638e-50	-	-	GO:0043169//cation binding;GO:0003824//catalytic activity	-	gi|195377613|ref|XP_002047583.1|/3.20946e-178/GJ11853 [Drosophila virilis]
Unigene5812	860	542	273	300.882	143.385	-1.0693	Down	7.87814e-25	1.16011e-22	K01873|1|2e-09|63.2|tca:662504|valyl-tRNA synthetase [EC:6.1.1.9];K01183|2|6e-09|62.0|phu:Phum_PHUM257700|chitinase [EC:3.2.1.14]	-	-	-	gi|195108929|ref|XP_001999045.1|/5.0123e-33/GI24300 [Drosophila mojavensis]
CL6793.Contig1	1824	121	61	31.6706	15.1058	-1.06804	Down	1.25613e-06	4.95848e-05	K05692|1|2e-97|357|smm:Smp_046590|actin beta/gamma 1;K10354|2|2e-97|357|xla:379752|actin, alpha skeletal muscle;K12314|3|2e-97|357|bfo:BRAFLDRAFT_115565|actin, alpha cardiac muscle	GO:0015629//actin cytoskeleton	GO:0008092//cytoskeletal protein binding;GO:0005198//structural molecule activity	GO:0030832//regulation of actin filament length	gi|194764328|ref|XP_001964282.1|/0/GF20797 [Drosophila ananassae]
Unigene13765	283	436	221	735.522	352.733	-1.06019	Down	5.05848e-20	5.80765e-18	-	-	-	-	-
CL6812.Contig1	1494	1753	889	560.179	268.776	-1.05948	Down	2.15646e-75	1.02869e-72	K01298|1|2e-62|240|cfa:475193|carboxypeptidase A2 [EC:3.4.17.15]	-	GO:0046914//transition metal ion binding;GO:0008235//metalloexopeptidase activity	GO:0019538//protein metabolic process	gi|195125657|ref|XP_002007294.1|/4.91847e-169/GI12460 [Drosophila mojavensis]
Unigene5693	1286	184	94	68.3082	33.0162	-1.04889	Down	3.76316e-09	2.01988e-07	K00626|1|1e-169|596|dan:Dana_GF24451|acetyl-CoA C-acetyltransferase [EC:2.3.1.9]	-	GO:0016747//transferase activity, transferring acyl groups other than amino-acyl groups	-	gi|24655093|ref|NP_612094.2|/8.98148e-169/CG9149 [Drosophila melanogaster]
CL7277.Contig1	1013	366	188	172.491	83.8278	-1.04102	Down	1.34799e-16	1.28245e-14	-	-	-	-	gi|195501448|ref|XP_002097800.1|/7.226e-40/GE24271 [Drosophila yakuba]
Unigene24760	2540	140	72	26.3142	12.8038	-1.03927	Down	3.39784e-07	1.45489e-05	K11262|1|0.0|1181|dan:Dana_GF11223|acetyl-CoA carboxylase / biotin carboxylase [EC:6.4.1.2 6.3.4.14]	GO:0043231//intracellular membrane-bounded organelle	GO:0016421//CoA carboxylase activity;GO:0016879//ligase activity, forming carbon-nitrogen bonds;GO:0032559	GO:0006631//fatty acid metabolic process	gi|194757505|ref|XP_001961005.1|/0/GF11223 [Drosophila ananassae]
Unigene5075	1987	316	164	75.925	37.2808	-1.02614	Down	3.14606e-14	2.519e-12	-	-	GO:0005198//structural molecule activity	-	gi|198465959|ref|XP_002135079.1|/1.05734e-39/GA23854 [Drosophila pseudoobscura pseudoobscura]
CL160.Contig1	2277	677	353	141.945	70.0247	-1.0194	Down	1.99519e-28	3.50129e-26	K00128|1|8e-138|491|xtr:549291|aldehyde dehydrogenase (NAD+) [EC:1.2.1.3]	GO:0044444//cytoplasmic part	GO:0016620//oxidoreductase activity, acting on the aldehyde or oxo group of donors, NAD or NADP as acceptor	GO:0044237//cellular metabolic process	gi|195332127|ref|XP_002032750.1|/0/GM20791 [Drosophila sechellia]
CL7957.Contig1	1647	131	69	37.9729	18.9232	-1.00481	Down	1.60739e-06	6.22893e-05	K01672|1|5e-83|309|der:Dere_GG17412|carbonic anhydrase [EC:4.2.1.1]	-	-	-	gi|194902476|ref|XP_001980706.1|/3.96528e-82/GG17412 [Drosophila erecta]
Unigene15936	1473	129	68	41.8102	20.8519	-1.00368	Down	1.97452e-06	7.56505e-05	K01555|1|0.0|665|dwi:Dwil_GK13735|fumarylacetoacetase [EC:3.7.1.2]	-	GO:0016823	GO:0006520//cellular amino acid metabolic process	gi|195441130|ref|XP_002068380.1|/0/GK13735 [Drosophila willistoni]

## Sheet: 24 h
GeneID	Gene_length	CK24-Expression	M24-Expression	CK24-RPKM	M24-RPKM	log2 Ratio(M24/CK24)	Up-Down-Regulation(M24/CK24)	P-value	FDR	KEGG Orthology	GO Component	GO Function	GO Process	Blast nr
Unigene13598	624	0	11266	0.001	8740.85	19.7374	Up	0	0	-	-	GO:0042302//structural constituent of cuticle	-	gi|195427757|ref|XP_002061943.1|/3.86616e-16/GK17269 [Drosophila willistoni]
Unigene13569	227	0	4006	0.001	8543.85	19.7045	Up	0	0	-	-	-	-	-
CL14.Contig5	1564	0	26125	0.001	8087.01	19.6252	Up	0	0	K00505|1|3e-20|100|dme:Dmel_CG42640|tyrosinase [EC:1.14.18.1]	GO:0044421//extracellular region part	GO:0022892	GO:0015669//gas transport	gi|30060273|gb|AAP13345.1|/7.55818e-176/hexamerin L1 [Musca domestica]
CL14.Contig9	2549	0	32328	0.001	6140.13	19.2279	Up	0	0	K00505|1|2e-33|145|dme:Dmel_CG42640|tyrosinase [EC:1.14.18.1]	GO:0044444//cytoplasmic part;GO:0044421//extracellular region part	GO:0022892	GO:0015669//gas transport	gi|30060273|gb|AAP13345.1|/0/hexamerin L1 [Musca domestica]
CL1350.Contig1	692	0	7612	0.001	5325.51	19.0226	Up	0	0	-	-	GO:0042302//structural constituent of cuticle	-	gi|2565392|gb|AAB81989.1|/1.00352e-29/cuticle 1 [Lucilia cuprina]
CL634.Contig2	599	0	5987	0.001	4838.95	18.8843	Up	0	0	-	-	GO:0042302//structural constituent of cuticle	-	gi|195474711|ref|XP_002089633.1|/1.78121e-28/GE19198 [Drosophila yakuba]
CL894.Contig1	1522	0	13051	0.001	4151.43	18.6632	Up	0	0	K00505|1|1e-11|72.0|dme:Dmel_CG42639|tyrosinase [EC:1.14.18.1]	GO:0005576//extracellular region	GO:0022892	GO:0015669//gas transport	gi|30060273|gb|AAP13345.1|/0/hexamerin L1 [Musca domestica]
CL458.Contig1	1065	0	8946	0.001	4066.75	18.6335	Up	0	0	K00505|1|1e-20|100|dya:Dyak_GE14257|tyrosinase [EC:1.14.18.1]	GO:0044444//cytoplasmic part;GO:0044421//extracellular region part	GO:0022892	GO:0015669//gas transport	gi|30060273|gb|AAP13345.1|/5.76915e-144/hexamerin L1 [Musca domestica]
CL634.Contig1	528	0	3834	0.001	3515.49	18.4234	Up	0	0	-	-	GO:0042302//structural constituent of cuticle	-	gi|17136302|ref|NP_476622.1|/2.40928e-27/larval cuticle protein 4, isoform A [Drosophila melanogaster]
CL14.Contig8	2601	0	15623	0.001	2907.99	18.1497	Up	0	0	K00505|1|1e-34|149|dya:Dyak_GE14257|tyrosinase [EC:1.14.18.1]	GO:0044421//extracellular region part	GO:0022892	GO:0015669//gas transport	gi|30060273|gb|AAP13345.1|/0/hexamerin L1 [Musca domestica]
CL3817.Contig1	606	0	3460	0.001	2764.21	18.0765	Up	0	0	-	-	-	-	gi|2565392|gb|AAB81989.1|/4.40359e-38/cuticle 1 [Lucilia cuprina]
Unigene37051	799	0	3616	0.001	2191.04	17.7413	Up	0	0	K00505|1|8e-07|54.7|dya:Dyak_GE14257|tyrosinase [EC:1.14.18.1]	GO:0044421//extracellular region part	GO:0022892	GO:0015669//gas transport	gi|30060273|gb|AAP13345.1|/2.68217e-139/hexamerin L1 [Musca domestica]
Unigene37624	423	0	1661	0.001	1901.07	17.5365	Up	0	0	-	-	GO:0042302//structural constituent of cuticle	-	gi|195427757|ref|XP_002061943.1|/1.6777e-16/GK17269 [Drosophila willistoni]
CL6170.Contig1	793	0	2470	0.001	1507.97	17.2022	Up	0	0	-	-	-	-	-
Unigene12766	581	0	1754	0.001	1461.58	17.1572	Up	0	0	-	-	GO:0042302//structural constituent of cuticle	-	gi|195374694|ref|XP_002046138.1|/1.84504e-19/GJ12738 [Drosophila virilis]
Unigene36484	623	0	1779	0.001	1382.47	17.0769	Up	0	0	-	-	GO:0042302//structural constituent of cuticle	-	gi|195374694|ref|XP_002046138.1|/4.87938e-19/GJ12738 [Drosophila virilis]
Unigene13225	2507	0	6018	0.001	1162.16	16.8264	Up	0	0	K00505|1|5e-47|190|dya:Dyak_GE14257|tyrosinase [EC:1.14.18.1]	GO:0044444//cytoplasmic part	-	GO:0006810//transport	gi|1890114|gb|AAC24157.1|/0/hexamerin LSP-2 [Calliphora vicina]
CL7601.Contig1	541	0	1045	0.001	935.163	16.5129	Up	0	0	-	-	-	-	-
Unigene12591	245	0	438	0.001	865.518	16.4013	Up	1.26935e-135	1.59991e-133	-	-	-	-	gi|30060273|gb|AAP13345.1|/1.97838e-09/hexamerin L1 [Musca domestica]
CL2591.Contig1	486	0	849	0.001	845.746	16.3679	Up	3.38226e-262	7.92986e-260	-	-	GO:0042302//structural constituent of cuticle	-	gi|195427757|ref|XP_002061943.1|/1.9354e-16/GK17269 [Drosophila willistoni]
Unigene13136	681	0	959	0.001	681.773	16.057	Up	4.49628e-296	1.16858e-293	-	-	-	-	gi|2565392|gb|AAB81989.1|/6.51811e-34/cuticle 1 [Lucilia cuprina]
Unigene13551	345	0	463	0.001	649.726	15.9875	Up	2.53754e-143	3.36269e-141	-	-	-	-	-
CL313.Contig1	874	0	1002	0.001	555.04	15.7603	Up	0	0	-	-	-	-	-
Unigene6106	419	0	414	0.001	478.36	15.5458	Up	3.12454e-128	3.83723e-126	-	-	-	-	gi|26891765|gb|AAN84513.1|/3.15218e-39/larval hexamerin Hex-L [Musca domestica]
CL7814.Contig1	385	0	304	0.001	382.28	15.2223	Up	2.3504e-94	2.21354e-92	-	-	-	-	-
Unigene13023	547	0	410	0.001	362.881	15.1472	Up	5.3291e-127	6.49704e-125	-	-	-	-	gi|357621962|gb|EHJ73600.1|/5.82547e-06/arrestin domain containing 4 [Danaus plexippus]
Unigene12896	268	0	186	0.001	336.006	15.0362	Up	5.14314e-58	3.20509e-56	-	-	-	-	-
CL7424.Contig1	1103	0	698	0.001	306.371	14.903	Up	1.07696e-215	2.20167e-213	K00505|1|1e-18|94.4|dya:Dyak_GE14257|tyrosinase [EC:1.14.18.1]	GO:0044444//cytoplasmic part;GO:0044421//extracellular region part	GO:0022892	GO:0015669//gas transport	gi|30060273|gb|AAP13345.1|/3.71545e-133/hexamerin L1 [Musca domestica]
Unigene12769	396	0	245	0.001	299.529	14.8704	Up	3.47684e-76	2.67972e-74	K06238|1|5e-09|59.7|xtr:100488707|collagen, type VI, alpha;K15619|2|1e-08|58.5|ssc:100157387|Kunitz-type protease inhibitor 1	-	-	-	gi|195148018|ref|XP_002014971.1|/3.71759e-16/GL19462 [Drosophila persimilis]
Unigene13332	549	0	335	0.001	295.421	14.8505	Up	6.67064e-104	6.83934e-102	K06569|1|1e-07|56.6|tad:TRIADDRAFT_52263|melanoma-associated antigen p97	-	GO:0022890//inorganic cation transmembrane transporter activity;GO:0005506//iron ion binding	GO:0006950//response to stress;GO:0000041//transition metal ion transport;GO:0006875//cellular metal ion homeostasis	gi|315452157|gb|ADU25046.1|/1.45755e-65/transferrin [Musca domestica]
Unigene13072	212	0	116	0.001	264.905	14.6932	Up	1.85741e-36	8.33647e-35	-	-	-	-	-
CL1405.Contig1	544	0	273	0.001	242.958	14.5684	Up	8.28158e-85	7.04712e-83	-	-	-	-	-
Unigene5882	261	0	125	0.001	231.866	14.501	Up	3.142e-39	1.48369e-37	-	GO:0044444//cytoplasmic part	GO:0022892	GO:0015669//gas transport	gi|26891757|gb|AAN84509.1|/5.8555e-33/larval hexamerin Hex-L [Musca domestica]
CL2635.Contig1	499	0	233	0.001	226.06	14.4644	Up	1.72499e-72	1.26551e-70	-	-	GO:0042302//structural constituent of cuticle	-	gi|195427757|ref|XP_002061943.1|/2.198e-21/GK17269 [Drosophila willistoni]
Unigene12692	11329	0	4674	0.001	199.74	14.2858	Up	0	0	-	-	-	-	gi|307174394|gb|EFN64915.1|/5.34348e-47/Large structural protein [Camponotus floridanus]
Unigene13767	231	0	89	0.001	186.529	14.1871	Up	3.8372e-28	1.43582e-26	-	-	-	-	gi|122703768|gb|ABM66377.1|/1.63617e-11/defensin precursor [Musca domestica]
Unigene13593	600	0	221	0.001	178.324	14.1222	Up	8.55834e-69	6.04075e-67	-	-	-	-	-
Unigene13686	527	0	191	0.001	175.465	14.0989	Up	1.48387e-59	9.42227e-58	K11321|1|2e-13|75.1|tca:661106|bromodomain-containing protein 8;K04352|2|1e-09|63.2|dan:Dana_GF20186|Ras GTPase-activating protein 1	-	-	-	gi|296142195|gb|ADG96052.1|/1.15671e-37/putative chemosensory binding protein [Stomoxys calcitrans]
CL432.Contig1	2315	0	702	0.001	146.81	13.8417	Up	6.31442e-217	1.29879e-214	K11204|1|0.0|859|der:Dere_GG17988|glutamate--cysteine ligase catalytic subunit [EC:6.3.2.2]	GO:0043234//protein complex;GO:0043231//intracellular membrane-bounded organelle;GO:0044444//cytoplasmic part	GO:0005488//binding;GO:0016881//acid-amino acid ligase activity	GO:0033554//cellular response to stress;GO:0006749//glutathione metabolic process	gi|194893518|ref|XP_001977891.1|/0/GG17988 [Drosophila erecta]
Unigene13331	556	0	163	0.001	141.932	13.7929	Up	6.2297e-51	3.49855e-49	K06569|1|1e-07|56.6|tad:TRIADDRAFT_52263|melanoma-associated antigen p97	-	GO:0022890//inorganic cation transmembrane transporter activity;GO:0005506//iron ion binding	GO:0006950//response to stress;GO:0000041//transition metal ion transport;GO:0006875//cellular metal ion homeostasis	gi|315452157|gb|ADU25046.1|/7.99512e-67/transferrin [Musca domestica]
Unigene27396	332	0	95	0.001	138.533	13.7579	Up	5.44768e-30	2.12131e-28	-	-	-	-	-
CL1160.Contig1	1395	0	375	0.001	130.144	13.6678	Up	3.20254e-116	3.60307e-114	K00507|1|5e-126|451|dmo:Dmoj_GI10485|stearoyl-CoA desaturase (delta-9 desaturase) [EC:1.14.19.1]	GO:0044444//cytoplasmic part	GO:0016215	GO:0033057;GO:0042446//hormone biosynthetic process;GO:0006631//fatty acid metabolic process	gi|23393789|gb|AAN31393.1|/2.4965e-127/fatty acyl-CoA desaturase [Musca domestica]
Unigene35912	470	0	123	0.001	126.7	13.6291	Up	1.2976e-38	6.03393e-37	-	-	-	-	-
Unigene12996	632	0	161	0.001	123.332	13.5903	Up	2.57276e-50	1.43046e-48	-	GO:0005576//extracellular region	-	GO:0042742//defense response to bacterium	gi|167735625|emb|CAP78958.1|/8.4403e-43/antimicrobial peptide Attacin A11 [Glossina morsitans morsitans]
Unigene13050	263	0	58	0.001	106.768	13.3822	Up	1.35203e-18	3.78376e-17	-	-	-	-	-
Unigene13006	234	0	39	0.001	80.6895	12.9782	Up	9.60188e-13	2.00325e-11	-	-	-	-	gi|195337859|ref|XP_002035543.1|/4.17041e-07/GM14764 [Drosophila sechellia]
CL14.Contig4	2382	8	58996	1.57526	11990.8	12.8941	Up	0	0	K00505|1|2e-36|155|dya:Dyak_GE14257|tyrosinase [EC:1.14.18.1]	GO:0044444//cytoplasmic part;GO:0044421//extracellular region part	GO:0022892	GO:0015669//gas transport	gi|30060273|gb|AAP13345.1|/0/hexamerin L1 [Musca domestica]
Unigene16066	206	0	32	0.001	75.2057	12.8766	Up	1.37443e-10	2.42913e-09	-	-	-	-	-
Unigene35711	473	0	71	0.001	72.6717	12.8272	Up	1.34096e-22	4.30636e-21	K00844|1|5e-09|60.5|dpe:Dper_GL15877|hexokinase [EC:2.7.1.1]	-	GO:0042302//structural constituent of cuticle	-	gi|195427757|ref|XP_002061943.1|/1.58077e-17/GK17269 [Drosophila willistoni]
Unigene12909	255	0	37	0.001	70.2473	12.7782	Up	3.96542e-12	7.9042e-11	-	-	-	-	-
CL2654.Contig1	448	0	64	0.001	69.1624	12.7558	Up	1.91948e-20	5.74082e-19	K06238|1|1e-09|62.0|xtr:100488707|collagen, type VI, alpha;K04520|2|2e-08|58.5|mdo:100021944|amyloid beta (A4) protein;K08117|4|2e-08|58.2|gga:419727|amyloid beta (A4) precursor-like protein 2	-	-	-	gi|195148018|ref|XP_002014971.1|/1.62734e-19/GL19462 [Drosophila persimilis]
CL5.Contig4	517	0	69	0.001	64.614	12.6576	Up	5.53796e-22	1.74996e-20	-	-	-	-	-
CL7892.Contig1	310	0	41	0.001	64.031	12.6446	Up	2.325e-13	5.08814e-12	-	-	-	-	gi|443711904|gb|ELU05451.1|/1.38101e-26/hypothetical protein CAPTEDRAFT_61389, partial [Capitella teleta]
Unigene29376	509	0	66	0.001	62.7761	12.616	Up	4.64784e-21	1.41791e-19	-	-	-	-	gi|63148848|gb|AAY34546.1|/4.19302e-07/putative 15.6 kDa secreted salivary gland protein [Stomoxys calcitrans]
Unigene5337	572	0	74	0.001	62.6331	12.6127	Up	1.59778e-23	5.26733e-22	K15001|1|8e-40|163|dvi:Dvir_GJ15981|cytochrome P450, family 4 [EC:1.14.-.-]	-	GO:0016491//oxidoreductase activity;GO:0005506//iron ion binding	GO:0044238//primary metabolic process	gi|157382740|gb|ABV48808.1|/3.29536e-50/cytochrome P450 CYP4G2v1 [Musca domestica]
Unigene12983	385	0	48	0.001	60.3599	12.5594	Up	1.62426e-15	3.98365e-14	-	-	-	-	-
Unigene6456	554	0	68	0.001	59.4248	12.5368	Up	1.12543e-21	3.52308e-20	-	-	-	-	-
Unigene29479	483	0	59	0.001	59.1389	12.5299	Up	6.65302e-19	1.89835e-17	-	-	-	-	gi|195133174|ref|XP_002011014.1|/5.70086e-13/GI16309 [Drosophila mojavensis]
Unigene28997	425	0	51	0.001	58.0964	12.5042	Up	1.93532e-16	4.94178e-15	-	-	-	-	-
Unigene27269	471	0	55	0.001	56.534	12.4649	Up	1.13471e-17	3.05081e-16	-	-	-	-	-
CL6273.Contig1	1065	0	124	0.001	56.369	12.4607	Up	6.38518e-39	2.98572e-37	K00001|1|8e-35|148|dpo:Dpse_GA17214|alcohol dehydrogenase [EC:1.1.1.1]	GO:0044444//cytoplasmic part	GO:0016491//oxidoreductase activity	GO:0008152//metabolic process	gi|391883899|gb|AFM46218.1|/5.46217e-118/15-hydroxyprostaglandin dehydrogenase [Delia antiqua]
CL6495.Contig1	555	0	61	0.001	53.2115	12.3775	Up	1.61096e-19	4.68031e-18	-	-	-	-	gi|195108963|ref|XP_001999062.1|/1.9618e-20/GI23277 [Drosophila mojavensis]
Unigene29616	370	0	40	0.001	52.3391	12.3537	Up	4.72486e-13	1.01092e-11	-	-	-	-	-
Unigene15310	206	0	21	0.001	49.3538	12.2689	Up	3.35552e-07	4.38257e-06	-	-	-	-	-
Unigene24856	256	0	26	0.001	49.1702	12.2636	Up	9.6811e-09	1.45943e-07	-	-	-	GO:0042742//defense response to bacterium	gi|194905550|ref|XP_001981221.1|/6.31721e-11/CecC [Drosophila erecta]
Unigene5931	319	0	32	0.001	48.5655	12.2457	Up	1.37443e-10	2.42785e-09	-	-	-	-	-
CL5.Contig12	468	0	46	0.001	47.5861	12.2163	Up	6.70792e-15	1.60069e-13	-	-	-	-	-
Unigene5409	245	0	24	0.001	47.4257	12.2115	Up	3.99814e-08	5.70407e-07	-	-	-	-	gi|157831422|pdb|1ICA|A/1.4178e-07/Chain A, Refined Three-Dimensional Structure Of Insect Defensin A
Unigene5734	956	0	91	0.001	46.0842	12.1701	Up	9.29136e-29	3.53188e-27	-	-	-	-	gi|195503875|ref|XP_002098838.1|/6.81022e-53/GE23713 [Drosophila yakuba]
CL1369.Contig1	710	0	67	0.001	45.6862	12.1575	Up	2.2871e-21	7.04129e-20	-	-	-	-	-
CL2426.Contig1	534	0	49	0.001	44.4246	12.1171	Up	7.99258e-16	1.98494e-14	-	-	-	-	gi|17647793|ref|NP_523505.1|/1.14598e-08/Odorant-binding protein 28a [Drosophila melanogaster]
CL6390.Contig1	558	0	51	0.001	44.2491	12.1114	Up	1.93532e-16	4.94555e-15	-	-	-	-	gi|195036536|ref|XP_001989726.1|/3.67865e-27/GH18633 [Drosophila grimshawi]
CL7383.Contig1	1018	0	91	0.001	43.2775	12.0794	Up	9.29136e-29	3.52788e-27	-	-	-	-	gi|189242004|ref|XP_001807057.1|/2.5254e-16/PREDICTED: hypothetical protein, partial [Tribolium castaneum]
CL1171.Contig1	1580	1	4166	0.296856	1276.53	12.0702	Up	0	0	K14736|1|3e-11|70.9|ptr:460710|transferrin	-	GO:0022890//inorganic cation transmembrane transporter activity;GO:0005506//iron ion binding	GO:0006950//response to stress;GO:0000041//transition metal ion transport;GO:0006875//cellular metal ion homeostasis	gi|34924891|sp|Q26643.1|TRF_SARPE/0/RecName: Full=Transferrin; Flags: Precursor
Unigene5537	214	0	19	0.001	42.9841	12.0696	Up	1.38578e-06	1.66945e-05	K15001|1|3e-29|126|dan:Dana_GF20812|cytochrome P450, family 4 [EC:1.14.-.-]	GO:0044464//cell part	GO:0016491//oxidoreductase activity;GO:0005506//iron ion binding;GO:0022892	GO:0044238//primary metabolic process;GO:0015031//protein transport	gi|157382740|gb|ABV48808.1|/5.49699e-31/cytochrome P450 CYP4G2v1 [Musca domestica]
Unigene30052	3111	0	275	0.001	42.7958	12.0633	Up	2.0053e-85	1.71509e-83	-	-	-	-	-
CL3473.Contig1	741	0	64	0.001	41.8148	12.0298	Up	1.91948e-20	5.7357e-19	-	-	-	-	-
Unigene26796	201	0	17	0.001	40.9469	11.9995	Up	5.72304e-06	6.35142e-05	-	-	-	-	-
Unigene13780	573	0	48	0.001	40.556	11.9857	Up	1.62426e-15	3.98073e-14	-	-	GO:0005214//structural constituent of chitin-based cuticle	GO:0009987//cellular process	gi|195380211|ref|XP_002048864.1|/9.05777e-16/GJ21081 [Drosophila virilis]
Unigene24966	266	0	20	0.001	36.4013	11.8298	Up	6.81908e-07	8.5339e-06	-	-	-	-	-
Unigene27621	374	0	27	0.001	34.9511	11.7711	Up	4.76386e-09	7.44259e-08	K15001|1|1e-42|171|dan:Dana_GF20812|cytochrome P450, family 4 [EC:1.14.-.-]	GO:0044464//cell part	GO:0016491//oxidoreductase activity;GO:0005506//iron ion binding	GO:0044238//primary metabolic process	gi|157382740|gb|ABV48808.1|/1.13336e-44/cytochrome P450 CYP4G2v1 [Musca domestica]
Unigene37335	380	0	27	0.001	34.3992	11.7482	Up	4.76386e-09	7.4322e-08	-	-	-	-	-
Unigene27929	244	0	17	0.001	33.7309	11.7199	Up	5.72304e-06	6.34512e-05	-	-	-	-	-
CL5467.Contig1	701	1	3245	0.669092	2241.12	11.7097	Up	0	0	-	-	GO:0042302//structural constituent of cuticle	-	gi|194753081|ref|XP_001958847.1|/1.00057e-24/GF12356 [Drosophila ananassae]
Unigene8746	264	0	18	0.001	33.0093	11.6887	Up	2.81618e-06	3.27159e-05	-	-	-	-	-
Unigene13121	388	0	26	0.001	32.4422	11.6637	Up	9.6811e-09	1.45747e-07	-	-	-	-	gi|195442416|ref|XP_002068954.1|/2.19314e-16/GK17745 [Drosophila willistoni]
CL6306.Contig1	753	0	50	0.001	32.1472	11.6505	Up	3.93296e-16	9.89943e-15	-	-	-	-	-
CL6930.Contig1	2426	0	159	0.001	31.7303	11.6316	Up	1.06251e-49	5.85902e-48	K00505|1|3e-09|64.7|dya:Dyak_GE14257|tyrosinase [EC:1.14.18.1]	GO:0044444//cytoplasmic part	-	GO:0017038//protein import	gi|984655|dbj|BAA06161.1|/1.17113e-59/storage protein-binding protein [Sarcophaga peregrina]
Unigene5979	307	0	20	0.001	31.5399	11.623	Up	6.81908e-07	8.53709e-06	-	-	GO:0046914//transition metal ion binding	GO:0030003//cellular cation homeostasis	gi|17738061|ref|NP_524413.1|/6.23149e-19/metallothionein B [Drosophila melanogaster]
CL2435.Contig1	1285	0	83	0.001	31.2711	11.6106	Up	2.7028e-26	9.56883e-25	-	-	-	-	gi|443722292|gb|ELU11214.1|/4.66909e-08/hypothetical protein CAPTEDRAFT_137438, partial [Capitella teleta]
Unigene5469	436	0	27	0.001	29.981	11.5498	Up	4.76386e-09	7.43566e-08	-	-	-	-	-
Unigene5411	602	0	36	0.001	28.9517	11.4994	Up	8.05854e-12	1.56898e-10	-	-	-	-	gi|24659765|ref|NP_648077.1|/6.22021e-21/cuticular protein 65Ec [Drosophila melanogaster]
CL7459.Contig1	436	0	26	0.001	28.8706	11.4954	Up	9.6811e-09	1.45878e-07	-	GO:0044421//extracellular region part	-	-	gi|224712600|gb|ACN61637.1|/7.10258e-47/diptericin [Musca domestica]
Unigene13272	336	0	20	0.001	28.8177	11.4927	Up	6.81908e-07	8.51801e-06	-	-	-	-	-
Unigene6266	427	0	25	0.001	28.3453	11.4689	Up	1.9674e-08	2.89049e-07	-	-	-	-	-
CL1376.Contig1	602	0	35	0.001	28.1475	11.4588	Up	1.63766e-11	3.11965e-10	-	-	-	-	gi|156353450|ref|XP_001623078.1|/2.61942e-11/predicted protein [Nematostella vectensis]
Unigene12601	827	0	48	0.001	28.0999	11.4563	Up	1.62426e-15	3.97783e-14	K12347|1|7e-06|51.6|dan:Dana_GF18523|natural resistance-associated macrophage protein	-	-	-	gi|195573787|ref|XP_002104873.1|/7.18409e-34/GD21189 [Drosophila simulans]
Unigene1618	299	0	17	0.001	27.5262	11.4266	Up	5.72304e-06	6.34932e-05	-	-	-	-	-
Unigene5461	528	0	30	0.001	27.5078	11.4256	Up	5.6762e-10	9.55351e-09	-	-	-	-	gi|195429844|ref|XP_002062967.1|/1.0535e-14/GK21639 [Drosophila willistoni]
Unigene28081	229	0	13	0.001	27.4838	11.4244	Up	9.761e-05	0.000883285	-	-	-	-	-
Unigene9777	582	0	33	0.001	27.4511	11.4226	Up	6.76328e-11	1.22173e-09	K00134|1|1e-72|272|isc:IscW_ISCW018700|glyceraldehyde 3-phosphate dehydrogenase [EC:1.2.1.12]	-	GO:0005488//binding	GO:0006006//glucose metabolic process	gi|348526351|ref|XP_003450683.1|/4.04412e-75/PREDICTED: LOW QUALITY PROTEIN: glyceraldehyde-3-phosphate dehydrogenase-like [Oreochromis niloticus]
Unigene29577	361	0	20	0.001	26.822	11.3892	Up	6.81908e-07	8.52436e-06	K06238|1|6e-10|62.8|cfa:610614|collagen, type VI, alpha;K00504|2|8e-10|62.4|nve:NEMVE_v1g101809|peptidylglycine monooxygenase [EC:1.14.17.3]	-	-	-	gi|194855727|ref|XP_001968603.1|/4.86595e-16/GG24411 [Drosophila erecta]
Unigene15219	413	0	22	0.001	25.7894	11.3326	Up	1.65117e-07	2.22862e-06	-	-	-	-	-
Unigene30713	301	0	16	0.001	25.7349	11.3295	Up	1.16304e-05	0.000123201	-	-	-	-	-
Unigene30449	436	0	23	0.001	25.5393	11.3185	Up	8.12504e-08	1.12333e-06	-	-	-	-	-
Unigene33024	541	0	28	0.001	25.057	11.291	Up	2.34418e-09	3.75865e-08	-	-	-	-	-
CL6148.Contig1	747	3	7152	1.88367	4635.27	11.2649	Up	0	0	-	-	GO:0005488//binding	GO:0007600//sensory perception;GO:0048102//autophagic cell death;GO:0010033//response to organic substance;GO:0007635//chemosensory behavior	gi|290782522|gb|ADD62399.1|/5.93682e-58/odor binding protein 2 [Musca domestica]
Unigene36132	357	0	18	0.001	24.4103	11.2533	Up	2.81618e-06	3.26819e-05	-	-	-	-	-
Unigene37489	500	0	25	0.001	24.2069	11.2412	Up	1.9674e-08	2.88922e-07	-	-	-	-	-
Unigene15272	916	0	45	0.001	23.784	11.2158	Up	1.36319e-14	3.20053e-13	K09640|1|3e-23|109|api:100166365|transmembrane protease, serine 9 [EC:3.4.21.-];K01312|3|3e-20|99.4|dpo:Dpse_GA19543|trypsin [EC:3.4.21.4]	-	GO:0016787//hydrolase activity	GO:0042742//defense response to bacterium;GO:0008592//regulation of Toll signaling pathway	gi|195130004|ref|XP_002009444.1|/8.85922e-47/GI15354 [Drosophila mojavensis]
Unigene27827	327	0	16	0.001	23.6887	11.21	Up	1.16304e-05	0.000123162	-	-	-	-	-
Unigene29081	1731	0	84	0.001	23.4937	11.1981	Up	1.32999e-26	4.78439e-25	K03927|1|3e-77|290|dpo:Dpse_GA17724|carboxylesterase 2 [EC:3.1.1.1 3.1.1.84 3.1.1.56];K01063|2|4e-66|253|aga:AgaP_AGAP005834|juvenile-hormone esterase [EC:3.1.1.59]	-	-	-	gi|195389530|ref|XP_002053429.1|/6.57739e-176/GJ23342 [Drosophila virilis]
CL7474.Contig1	543	0	26	0.001	23.1815	11.1788	Up	9.6811e-09	1.45681e-07	-	-	-	-	gi|167735625|emb|CAP78958.1|/2.12252e-29/antimicrobial peptide Attacin A11 [Glossina morsitans morsitans]
CL4835.Contig1	627	2	4444	1.49612	3431.43	11.1634	Up	0	0	-	GO:0044444//cytoplasmic part	-	GO:0006810//transport	gi|30060273|gb|AAP13345.1|/3.07962e-98/hexamerin L1 [Musca domestica]
Unigene35366	423	0	20	0.001	22.8906	11.1605	Up	6.81908e-07	8.54986e-06	-	-	-	-	-
Unigene1973	659	0	30	0.001	22.0396	11.1059	Up	5.6762e-10	9.54872e-09	-	-	-	-	-
Unigene29992	852	0	38	0.001	21.593	11.0763	Up	1.95129e-12	3.95772e-11	-	-	-	-	-
Unigene13265	637	0	28	0.001	21.2807	11.0553	Up	2.34418e-09	3.75685e-08	-	-	-	-	-
Unigene28946	957	0	41	0.001	20.7415	11.0183	Up	2.325e-13	5.09479e-12	K10249|1|1e-24|114|spu:593296|elongation of very long chain fatty acids protein 4	-	-	-	gi|195331173|ref|XP_002032277.1|/4.14121e-42/GM26471 [Drosophila sechellia]
CL6519.Contig1	1427	0	61	0.001	20.6954	11.0151	Up	1.61096e-19	4.68436e-18	K01307|1|4e-69|262|aag:AaeL_AAEL000271|gamma-glutamyl hydrolase [EC:3.4.19.9]	-	-	-	gi|24665102|ref|NP_730120.1|/1.0647e-72/lethal (3) 72Dr [Drosophila melanogaster]
Unigene24962	353	0	15	0.001	20.5724	11.0065	Up	2.36352e-05	0.000237535	-	-	-	-	-
Unigene29626	923	0	39	0.001	20.4565	10.9983	Up	9.60188e-13	2.0045e-11	-	-	-	-	gi|198451202|ref|XP_002137252.1|/3.39753e-54/GA27098 [Drosophila pseudoobscura pseudoobscura]
Unigene6367	521	0	22	0.001	20.4434	10.9974	Up	1.65117e-07	2.22772e-06	-	-	-	-	gi|443727542|gb|ELU14262.1|/1.159e-10/hypothetical protein CAPTEDRAFT_151631, partial [Capitella teleta]
CL2846.Contig1	481	0	20	0.001	20.1304	10.9752	Up	6.81908e-07	8.52754e-06	-	-	-	-	-
CL8056.Contig1	363	0	15	0.001	20.0057	10.9662	Up	2.36352e-05	0.000237109	-	-	-	-	-
Unigene34218	340	0	14	0.001	19.9351	10.9611	Up	4.80316e-05	0.000461156	K03231|1|6e-50|195|bfo:BRAFLDRAFT_58879|elongation factor 1-alpha	GO:0044424//intracellular part	GO:0017111//nucleoside-triphosphatase activity;GO:0008135//translation factor activity, nucleic acid binding;GO:0032561//guanyl ribonucleotide binding	GO:0006412//translation;GO:0009207	gi|296317283|ref|NP_001171738.1|/1.52593e-49/eukaryotic translation elongation factor 1 alpha 1 [Saccoglossus kowalevskii]
CL2897.Contig1	1031	0	42	0.001	19.7224	10.9456	Up	1.14408e-13	2.55546e-12	-	-	-	-	-
Unigene18580	517	0	21	0.001	19.6651	10.9414	Up	3.35552e-07	4.38086e-06	K05327|1|6e-75|279|dya:Dyak_GE19231|ryanodine receptor, invertebrate	GO:0031224//intrinsic to membrane;GO:0015630//microtubule cytoskeleton;GO:0031090//organelle membrane	GO:0005218//intracellular ligand-gated calcium channel activity;GO:0046872//metal ion binding	GO:0003012//muscle system process;GO:0006875//cellular metal ion homeostasis;GO:0006816//calcium ion transport	gi|17352471|ref|NP_476994.1|/4.23677e-74/ryanodine receptor 44F, isoform D [Drosophila melanogaster]
Unigene1697	425	0	17	0.001	19.3655	10.9193	Up	5.72304e-06	6.34722e-05	-	-	-	-	-
Unigene2021	602	0	24	0.001	19.3011	10.9145	Up	3.99814e-08	5.70164e-07	K06826|1|5e-12|71.2|aga:AgaP_AGAP008193|nidogen (entactin);K04595|4|2e-11|69.3|mdo:100011632|latrophilin and seven transmembrane domain containing 1	-	-	-	gi|195386888|ref|XP_002052136.1|/2.54753e-107/GJ17388 [Drosophila virilis]
Unigene28084	989	0	39	0.001	19.0913	10.8987	Up	9.60188e-13	2.002e-11	-	-	-	-	-
Unigene29030	333	0	13	0.001	18.9002	10.8842	Up	9.761e-05	0.000885196	-	-	-	-	-
Unigene26962	979	0	38	0.001	18.7918	10.8759	Up	1.95129e-12	3.95532e-11	-	-	-	-	-
CL4284.Contig1	1115	0	43	0.001	18.6708	10.8666	Up	5.62974e-14	1.27878e-12	K03283|1|1e-103|377|dpe:Dper_GL15719|heat shock 70kDa protein 1/8	GO:0043231//intracellular membrane-bounded organelle;GO:0044444//cytoplasmic part;GO:0015630//microtubule cytoskeleton	GO:0005515//protein binding;GO:0016628//oxidoreductase activity, acting on the CH-CH group of donors, NAD or NADP as acceptor;GO:0017111//nucleoside-triphosphatase activity;GO:0032559	GO:0006950//response to stress;GO:0008152//metabolic process	gi|188532070|gb|ACD63050.1|/3.01537e-106/heat shock protein 70A [Exorista civilis]
CL7844.Contig1	953	0	36	0.001	18.2885	10.8367	Up	8.05854e-12	1.57081e-10	K07739|1|1e-42|174|dan:Dana_GF21222|elongator complex protein 3 [EC:2.3.1.48]	-	-	-	gi|281363266|ref|NP_001163133.1|/1.4916e-92/CG3884, isoform C [Drosophila melanogaster]
Unigene28663	720	0	27	0.001	18.1551	10.8262	Up	4.76386e-09	7.43912e-08	-	-	-	-	gi|195029945|ref|XP_001987832.1|/2.33795e-08/GH19735 [Drosophila grimshawi]
Unigene29271	482	0	18	0.001	18.0798	10.8202	Up	2.81618e-06	3.27046e-05	-	-	-	-	-
CL14.Contig7	2579	8	13497	1.45493	2533.69	10.7661	Up	0	0	K00505|1|5e-35|150|dya:Dyak_GE14257|tyrosinase [EC:1.14.18.1]	GO:0044444//cytoplasmic part;GO:0044421//extracellular region part	GO:0022892	GO:0015669//gas transport	gi|30060273|gb|AAP13345.1|/0/hexamerin L1 [Musca domestica]
Unigene15851	2076	0	74	0.001	17.2573	10.753	Up	1.59778e-23	5.27251e-22	-	-	-	-	gi|195504936|ref|XP_002099293.1|/9.1205e-167/GE10829 [Drosophila yakuba]
CL8084.Contig1	509	0	18	0.001	17.1208	10.7415	Up	2.81618e-06	3.26932e-05	-	-	-	-	-
Unigene34236	396	0	14	0.001	17.116	10.7411	Up	4.80316e-05	0.000460365	-	-	-	-	-
CL1607.Contig1	679	0	24	0.001	17.1124	10.7408	Up	3.99814e-08	5.69922e-07	-	-	-	-	gi|281426807|emb|CBA11310.1|/5.14814e-07/odorant binding protein 6 [Glossina morsitans morsitans]
Unigene13532	896	1	1657	0.523475	895.329	10.7401	Up	0	0	-	GO:0005576//extracellular region	-	GO:0006810//transport	gi|30060273|gb|AAP13345.1|/3.03586e-145/hexamerin L1 [Musca domestica]
Unigene980	432	0	15	0.001	16.8103	10.7151	Up	2.36352e-05	0.000237251	K15001|1|1e-13|75.1|dya:Dyak_GE16587|cytochrome P450, family 4 [EC:1.14.-.-]	-	GO:0046872//metal ion binding	GO:0044238//primary metabolic process	gi|157382740|gb|ABV48808.1|/4.51952e-17/cytochrome P450 CYP4G2v1 [Musca domestica]
Unigene19642	375	0	13	0.001	16.7834	10.7128	Up	9.761e-05	0.00088257	K00232|1|2e-34|144|dmo:Dmoj_GI19075|acyl-CoA oxidase [EC:1.3.3.6]	GO:0042579//microbody	GO:0003997//acyl-CoA oxidase activity	GO:0006631//fatty acid metabolic process	gi|195121848|ref|XP_002005430.1|/1.53062e-33/GI19075 [Drosophila mojavensis]
CL2371.Contig1	462	0	16	0.001	16.7666	10.7114	Up	1.16304e-05	0.000123396	-	-	-	-	gi|56805551|dbj|BAD83398.1|/9.43997e-07/CRLBP homologous protein [Phormia regina]
Unigene15003	406	0	14	0.001	16.6944	10.7051	Up	4.80316e-05	0.000460892	-	-	-	-	-
CL2126.Contig1	755	0	26	0.001	16.6723	10.7032	Up	9.6811e-09	1.46009e-07	-	-	-	-	-
Unigene28806	925	0	31	0.001	16.2251	10.664	Up	2.79312e-10	4.80477e-09	-	-	-	-	gi|195120315|ref|XP_002004674.1|/4.81239e-24/GI20059 [Drosophila mojavensis]
CL3707.Contig1	3697	0	120	0.001	15.7145	10.6179	Up	1.08903e-37	4.99481e-36	K00505|1|5e-07|58.2|der:Dere_GG22822|tyrosinase [EC:1.14.18.1]	-	-	GO:0006810//transport	gi|984655|dbj|BAA06161.1|/4.47705e-61/storage protein-binding protein [Sarcophaga peregrina]
Unigene26600	404	0	13	0.001	15.5787	10.6054	Up	9.761e-05	0.000884718	-	-	-	-	-
Unigene24948	471	0	15	0.001	15.4184	10.5904	Up	2.36352e-05	0.000236967	-	-	-	-	-
Unigene9857	667	0	21	0.001	15.2427	10.5739	Up	3.35552e-07	4.37916e-06	-	-	-	-	gi|195383240|ref|XP_002050334.1|/8.63592e-36/GJ22102 [Drosophila virilis]
Unigene18964	734	0	23	0.001	15.1705	10.5671	Up	8.12504e-08	1.12148e-06	K10691|1|8e-88|323|dgr:Dgri_GH10162|E3 ubiquitin-protein ligase UBR4 [EC:6.3.2.19]	-	GO:0046872//metal ion binding;GO:0005515//protein binding	GO:0007281//germ cell development;GO:0042065	gi|195035543|ref|XP_001989237.1|/5.88231e-87/GH10162 [Drosophila grimshawi]
CL5.Contig10	736	0	23	0.001	15.1293	10.5631	Up	8.12504e-08	1.12241e-06	-	-	-	-	-
CL3127.Contig1	888	0	27	0.001	14.7204	10.5236	Up	4.76386e-09	7.42874e-08	K01672|1|4e-66|251|dgr:Dgri_GH18014|carbonic anhydrase [EC:4.2.1.1]	-	-	-	gi|195039167|ref|XP_001990874.1|/3.0804e-65/GH18014 [Drosophila grimshawi]
CL8240.Contig1	1102	0	33	0.001	14.4978	10.5016	Up	6.76328e-11	1.22107e-09	K01362|1|6e-49|195|dme:Dmel_CG14780|[EC:3.4.21.-];K01312|3|7e-45|181|aag:AaeL_AAEL008085|trypsin [EC:3.4.21.4]	-	GO:0016787//hydrolase activity	-	gi|195401939|ref|XP_002059568.1|/8.43501e-53/GJ14755 [Drosophila virilis]
CL5215.Contig1	535	0	16	0.001	14.4789	10.4997	Up	1.16304e-05	0.000123318	K10693|1|2e-10|65.5|dpe:Dper_GL26848|E3 ubiquitin-protein ligase MYCBP2 [EC:6.3.2.19];K01104|2|3e-06|51.6|tad:TRIADDRAFT_54170|protein-tyrosine phosphatase [EC:3.1.3.48]	-	-	-	gi|195587758|ref|XP_002083628.1|/6.9042e-30/GD13840 [Drosophila simulans]
CL707.Contig1	1426	0	41	0.001	13.9198	10.4429	Up	2.325e-13	5.09146e-12	K00731|1|2e-82|306|dgr:Dgri_GH25082|glycoprotein-N-acetylgalactosamine 3-beta-galactosyltransferase [EC:2.4.1.122]	GO:0016020//membrane	GO:0048531//beta-1,3-galactosyltransferase activity	GO:0016266//O-glycan processing;GO:0009653//anatomical structure morphogenesis;GO:0006664//glycolipid metabolic process	gi|195063221|ref|XP_001996337.1|/1.63396e-81/GH25082 [Drosophila grimshawi]
CL2146.Contig1	1524	0	43	0.001	13.66	10.4157	Up	5.62974e-14	1.27792e-12	K15002|1|3e-81|303|dgr:Dgri_GH21100|cytochrome P450, family 6 [EC:1.14.-.-]	GO:0044464//cell part	-	-	gi|495001|gb|AAA82163.1|/5.70694e-96/cytochrome P450, partial [Musca domestica]
CL6548.Contig1	1425	0	40	0.001	13.5898	10.4083	Up	4.72486e-13	1.00963e-11	K03283|1|0.0|687|dwi:Dwil_GK20316|heat shock 70kDa protein 1/8	GO:0043231//intracellular membrane-bounded organelle;GO:0044444//cytoplasmic part;GO:0015630//microtubule cytoskeleton	GO:0005515//protein binding;GO:0017111//nucleoside-triphosphatase activity;GO:0032559	GO:0006950//response to stress	gi|188532066|gb|ACD63048.1|/0/heat shock protein 70 [Loxostege sticticalis]
Unigene36230	606	0	17	0.001	13.5814	10.4074	Up	5.72304e-06	6.33674e-05	-	-	-	-	-
CL2435.Contig2	1192	0	33	0.001	13.4031	10.3884	Up	6.76328e-11	1.22239e-09	-	-	-	-	gi|260796011|ref|XP_002592998.1|/8.7056e-06/hypothetical protein BRAFLDRAFT_142103 [Branchiostoma floridae]
Unigene6717	619	0	17	0.001	13.2962	10.3768	Up	5.72304e-06	6.35563e-05	K10691|1|6e-26|117|dwi:Dwil_GK14803|E3 ubiquitin-protein ligase UBR4 [EC:6.3.2.19]	-	GO:0005488//binding	GO:0007399//nervous system development;GO:0048468//cell development;GO:0003006//developmental process involved in reproduction	gi|195434399|ref|XP_002065190.1|/4.50013e-25/GK14803 [Drosophila willistoni]
Unigene6783	588	0	16	0.001	13.1738	10.3635	Up	1.16304e-05	0.000123085	-	-	-	-	-
Unigene8295	667	0	18	0.001	13.0652	10.3515	Up	2.81618e-06	3.27272e-05	K11465|1|2e-17|89.7|acs:100566993|sex comb on midleg-like protein 2;K00854|2|8e-17|87.4|spu:589304|xylulokinase [EC:2.7.1.17];K04228|3|3e-12|72.4|dre:100151502|arginine vasopressin receptor 2;K15196|4|2e-07|56.2|hmg:100202027|transcription factor IIIB 90 kDa subunit	-	GO:0046872//metal ion binding	-	gi|198477344|ref|XP_002136658.1|/3.25889e-59/GA27617 [Drosophila pseudoobscura pseudoobscura]
Unigene29942	485	0	13	0.001	12.9769	10.3417	Up	9.761e-05	0.00088424	-	-	-	-	-
Unigene5419	860	0	23	0.001	12.9479	10.3385	Up	8.12504e-08	1.12194e-06	-	-	-	-	gi|198451202|ref|XP_002137252.1|/2.09612e-47/GA27098 [Drosophila pseudoobscura pseudoobscura]
Unigene9096	793	0	21	0.001	12.8208	10.3243	Up	3.35552e-07	4.37745e-06	-	-	-	-	-
CL646.Contig1	773	0	20	0.001	12.5262	10.2907	Up	6.81908e-07	8.53072e-06	-	-	-	-	-
CL2444.Contig1	1728	0	44	0.001	12.3276	10.2677	Up	2.77026e-14	6.41426e-13	K14999|1|4e-117|422|dpe:Dper_GL10808|cytochrome P450, family 6, subfamily G, polypeptide 1 [EC:1.14.-.-]	-	-	GO:0009407//toxin catabolic process;GO:0017085//response to insecticide	gi|226823111|gb|ACO83223.1|/1.38751e-125/cytochrome P450 CYP6-like protein [Stomoxys calcitrans]
Unigene6357	2829	0	72	0.001	12.3216	10.267	Up	6.59858e-23	2.13956e-21	K16055|1|0.0|1485|dgr:Dgri_GH13210|trehalose 6-phosphate synthase/phosphatase [EC:2.4.1.15 3.1.3.12]	GO:0044444//cytoplasmic part	GO:0035251//UDP-glucosyltransferase activity	GO:0005991//trehalose metabolic process	gi|414447606|gb|AFW99833.1|/0/trehalose-6-phosphate synthase 1 [Delia antiqua]
Unigene11868	671	0	17	0.001	12.2658	10.2604	Up	5.72304e-06	6.33883e-05	-	-	-	-	-
Unigene30529	599	0	15	0.001	12.1236	10.2436	Up	2.36352e-05	0.000237038	-	-	-	-	-
Unigene1992	644	0	16	0.001	12.0282	10.2322	Up	1.16304e-05	0.000123123	K15377|1|1e-56|219|dgr:Dgri_GH19659|solute carrier family 44 (choline transporter-like protein), member 2/4/5	-	-	-	gi|195053600|ref|XP_001993714.1|/9.1129e-56/GH19659 [Drosophila grimshawi]
Unigene29209	1209	0	30	0.001	12.0133	10.2304	Up	5.6762e-10	9.54393e-09	-	-	-	-	-
Unigene4187	609	0	15	0.001	11.9246	10.2197	Up	2.36352e-05	0.000237393	K06826|1|3e-13|75.1|spu:586685|nidogen (entactin);K02599|4|5e-10|64.7|rno:25496|Notch	-	-	-	gi|195386888|ref|XP_002052136.1|/1.25769e-101/GJ17388 [Drosophila virilis]
CL2385.Contig1	528	0	13	0.001	11.92	10.2192	Up	9.761e-05	0.000886155	-	-	-	-	gi|198461927|ref|XP_001352274.2|/4.41592e-21/GA10395 [Drosophila pseudoobscura pseudoobscura]
CL8373.Contig1	1641	0	40	0.001	11.801	10.2047	Up	4.72486e-13	1.01027e-11	K10325|1|1e-13|78.6|spu:576514|ankyrin repeat and SOCS box protein 3;K04180|2|2e-12|75.1|dre:100005081|C-C chemokine receptor type 5;K00854|3|3e-07|57.8|spu:589304|xylulokinase [EC:2.7.1.17];K03364|4|4e-07|57.0|spu:578716|cell division cycle 20-like protein 1, cofactor of APC complex	-	GO:0005488//binding	-	gi|89355887|gb|ABD72267.1|/2.6591e-62/pol polyprotein [Drosophila buzzatii]
CL496.Contig1	1161	0	28	0.001	11.676	10.1893	Up	2.34418e-09	3.76045e-08	-	-	-	-	-
CL65.Contig2	664	0	16	0.001	11.666	10.1881	Up	1.16304e-05	0.000123279	-	-	-	-	-
Unigene12695	925	0	22	0.001	11.5146	10.1692	Up	1.65117e-07	2.22682e-06	K07936|1|4e-06|52.8|phu:Phum_PHUM095420|GTP-binding nuclear protein Ran	-	-	-	gi|195108965|ref|XP_001999063.1|/2.61626e-54/GI24305 [Drosophila mojavensis]
Unigene36772	729	0	17	0.001	11.2899	10.1408	Up	5.72304e-06	6.34302e-05	-	-	-	-	-
CL6835.Contig1	1548	0	36	0.001	11.259	10.1369	Up	8.05854e-12	1.56989e-10	K09231|1|2e-119|429|dwi:Dwil_GK21719|krueppel-like family, other	GO:0043231//intracellular membrane-bounded organelle	GO:0001071//nucleic acid binding transcription factor activity;GO:0005488//binding	GO:0016458//gene silencing;GO:0007417//central nervous system development;GO:0006357//regulation of transcription from RNA polymerase II promoter;GO:0007444//imaginal disc development;GO:0001654//eye development;GO:0008595//anterior/posterior axis specification, embryo;GO:0001709//cell fate determination;GO:0006935//chemotaxis;GO:0048598//embryonic morphogenesis;GO:0050793//regulation of developm…	gi|157779722|gb|ABV71389.1|/3.05685e-145/Kruppel [Lucilia sericata]
Unigene34140	892	0	20	0.001	10.8551	10.0842	Up	6.81908e-07	8.54347e-06	K06530|1|2e-54|213|dsi:Dsim_GD22479|CD109 antigen	-	-	GO:0042742//defense response to bacterium;GO:0006909//phagocytosis	gi|195577341|ref|XP_002078529.1|/1.22155e-53/GD22479 [Drosophila simulans]
CL1018.Contig1	660	1	1047	0.710656	768.017	10.0778	Up	0	0	-	-	GO:0042302//structural constituent of cuticle	-	gi|195374694|ref|XP_002046138.1|/2.50612e-19/GJ12738 [Drosophila virilis]
Unigene12589	320	3	3065	4.39719	4637.12	10.0424	Up	0	0	-	-	-	-	gi|30060273|gb|AAP13345.1|/5.22634e-10/hexamerin L1 [Musca domestica]
Unigene5366	2071	0	45	0.001	10.5196	10.0389	Up	1.36319e-14	3.20277e-13	-	-	-	-	-
Unigene33232	1230	0	26	0.001	10.2338	9.99912	Up	9.6811e-09	1.45812e-07	K01046|1|3e-75|283|dme:Dmel_CG8093|triacylglycerol lipase [EC:3.1.1.3];K14452|5|2e-58|227|bta:281283|gastric triacylglycerol lipase [EC:3.1.1.3]	-	-	-	gi|195080963|ref|XP_001997339.1|/1.59876e-135/GH23213 [Drosophila grimshawi]
Unigene11473	657	0	13	0.001	9.57958	9.90382	Up	9.761e-05	0.000884479	-	-	-	-	-
Unigene12771	1491	0	29	0.001	9.41648	9.87904	Up	1.15352e-09	1.89578e-08	-	-	-	-	gi|195045231|ref|XP_001991936.1|/7.15242e-19/GH24487 [Drosophila grimshawi]
Unigene19058	772	0	15	0.001	9.40681	9.87756	Up	2.36352e-05	0.00023718	K03900|1|1e-117|422|dan:Dana_GF23477|von Willebrand factor	-	-	-	gi|194752407|ref|XP_001958514.1|/1.02399e-116/GF23477 [Drosophila ananassae]
Unigene29433	723	0	14	0.001	9.37471	9.87263	Up	4.80316e-05	0.00046076	-	-	-	-	-
Unigene35099	673	0	13	0.001	9.35183	9.8691	Up	9.761e-05	0.000886395	-	-	-	-	-
Unigene24564	884	0	17	0.001	9.31033	9.86269	Up	5.72304e-06	6.35352e-05	K15004|1|3e-96|352|der:Dere_GG23142|cytochrome P450, family 12 [EC:1.14.-.-]	GO:0043231//intracellular membrane-bounded organelle	GO:0016491//oxidoreductase activity;GO:0005506//iron ion binding	GO:0008152//metabolic process	gi|3913339|sp|O18635.1|C12A2_MUSDO/1.30968e-116/RecName: Full=Cytochrome P450 CYP12A2; AltName: Full=CYPXIIA2
Unigene23985	1070	0	20	0.001	9.04929	9.82166	Up	6.81908e-07	8.52118e-06	-	-	-	-	-
Unigene13439	468	1	89	1.00221	92.0688	9.82146	Up	1.79247e-26	6.39321e-25	-	GO:0044421//extracellular region part	-	-	gi|225904224|gb|ACO35257.1|/4.15097e-55/diptericin [Musca domestica]
Unigene31073	804	0	15	0.001	9.03241	9.81897	Up	2.36352e-05	0.000237322	-	-	-	-	gi|195382358|ref|XP_002049897.1|/1.27858e-72/GJ20495 [Drosophila virilis]
CL1647.Contig1	2013	0	37	0.001	8.89869	9.79745	Up	3.96542e-12	7.9089e-11	K06530|1|7e-146|518|dwi:Dwil_GK23951|CD109 antigen	-	-	-	gi|195433238|ref|XP_002064622.1|/5.52334e-145/GK23951 [Drosophila willistoni]
Unigene12962	1109	0	20	0.001	8.73106	9.77001	Up	6.81908e-07	8.54667e-06	-	GO:0005576//extracellular region	-	GO:0006810//transport	gi|26891759|gb|AAN84510.1|/3.59608e-160/larval hexamerin Hex-L [Musca domestica]
Unigene31102	832	0	14	0.001	8.14654	9.67004	Up	4.80316e-05	0.000461288	-	-	-	-	gi|195119860|ref|XP_002004447.1|/3.98753e-40/GI19936 [Drosophila mojavensis]
Unigene24703	782	0	13	0.001	8.04831	9.65254	Up	9.761e-05	0.000883523	-	-	-	-	-
CL2496.Contig1	786	0	13	0.001	8.00736	9.64518	Up	9.761e-05	0.000882808	-	-	-	-	-
Unigene4250	1232	0	20	0.001	7.85937	9.61827	Up	6.81908e-07	8.54028e-06	-	-	-	-	gi|198473762|ref|XP_002132549.1|/4.09217e-14/GA25890 [Drosophila pseudoobscura pseudoobscura]
CL705.Contig1	810	0	13	0.001	7.7701	9.60179	Up	9.761e-05	0.000885675	K06260|1|2e-16|86.3|bta:522692|platelet glycoprotein V;K13023|5|7e-16|84.7|mcc:707574|carboxypeptidase N regulatory subunit	-	-	-	gi|195111420|ref|XP_002000277.1|/1.81858e-58/GI22613 [Drosophila mojavensis]
CL1741.Contig2	1679	0	25	0.001	7.20871	9.4936	Up	1.9674e-08	2.89175e-07	-	-	-	-	gi|195111294|ref|XP_002000214.1|/7.30481e-23/GI22647 [Drosophila mojavensis]
Unigene24876	885	0	13	0.001	7.11162	9.47403	Up	9.761e-05	0.000883762	K07752|1|9e-36|150|dme:Dmel_CG4122|carboxypeptidase D [EC:3.4.17.22]	GO:0044444//cytoplasmic part	GO:0005488//binding;GO:0008235//metalloexopeptidase activity	GO:0042335//cuticle development;GO:0007472//wing disc morphogenesis;GO:0007613//memory;GO:0006909//phagocytosis	gi|45553831|ref|NP_996319.1|/7.4002e-35/silver, isoform G [Drosophila melanogaster]
CL8729.Contig1	1982	0	29	0.001	7.08374	9.46837	Up	1.15352e-09	1.89671e-08	K04412|1|0.0|738|dvi:Dvir_GJ21419|serine/threonine kinase 3 [EC:2.7.11.5]	-	GO:0004672//protein kinase activity;GO:0032559	GO:0006464//cellular protein modification process;GO:0023052//signaling	gi|195380788|ref|XP_002049143.1|/0/GJ21419 [Drosophila virilis]
CL6255.Contig1	963	0	14	0.001	7.03834	9.45909	Up	4.80316e-05	0.000460496	K09634|1|3e-29|129|tgu:100220345|transmembrane protease, serine 3 [EC:3.4.21.-];K01312|3|5e-28|125|nve:NEMVE_v1g170524|trypsin [EC:3.4.21.4];K01315|5|3e-26|119|dre:322691|plasminogen [EC:3.4.21.7]	-	-	-	gi|186893326|gb|ACC93936.1|/6.4129e-67/prophenoloxidase activating factor [Musca domestica]
CL1675.Contig1	1105	0	16	0.001	7.01013	9.4533	Up	1.16304e-05	0.000123357	-	-	-	-	-
Unigene30499	978	0	14	0.001	6.93039	9.43679	Up	4.80316e-05	0.000460628	-	-	-	-	gi|195401717|ref|XP_002059459.1|/1.12884e-18/GJ17246 [Drosophila virilis]
Unigene31328	1387	0	19	0.001	6.63201	9.3733	Up	1.38578e-06	1.67005e-05	-	-	-	GO:0009060//aerobic respiration	gi|195149205|ref|XP_002015548.1|/0/GL10958 [Drosophila persimilis]
CL2029.Contig1	1451	0	19	0.001	6.33949	9.30822	Up	1.38578e-06	1.67126e-05	-	-	-	-	gi|195446355|ref|XP_002070742.1|/5.46198e-16/GK19214 [Drosophila willistoni]
Unigene919	1871	0	23	0.001	5.95144	9.2171	Up	8.12504e-08	1.12287e-06	-	-	-	-	gi|195116227|ref|XP_002002657.1|/8.32918e-39/GI17503 [Drosophila mojavensis]
CL3015.Contig1	552	1	576	0.849698	505.186	9.21565	Up	1.18198e-175	1.97155e-173	-	-	-	-	-
Unigene5759	1635	0	20	0.001	5.92217	9.20998	Up	6.81908e-07	8.55306e-06	K05719|1|7e-07|56.2|dan:Dana_GF21041|integrin beta 1	-	-	-	gi|194908715|ref|XP_001981825.1|/4.70079e-152/GG11391 [Drosophila erecta]
CL1135.Contig2	854	3	1511	1.64766	856.594	9.02205	Up	0	0	K11321|1|6e-13|75.1|tca:661106|bromodomain-containing protein 8;K04352|2|1e-07|57.4|dan:Dana_GF20186|Ras GTPase-activating protein 1	-	GO:0016772//transferase activity, transferring phosphorus-containing groups	GO:0006796//phosphate-containing compound metabolic process	gi|296142197|gb|ADG96053.1|/2.44979e-40/putative chemosensory binding protein [Stomoxys calcitrans]
Unigene24792	1780	0	19	0.001	5.16775	9.01339	Up	1.38578e-06	1.67065e-05	K11140|1|3e-169|595|dgr:Dgri_GH14003|aminopeptidase N [EC:3.4.11.2]	-	GO:0070011//peptidase activity, acting on L-amino acid peptides	-	gi|195061930|ref|XP_001996099.1|/2.33509e-168/GH14003 [Drosophila grimshawi]
CL2941.Contig1	433	1	476	1.08322	532.215	8.94054	Up	6.12276e-145	8.1784e-143	-	-	GO:0042302//structural constituent of cuticle	-	gi|195427761|ref|XP_002061945.1|/7.19215e-15/GK17271 [Drosophila willistoni]
Unigene27974	1328	0	13	0.001	4.73929	8.88853	Up	9.761e-05	0.000884957	-	-	-	-	gi|270015894|gb|EFA12342.1|/8.117e-80/hypothetical protein TcasGA2_TC001856 [Tribolium castaneum]
CL1044.Contig1	2094	16	6929	3.58383	1602	8.80416	Up	0	0	K06569|1|8e-28|126|mmu:30060|melanoma-associated antigen p97;K14736|3|1e-27|125|xla:398723|transferrin	-	GO:0022890//inorganic cation transmembrane transporter activity;GO:0005506//iron ion binding	GO:0006950//response to stress;GO:0000041//transition metal ion transport;GO:0006875//cellular metal ion homeostasis	gi|315452157|gb|ADU25046.1|/0/transferrin [Musca domestica]
Unigene6278	1755	0	16	0.001	4.41378	8.78587	Up	1.16304e-05	0.00012324	-	-	-	-	gi|442620550|ref|NP_001262851.1|/5.54283e-138/CG7029, isoform F [Drosophila melanogaster]
Unigene33750	1460	0	13	0.001	4.31081	8.75181	Up	9.761e-05	0.000884001	K01415|1|6e-112|405|dme:Dmel_CG14527|endothelin-converting enzyme [EC:3.4.24.71];K08635|2|8e-39|162|nvi:100118995|membrane metallo-endopeptidase-like 1;K09610|4|2e-35|150|bfo:BRAFLDRAFT_223369|endothelin-converting enzyme-like 1 [EC:3.4.24.-]	-	-	-	gi|5052562|gb|AAD38611.1|AF145636_1/2.40515e-112/BcDNA.GH07188 [Drosophila melanogaster]
CL7327.Contig1	1473	0	13	0.001	4.27276	8.73903	Up	9.761e-05	0.000882332	-	-	-	-	-
CL6581.Contig1	1482	0	13	0.001	4.24682	8.73024	Up	9.761e-05	0.000885436	K08836|1|5e-07|56.6|acs:100559845|STE20-like kinase [EC:2.7.11.1]	-	-	-	gi|66815935|ref|XP_641984.1|/9.60826e-08/eukaryotic translation initiation factor 5B [Dictyostelium discoideum AX4]
CL14.Contig6	1794	37	14839	9.67348	4004.52	8.69338	Up	0	0	K00505|1|1e-33|145|dya:Dyak_GE14257|tyrosinase [EC:1.14.18.1]	GO:0044444//cytoplasmic part;GO:0044421//extracellular region part	GO:0022892	GO:0015669//gas transport	gi|30060273|gb|AAP13345.1|/0/hexamerin L1 [Musca domestica]
Unigene13523	1531	0	13	0.001	4.1109	8.68331	Up	9.761e-05	0.000886635	K15102|1|7e-166|584|dgr:Dgri_GH21821|solute carrier family 25 (mitochondrial phosphate transporter), member 3	GO:0031967;GO:0031224//intrinsic to membrane	GO:0015103//inorganic anion transmembrane transporter activity	GO:0015698//inorganic anion transport	gi|195028803|ref|XP_001987265.1|/5.81503e-165/GH21821 [Drosophila grimshawi]
CL6262.Contig1	1669	0	14	0.001	4.06107	8.66571	Up	4.80316e-05	0.000461024	-	-	-	GO:0006810//transport	gi|1850812|emb|CAA55706.1|/2.1584e-51/arylphorin receptor [Calliphora vicina]
Unigene2119	1561	0	13	0.001	4.03189	8.65531	Up	9.761e-05	0.000886875	K12861|1|8e-14|79.3|gga:419884|pre-mRNA-splicing factor SPF27	GO:0005768//endosome	GO:0030695//GTPase regulator activity	GO:0008104//protein localization;GO:0071711//basement membrane organization	gi|195047866|ref|XP_001992427.1|/0/GH24743 [Drosophila grimshawi]
Unigene12963	683	1	352	0.686725	249.511	8.50516	Up	6.9939e-107	7.37373e-105	-	GO:0044421//extracellular region part	GO:0022892	GO:0015669//gas transport	gi|26891759|gb|AAN84510.1|/1.98897e-99/larval hexamerin Hex-L [Musca domestica]
Unigene29538	1748	0	13	0.001	3.60056	8.49208	Up	9.761e-05	0.000883047	K08193|1|2e-89|330|aag:AaeL_AAEL006514|MFS transporter, ACS family, solute carrier family 17 (sodium-dependent inorganic phosphate cotransporter), other	GO:0031224//intrinsic to membrane	GO:0005436//sodium:phosphate symporter activity	GO:0006817//phosphate ion transport	gi|195382725|ref|XP_002050079.1|/5.64437e-175/GJ21942 [Drosophila virilis]
CL1135.Contig1	507	2	693	1.85023	661.749	8.48244	Up	2.33564e-209	4.57936e-207	K11321|1|1e-13|75.9|tca:661106|bromodomain-containing protein 8;K04352|2|5e-08|57.4|dan:Dana_GF20186|Ras GTPase-activating protein 1	-	-	-	gi|296142195|gb|ADG96052.1|/2.88671e-40/putative chemosensory binding protein [Stomoxys calcitrans]
CL6902.Contig1	2076	0	15	0.001	3.4981	8.45043	Up	2.36352e-05	0.000237464	K13356|1|2e-107|390|tca:657191|fatty acyl-CoA reductase [EC:1.2.1.-]	-	GO:0016903//oxidoreductase activity, acting on the aldehyde or oxo group of donors	GO:0008152//metabolic process	gi|195120506|ref|XP_002004765.1|/0/GI20095 [Drosophila mojavensis]
CL5016.Contig1	2360	0	17	0.001	3.48743	8.44602	Up	5.72304e-06	6.34092e-05	K06252|1|2e-40|168|bta:282654|tenascin	-	-	-	gi|7023975|dbj|BAA92143.1|/0/120-kDa protein [Sarcophaga peregrina]
CL7224.Contig1	2183	0	14	0.001	3.10486	8.27839	Up	4.80316e-05	0.00046142	K15001|1|0.0|379|der:Dere_GG12761|cytochrome P450, family 4 [EC:1.14.-.-]	GO:0044464//cell part	GO:0016491//oxidoreductase activity;GO:0005506//iron ion binding	GO:0044238//primary metabolic process	gi|157382740|gb|ABV48808.1|/0/cytochrome P450 CYP4G2v1 [Musca domestica]
Unigene12961	2443	9	2352	1.72792	466.103	8.07547	Up	0	0	K00505|1|5e-40|167|dme:Dmel_CG42640|tyrosinase [EC:1.14.18.1]	GO:0005576//extracellular region;GO:0044444//cytoplasmic part	-	GO:0006810//transport	gi|30060273|gb|AAP13345.1|/0/hexamerin L1 [Musca domestica]
Unigene12770	1483	4	974	1.26509	317.97	7.9735	Up	2.74488e-291	7.07905e-289	K12830|1|3e-25|117|smm:Smp_147300|splicing factor 3B subunit 3	-	-	-	gi|195377455|ref|XP_002047505.1|/1.85015e-59/GJ13487 [Drosophila virilis]
Unigene28939	2380	1	243	0.197073	49.4308	7.97054	Up	1.79389e-73	1.33357e-71	K00106|1|0.0|824|dmo:Dmoj_GI22594|xanthine dehydrogenase/oxidase [EC:1.17.1.4 1.17.3.2]	-	GO:0046914//transition metal ion binding;GO:0003824//catalytic activity;GO:0051536//iron-sulfur cluster binding;GO:0050662//coenzyme binding	GO:0008152//metabolic process	gi|194744953|ref|XP_001954957.1|/0/GF16483 [Drosophila ananassae]
Unigene5363	2640	0	13	0.001	2.38401	7.89725	Up	9.761e-05	0.000885915	K05868|1|4e-168|592|dpo:Dpse_GA19151|cyclin B	GO:0043231//intracellular membrane-bounded organelle	GO:0005488//binding	GO:0033301//cell cycle comprising mitosis without cytokinesis;GO:0033205//cell cycle cytokinesis;GO:0000087//M phase of mitotic cell cycle	gi|125772456|ref|XP_001357551.1|/3.18145e-167/GA19151 [Drosophila pseudoobscura pseudoobscura]
CL8017.Contig1	608	23	5203	17.743	4143.03	7.86729	Up	0	0	-	GO:0044444//cytoplasmic part;GO:0044421//extracellular region part	GO:0022892	GO:0015669//gas transport	gi|30060273|gb|AAP13345.1|/4.11201e-72/hexamerin L1 [Musca domestica]
CL1491.Contig1	635	2	405	1.47727	308.78	7.7075	Up	3.97536e-121	4.69302e-119	-	-	-	-	gi|24657747|ref|NP_647910.1|/1.47062e-10/CG11350 [Drosophila melanogaster]
CL8458.Contig1	1391	2	395	0.674383	137.48	7.67143	Up	4.54482e-118	5.1828e-116	-	-	-	-	gi|195434551|ref|XP_002065266.1|/2.66059e-12/GK14758 [Drosophila willistoni]
CL756.Contig1	464	11	2080	11.1193	2170.27	7.60866	Up	0	0	-	-	GO:0005214//structural constituent of chitin-based cuticle	GO:0002168//instar larval development	gi|195427759|ref|XP_002061944.1|/8.18507e-27/GK17270 [Drosophila willistoni]
CL2502.Contig1	974	12	1983	5.77864	985.671	7.41423	Up	0	0	-	-	-	-	gi|24657747|ref|NP_647910.1|/4.13316e-13/CG11350 [Drosophila melanogaster]
Unigene15784	1625	1	160	0.288636	47.6689	7.36765	Up	4.32782e-48	2.33653e-46	K00106|1|2e-169|596|dmo:Dmoj_GI22594|xanthine dehydrogenase/oxidase [EC:1.17.1.4 1.17.3.2]	-	GO:0046872//metal ion binding;GO:0003824//catalytic activity;GO:0051536//iron-sulfur cluster binding	-	gi|195444172|ref|XP_002069747.1|/6.92415e-172/GK11683 [Drosophila willistoni]
Unigene6193	1021	1	152	0.459386	72.0752	7.29365	Up	1.19714e-45	6.26154e-44	-	-	-	GO:0006952//defense response	gi|194756996|ref|XP_001960756.1|/4.45775e-13/GF11339 [Drosophila ananassae]
Unigene12952	584	1	133	0.803139	110.257	7.10101	Up	7.45948e-40	3.58301e-38	-	-	-	-	-
Unigene5828	527	1	131	0.890006	120.345	7.07915	Up	3.03534e-39	1.43534e-37	-	-	-	-	gi|195434549|ref|XP_002065265.1|/4.28709e-08/GK15358 [Drosophila willistoni]
CL6559.Contig1	673	1	123	0.696929	88.4827	6.98824	Up	8.30236e-37	3.74634e-35	K01373|1|3e-20|98.6|dvi:Dvir_GJ11017|cathepsin F [EC:3.4.22.41]	-	GO:0030414//peptidase inhibitor activity;GO:0008233//peptidase activity	GO:0008152//metabolic process	gi|346721617|gb|AEO50697.1|/6.85159e-65/cystatin B1 [Musca domestica]
Unigene13159	356	1	114	1.31751	155.033	6.87862	Up	4.55732e-34	1.96899e-32	-	-	-	-	-
CL2593.Contig1	378	6	666	7.44497	853.003	6.84014	Up	1.68566e-193	3.05486e-191	-	-	-	-	-
Unigene27498	630	2	185	1.48899	142.167	6.57711	Up	4.78918e-54	2.82688e-52	-	-	-	-	-
Unigene12842	450	21	1858	21.8882	1998.95	6.51294	Up	0	0	-	-	GO:0005214//structural constituent of chitin-based cuticle	GO:0002168//instar larval development;GO:0050794//regulation of cellular process;GO:0006351//transcription, DNA-dependent	gi|125809713|ref|XP_001361218.1|/1.61821e-27/GA14215 [Drosophila pseudoobscura pseudoobscura]
CL2258.Contig1	434	1	86	1.08072	95.935	6.47199	Up	1.45529e-25	5.03524e-24	-	-	GO:0005214//structural constituent of chitin-based cuticle	GO:0009987//cellular process;GO:0002168//instar larval development	gi|125809713|ref|XP_001361218.1|/8.20981e-19/GA14215 [Drosophila pseudoobscura pseudoobscura]
CL1367.Contig1	570	4	335	3.29146	284.537	6.43374	Up	2.45686e-96	2.34676e-94	K01046|1|7e-47|186|dme:Dmel_CG17191|triacylglycerol lipase [EC:3.1.1.3] K01058 phospholipase A1 [EC:3.1.1.32];K01059|2|5e-18|90.9|dme:Dmel_CG4582|lipoprotein lipase [EC:3.1.1.34];K14073|4|9e-15|80.1|bta:515764|pancreatic triacylglycerol lipase [EC:3.1.1.3]	-	GO:0004091//carboxylesterase activity	GO:0044238//primary metabolic process	gi|194907723|ref|XP_001981611.1|/7.07773e-61/GG12155 [Drosophila erecta]
CL7476.Contig1	817	2	166	1.14818	98.3681	6.42076	Up	2.75002e-48	1.49675e-46	-	-	-	-	-
Unigene5165	313	7	532	10.4896	822.878	6.29365	Up	3.2225e-151	4.52053e-149	-	-	-	-	-
Unigene13599	862	4	285	2.17649	160.069	6.20054	Up	3.25046e-81	2.61339e-79	-	-	-	-	gi|195055604|ref|XP_001994703.1|/1.27167e-44/GH17381 [Drosophila grimshawi]
Unigene12942	255	2	138	3.67869	262.004	6.15425	Up	8.04564e-40	3.85903e-38	-	-	-	-	-
CL5132.Contig1	709	1	66	0.661542	45.0678	6.09012	Up	1.62818e-19	4.71805e-18	-	-	-	-	gi|374082400|gb|AEY81370.1|/2.4526e-31/take out [Bactrocera dorsalis]
Unigene13103	537	1	60	0.873432	54.0935	5.95262	Up	1.04707e-17	2.82422e-16	-	-	-	-	-
CL2983.Contig1	545	4	237	3.44245	210.533	5.93447	Up	9.53698e-67	6.52544e-65	-	-	GO:0005198//structural molecule activity	-	gi|2565392|gb|AAB81989.1|/2.46612e-33/cuticle 1 [Lucilia cuprina]
Unigene28070	303	1	59	1.54796	94.2709	5.92837	Up	2.09406e-17	5.56761e-16	-	-	-	-	-
Unigene27853	1332	1	57	0.352127	20.7176	5.87862	Up	8.36904e-17	2.17174e-15	K01183|1|2e-33|144|bfo:BRAFLDRAFT_80598|chitinase [EC:3.2.1.14]	-	-	-	gi|83595287|gb|ABC25095.1|/7.11755e-84/imaginal disc growth factor 3 [Glossina morsitans morsitans]
CL14.Contig1	2260	1013	55599	210.235	11910.4	5.82408	Up	0	0	K00505|1|6e-26|120|dya:Dyak_GE14257|tyrosinase [EC:1.14.18.1]	GO:0044421//extracellular region part	GO:0022892	GO:0015669//gas transport	gi|30060273|gb|AAP13345.1|/0/hexamerin L1 [Musca domestica]
CL6100.Contig1	665	18	959	12.6956	698.177	5.78119	Up	2.07284e-263	4.89409e-261	-	-	-	-	-
CL4977.Contig1	1335	6	311	2.10801	112.784	5.74153	Up	3.9346e-86	3.39114e-84	K00757|1|9e-96|351|dwi:Dwil_GK11446|uridine phosphorylase [EC:2.4.2.3]	-	GO:0003824//catalytic activity	GO:0055086//nucleobase-containing small molecule metabolic process	gi|195444026|ref|XP_002069684.1|/6.88436e-95/GK11446 [Drosophila willistoni]
Unigene5727	825	6	305	3.41115	178.984	5.71343	Up	2.47074e-84	2.08656e-82	K01873|1|1e-06|53.9|tca:662504|valyl-tRNA synthetase [EC:6.1.1.9];K01183|3|9e-06|51.2|phu:Phum_PHUM257700|chitinase [EC:3.2.1.14]	-	-	-	gi|194748387|ref|XP_001956627.1|/1.06608e-53/GF25307 [Drosophila ananassae]
CL3927.Contig1	1900	2	101	0.493719	25.7357	5.70394	Up	1.08897e-28	4.12541e-27	K15001|1|0.0|642|dsi:Dsim_GD24639|cytochrome P450, family 4 [EC:1.14.-.-]	GO:0044464//cell part	GO:0016491//oxidoreductase activity;GO:0005506//iron ion binding	GO:0044238//primary metabolic process	gi|157382740|gb|ABV48808.1|/0/cytochrome P450 CYP4G2v1 [Musca domestica]
Unigene26786	386	1	50	1.21511	62.712	5.68958	Up	1.05813e-14	2.50006e-13	-	-	-	-	-
Unigene13204	345	6	295	8.1571	413.972	5.66533	Up	2.43888e-81	1.97032e-79	-	-	-	-	-
Unigene12846	266	4	196	7.05313	356.733	5.66044	Up	1.9179e-54	1.13406e-52	-	-	-	-	-
Unigene13166	1295	27	1300	9.77907	486.006	5.63513	Up	0	0	-	-	-	-	gi|195030510|ref|XP_001988111.1|/2.31943e-15/GH10747 [Drosophila grimshawi]
CL5410.Contig1	243	3	143	5.79053	284.904	5.62063	Up	6.23472e-40	2.99902e-38	K14307|1|1e-08|58.2|nvi:100119372|nucleoporin p58/p45;K06236|4|2e-06|51.2|spu:373267|collagen, type I/II/III/V/XI, alpha	-	-	-	gi|297515486|ref|NP_001172040.1|/4.72178e-11/uncharacterized protein LOC100301994 precursor [Nasonia vitripennis]
Unigene5174	204	1	47	2.29918	111.541	5.60031	Up	8.37756e-14	1.88254e-12	-	-	-	-	-
CL1367.Contig2	1981	30	1387	7.10298	338.969	5.57659	Up	0	0	K01046|1|1e-113|410|dme:Dmel_CG17191|triacylglycerol lipase [EC:3.1.1.3] K01058 phospholipase A1 [EC:3.1.1.32];K01059|2|3e-42|174|dme:Dmel_CG4582|lipoprotein lipase [EC:3.1.1.34];K14686|4|4e-39|163|dvi:Dvir_GJ24513|solute carrier family 31 (copper transporter), member 1	-	GO:0004091//carboxylesterase activity	GO:0044238//primary metabolic process	gi|21357143|ref|NP_651521.1|/1.94257e-134/CG6295 [Drosophila melanogaster]
Unigene27797	1942	2	89	0.483041	22.1875	5.52146	Up	4.23306e-25	1.45412e-23	K01176|1|1e-121|437|dan:Dana_GF13835|alpha-amylase [EC:3.2.1.1]	-	GO:0016798//hydrolase activity, acting on glycosyl bonds;GO:0043169//cation binding	GO:0008152//metabolic process	gi|139478979|gb|ABO77640.1|/2.01034e-152/alpha-amylase [Musca domestica]
CL7602.Contig1	1056	13	544	5.77408	249.404	5.43275	Up	3.12882e-146	4.22984e-144	K14307|1|6e-08|58.9|nvi:100119372|nucleoporin p58/p45;K06236|3|9e-07|55.1|spu:373267|collagen, type I/II/III/V/XI, alpha	-	GO:0005488//binding	-	gi|195162630|ref|XP_002022157.1|/6.16115e-13/GL25061 [Drosophila persimilis]
Unigene23991	3498	1	41	0.134086	5.67456	5.40328	Up	5.19236e-12	1.02644e-10	K08804|1|1e-49|199|tca:661947|serine/threonine kinase 17 [EC:2.7.11.1]	-	GO:0004672//protein kinase activity;GO:0032559	GO:0006464//cellular protein modification process	gi|195355207|ref|XP_002044084.1|/5.12862e-83/GM13087 [Drosophila sechellia]
Unigene15026	216	1	41	2.17145	91.8964	5.40328	Up	5.19236e-12	1.02584e-10	-	-	-	-	-
CL3573.Contig1	893	4	161	2.10093	87.2856	5.37664	Up	5.35042e-44	2.73868e-42	K07936|1|5e-06|52.4|phu:Phum_PHUM095420|GTP-binding nuclear protein Ran	-	-	-	gi|198451202|ref|XP_002137252.1|/9.36376e-38/GA27098 [Drosophila pseudoobscura pseudoobscura]
Unigene27462	1120	1	40	0.41878	17.2906	5.36765	Up	1.03119e-11	1.99152e-10	-	-	-	-	-
Unigene5464	547	11	433	9.43211	383.238	5.34452	Up	7.84584e-116	8.76825e-114	-	-	-	-	gi|195055069|ref|XP_001994443.1|/2.65322e-11/GH17137 [Drosophila grimshawi]
Unigene26657	289	1	39	1.62295	65.3334	5.33113	Up	2.04682e-11	3.87267e-10	-	-	-	-	gi|195383984|ref|XP_002050704.1|/2.82601e-43/GJ20061 [Drosophila virilis]
CL141.Contig3	993	1	39	0.47234	19.0144	5.33113	Up	2.04682e-11	3.87486e-10	-	-	-	-	-
Unigene5374	883	2	77	1.06236	42.2181	5.31251	Up	1.59055e-21	4.9285e-20	-	-	-	-	gi|195036116|ref|XP_001989517.1|/3.3246e-11/GH18843 [Drosophila grimshawi]
Unigene12657	506	1	38	0.926943	36.3581	5.29365	Up	4.06044e-11	7.4717e-10	-	-	-	-	-
Unigene30614	1563	1	38	0.300085	11.7704	5.29365	Up	4.06044e-11	7.4758e-10	K01229|1|5e-130|465|aag:AaeL_AAEL009246|lactase-phlorizin hydrolase [EC:3.2.1.108 3.2.1.62]	-	GO:0016787//hydrolase activity	-	gi|170057397|ref|XP_001864465.1|/1.38343e-153/non-cyanogenic beta-glucosidase [Culex quinquefasciatus]
Unigene29187	954	2	75	0.983298	38.0611	5.27454	Up	6.24634e-21	1.89865e-19	K10249|1|2e-40|166|dan:Dana_GF16560|elongation of very long chain fatty acids protein 4	-	-	-	gi|194910684|ref|XP_001982208.1|/2.84586e-51/GG11170 [Drosophila erecta]
CL4899.Contig1	354	2	71	2.64991	97.1009	5.19547	Up	9.59536e-20	2.80719e-18	-	-	-	-	gi|194747469|ref|XP_001956174.1|/9.25388e-07/GF25079 [Drosophila ananassae]
Unigene12768	496	19	673	17.967	656.904	5.19226	Up	8.59462e-177	1.448e-174	-	-	GO:0005214//structural constituent of chitin-based cuticle	GO:0002168//instar larval development	gi|195427759|ref|XP_002061944.1|/1.34233e-31/GK17270 [Drosophila willistoni]
CL4933.Contig1	1256	1	35	0.373434	13.4911	5.17501	Up	3.15826e-10	5.41344e-09	K06630|1|1e-44|181|dvi:Dvir_GJ22386|tyrosine 3-monooxygenase/tryptophan 5-monooxygenase activation protein	GO:0043231//intracellular membrane-bounded organelle;GO:0015630//microtubule cytoskeleton;GO:0045171//intercellular bridge	GO:0008047//enzyme activator activity;GO:0046983//protein dimerization activity;GO:0030291//protein serine/threonine kinase inhibitor activity;GO:0042802//identical protein binding	GO:0000278//mitotic cell cycle;GO:0007017//microtubule-based process;GO:0031647//regulation of protein stability;GO:0001745//compound eye morphogenesis;GO:0003006//developmental process involved in reproduction;GO:0006587//serotonin biosynthetic process from tryptophan;GO:0044267//cellular protein metabolic process;GO:0008306//associative learning;GO:0007264//small GTPase mediated signal transduc…	gi|25013056|gb|AAN71617.1|/1.13623e-43/RH61958p [Drosophila melanogaster]
Unigene27008	642	1	34	0.730581	25.6397	5.13319	Up	6.24918e-10	1.04863e-08	-	-	-	-	-
Unigene6005	215	1	34	2.18155	76.5612	5.13319	Up	6.24918e-10	1.04916e-08	-	-	-	-	-
Unigene30335	1210	1	34	0.387631	13.6038	5.13319	Up	6.24918e-10	1.04811e-08	-	-	-	-	gi|103518|pir||S18210/1.61911e-15/hypothetical protein 1 - fruit fly (Drosophila virilis) retrotransposon Ulysses
Unigene13369	217	10	318	21.6144	709.473	5.03668	Up	4.82064e-83	4.02044e-81	-	-	GO:0030247//polysaccharide binding;GO:0003824//catalytic activity	GO:0006022	gi|195132318|ref|XP_002010590.1|/4.21718e-15/GI21630 [Drosophila mojavensis]
CL7209.Contig1	766	7	219	4.2862	138.415	5.01316	Up	1.7847e-57	1.10194e-55	-	-	-	-	-
Unigene11290	725	1	31	0.646942	20.701	4.99992	Up	4.81914e-09	7.50796e-08	-	-	-	-	-
CL738.Contig1	2107	1	31	0.222607	7.12304	4.99992	Up	4.81914e-09	7.50447e-08	K06258|1|1e-61|203|tca:662982|MFS transporter, VNT family, synaptic vesicle glycoprotein 2	-	-	-	gi|195400861|ref|XP_002059034.1|/3.83523e-138/GJ15353 [Drosophila virilis]
CL7907.Contig1	285	5	155	8.22865	263.303	4.99992	Up	5.35094e-41	2.62282e-39	-	-	-	-	-
CL5028.Contig1	215	4	121	8.7262	272.468	4.96459	Up	3.6851e-32	1.5141e-30	K01312|1|2e-20|97.8|dya:Dyak_GE13536|trypsin [EC:3.4.21.4]	GO:0044421//extracellular region part	GO:0004175//endopeptidase activity	GO:0032501//multicellular organismal process;GO:0019538//protein metabolic process	gi|1717788|sp|P51588.1|TRYP_SARBU/9.08182e-26/RecName: Full=Trypsin; Flags: Precursor
CL6983.Contig1	1430	16	473	5.24792	160.138	4.93142	Up	1.76565e-121	2.10666e-119	-	-	-	-	-
Unigene15725	1671	4	118	1.12276	34.188	4.92837	Up	2.8075e-31	1.1327e-29	K05673|1|4e-104|379|dvi:Dvir_GJ11549|ATP-binding cassette, subfamily C (CFTR/MRP), member 4	-	-	-	gi|24649703|ref|NP_651269.1|/3.05279e-138/CG5789, isoform A [Drosophila melanogaster]
CL4797.Contig1	337	9	261	12.5261	374.955	4.90371	Up	1.81608e-67	1.25283e-65	K15201|1|2e-06|51.2|dvi:Dvir_GJ20720|general transcription factor 3C polypeptide 3 (transcription factor C subunit 4)	-	-	-	-
CL5.Contig8	811	2	58	1.15668	34.6239	4.90371	Up	6.59252e-16	1.64455e-14	-	-	-	-	-
Unigene33339	1306	1	29	0.359137	10.7504	4.90371	Up	1.87305e-08	2.75549e-07	-	-	-	-	gi|195390017|ref|XP_002053665.1|/7.89461e-96/GJ23227 [Drosophila virilis]
CL553.Contig1	1822	1	28	0.257428	7.44009	4.85308	Up	3.68734e-08	5.27187e-07	-	-	-	-	-
Unigene5258	296	1	28	1.58457	45.7967	4.85308	Up	3.68734e-08	5.27412e-07	K01365|1|4e-10|63.2|api:100166071|cathepsin L [EC:3.4.22.15];K01371|5|2e-08|57.4|dre:550475|cathepsin K [EC:3.4.22.38]	-	GO:0004866//endopeptidase inhibitor activity;GO:0008233//peptidase activity	-	gi|195056492|ref|XP_001995109.1|/8.25187e-11/GH22972 [Drosophila grimshawi]
CL3856.Contig1	701	40	1091	26.7637	753.486	4.81523	Up	1.54249e-274	3.83076e-272	-	-	-	-	gi|170068692|ref|XP_001868963.1|/9.40864e-07/14.5 kDa salivary protein [Culex quinquefasciatus]
Unigene26699	304	2	54	3.08575	85.998	4.80061	Up	9.82882e-15	2.32555e-13	-	-	-	-	gi|195028875|ref|XP_001987301.1|/3.39756e-49/GH21846 [Drosophila grimshawi]
CL6308.Contig1	2334	1	27	0.200957	5.60056	4.80061	Up	7.25146e-08	1.01089e-06	K06839|1|8e-08|60.1|dvi:Dvir_GJ20903|slit 2	-	-	-	gi|442623865|ref|NP_001261017.1|/2.14428e-111/slit, isoform F [Drosophila melanogaster]
Unigene27164	495	2	53	1.89508	51.8369	4.77365	Up	1.92854e-14	4.49327e-13	-	-	-	-	-
CL2327.Contig1	724	3	79	1.94351	52.8271	4.76454	Up	5.75402e-21	1.75218e-19	K15001|1|7e-91|333|dya:Dyak_GE16587|cytochrome P450, family 4 [EC:1.14.-.-]	GO:0044464//cell part	GO:0005506//iron ion binding;GO:0022892;GO:0016713	GO:0044238//primary metabolic process;GO:0015031//protein transport	gi|157382740|gb|ABV48808.1|/2.24238e-99/cytochrome P450 CYP4G2v1 [Musca domestica]
CL8596.Contig1	839	17	446	9.50365	257.36	4.75916	Up	2.0209e-112	2.22877e-110	-	-	-	-	gi|195504445|ref|XP_002099082.1|/7.88875e-36/GE23577 [Drosophila yakuba]
Unigene29040	1303	1	26	0.359964	9.66045	4.74616	Up	1.42447e-07	1.9304e-06	K05743|1|1e-19|98.2|dan:Dana_GF20901|LIM domain kinase 1 [EC:2.7.11.1]	-	-	GO:0048731	gi|194763959|ref|XP_001964099.1|/1.01291e-18/GF20901 [Drosophila ananassae]
CL8528.Contig1	408	3	78	3.44877	92.5556	4.74616	Up	1.12758e-20	3.40886e-19	-	-	-	-	gi|449669649|ref|XP_002159728.2|/3.55149e-06/PREDICTED: agrin-like [Hydra magnipapillata]
Unigene13452	540	8	208	6.94864	186.482	4.74616	Up	4.24672e-53	2.47187e-51	-	-	-	-	-
CL2691.Contig1	1221	5	129	1.92069	51.1496	4.73502	Up	2.24138e-33	9.53639e-32	K14721|1|3e-21|103|phu:Phum_PHUM540970|DNA-directed RNA polymerase III subunit RPC5	-	-	-	gi|194754397|ref|XP_001959481.1|/0/GF12034 [Drosophila ananassae]
CL3498.Contig1	2680	4	103	0.70005	18.6068	4.73223	Up	6.93316e-27	2.51024e-25	K15310|1|3e-18|95.1|tca:655048|tumor protein p53-inducible nuclear protein 1	-	-	-	gi|195125173|ref|XP_002007056.1|/1.0748e-61/GI12726 [Drosophila mojavensis]
Unigene12874	879	0	50	0.001	27.5391	4.72726	Up	3.93296e-16	9.892e-15	-	-	-	GO:0042742//defense response to bacterium	gi|66968238|gb|AAY59540.1|/3.37206e-56/attacin [Musca domestica]
Unigene12722	376	14	355	17.464	457.097	4.71005	Up	2.94478e-89	2.62579e-87	-	-	-	-	-
Unigene18865	732	1	25	0.640756	16.5347	4.68958	Up	2.79488e-07	3.69204e-06	K04228|1|4e-59|228|dre:100151502|arginine vasopressin receptor 2;K03364|2|7e-33|140|spu:578716|cell division cycle 20-like protein 1, cofactor of APC complex;K10325|3|7e-23|107|spu:576514|ankyrin repeat and SOCS box protein 3;K04180|4|6e-18|91.3|dre:100005081|C-C chemokine receptor type 5;K06833|5|2e-12|73.2|mdo:100032993|disintegrin and metalloproteinase domain-containing protein 2 [EC:3.4.24.-]	-	-	-	gi|270016066|gb|EFA12514.1|/4.17889e-85/hypothetical protein TcasGA2_TC001405 [Tribolium castaneum]
Unigene10049	1244	1	25	0.377036	9.72944	4.68958	Up	2.79488e-07	3.69349e-06	-	-	-	-	gi|195392932|ref|XP_002055108.1|/1.39744e-86/GJ18980 [Drosophila virilis]
CL202.Contig1	1614	2	50	0.581206	14.998	4.68958	Up	1.45124e-13	3.2201e-12	K00699|1|7e-125|448|dpo:Dpse_GA19751|glucuronosyltransferase [EC:2.4.1.17]	-	GO:0016757//transferase activity, transferring glycosyl groups	-	gi|194743900|ref|XP_001954436.1|/9.37345e-129/GF19938 [Drosophila ananassae]
CL8136.Contig1	2187	41	1007	8.79303	222.92	4.66402	Up	6.44172e-249	1.44947e-246	K01415|1|2e-130|467|dme:Dmel_CG14527|endothelin-converting enzyme [EC:3.4.24.71];K08635|2|1e-77|291|dpo:Dpse_GA19217|membrane metallo-endopeptidase-like 1	-	-	-	gi|194906746|ref|XP_001981422.1|/4.25348e-138/GG11622 [Drosophila erecta]
Unigene6672	745	2	49	1.25915	31.8426	4.66044	Up	2.83998e-13	6.16684e-12	K05673|1|2e-13|76.6|tca:662509|ATP-binding cassette, subfamily C (CFTR/MRP), member 4	-	-	-	gi|194909563|ref|XP_001981969.1|/2.25265e-33/GG12337 [Drosophila erecta]
CL4895.Contig1	1807	1	24	0.259565	6.43015	4.63069	Up	5.4767e-07	6.94994e-06	K15001|1|0.0|719|der:Dere_GG12761|cytochrome P450, family 4 [EC:1.14.-.-]	GO:0044464//cell part	GO:0016491//oxidoreductase activity;GO:0005506//iron ion binding	GO:0044238//primary metabolic process	gi|157382740|gb|ABV48808.1|/0/cytochrome P450 CYP4G2v1 [Musca domestica]
CL6259.Contig1	874	4	95	2.14661	52.6236	4.61558	Up	1.48027e-24	5.02319e-23	-	-	-	-	-
Unigene1866	1101	2	47	0.852013	20.6671	4.60031	Up	1.08521e-12	2.25567e-11	K10691|1|3e-141|501|dmo:Dmoj_GI22475|E3 ubiquitin-protein ligase UBR4 [EC:6.3.2.19]	-	GO:0046872//metal ion binding;GO:0005515//protein binding	GO:0007281//germ cell development;GO:0042065	gi|195472899|ref|XP_002088735.1|/2.39239e-140/GE11205 [Drosophila yakuba]
CL2273.Contig1	409	8	186	9.17424	220.17	4.58488	Up	1.06506e-46	5.65899e-45	-	-	-	GO:0042742//defense response to bacterium	gi|122703768|gb|ABM66377.1|/8.96877e-34/defensin precursor [Musca domestica]
Unigene24215	286	1	23	1.63998	38.9341	4.56929	Up	1.07171e-06	1.31423e-05	-	-	-	-	-
Unigene9976	2292	1	23	0.204639	4.85827	4.56929	Up	1.07171e-06	1.31471e-05	-	-	-	-	gi|195041530|ref|XP_001991274.1|/9.58964e-48/GH12564 [Drosophila grimshawi]
Unigene9991	377	1	22	1.24412	28.252	4.50516	Up	2.09406e-06	2.48434e-05	-	-	-	-	-
CL8425.Contig1	891	1	22	0.526412	11.954	4.50516	Up	2.09406e-06	2.48259e-05	K01362|1|2e-43|176|dme:Dmel_CG2071|[EC:3.4.21.-];K01312|2|8e-35|147|dya:Dyak_GE12353|trypsin [EC:3.4.21.4]	-	-	-	gi|15554312|gb|AAK98781.1|/2.71183e-53/serine protease Ssp3 [Stomoxys calcitrans]
Unigene13397	752	1	22	0.623714	14.1636	4.50516	Up	2.09406e-06	2.48786e-05	K06468|1|1e-11|70.5|ssc:100037942|Fc receptor, IgE, low affinity II;K06560|4|1e-10|67.0|xtr:100493504|mannose receptor, C type	-	-	-	gi|195390187|ref|XP_002053750.1|/4.50809e-29/GJ24063 [Drosophila virilis]
Unigene2106	1112	1	22	0.421792	9.57825	4.50516	Up	2.09406e-06	2.4861e-05	K06816|1|3e-75|282|dvi:Dvir_GJ13788|golgi apparatus protein 1	-	-	-	gi|195378703|ref|XP_002048121.1|/2.32047e-74/GJ13788 [Drosophila virilis]
Unigene1641	2120	1	22	0.221242	5.02406	4.50516	Up	2.09406e-06	2.48522e-05	K14662|1|4e-164|578|dmo:Dmoj_GI20358|protein N-terminal asparagine amidohydrolase [EC:3.5.1.-]	-	GO:0016811//hydrolase activity, acting on carbon-nitrogen (but not peptide) bonds, in linear amides	-	gi|195121378|ref|XP_002005197.1|/3.67749e-163/GI20358 [Drosophila mojavensis]
Unigene33450	569	1	22	0.824312	18.7188	4.50516	Up	2.09406e-06	2.48346e-05	K09255|1|3e-06|51.6|dvi:Dvir_GJ23481|Rel/ankyrin family, other	-	-	-	gi|8574431|dbj|BAA96798.1|/3.87751e-11/sarcophaga-derived Rel/Ankyrin molecule [Sarcophaga peregrina]
Unigene18231	625	1	22	0.750453	17.0416	4.50516	Up	2.09406e-06	2.48698e-05	K10691|1|8e-55|213|dya:Dyak_GE11205|E3 ubiquitin-protein ligase UBR4 [EC:6.3.2.19]	-	GO:0046914//transition metal ion binding;GO:0005515//protein binding;GO:0019787//small conjugating protein ligase activity	GO:0032446//protein modification by small protein conjugation;GO:0050953//sensory perception of light stimulus;GO:0007281//germ cell development;GO:0042065	gi|195472899|ref|XP_002088735.1|/6.08035e-54/GE11205 [Drosophila yakuba]
CL4.Contig6	3000	17	366	2.65786	59.0647	4.47396	Up	3.32724e-89	2.95895e-87	-	-	-	-	-
CL420.Contig2	1750	4	85	1.07208	23.5152	4.45512	Up	1.16425e-21	3.63782e-20	-	-	-	-	gi|195051998|ref|XP_001993214.1|/1.77192e-27/GH13198 [Drosophila grimshawi]
CL2406.Contig1	729	1	21	0.643393	13.9463	4.43804	Up	4.0851e-06	4.65063e-05	-	-	-	-	gi|195355556|ref|XP_002044257.1|/2.66033e-31/GM15096 [Drosophila sechellia]
Unigene12616	302	10	210	15.5309	336.652	4.43804	Up	1.55829e-51	8.84005e-50	-	-	-	-	-
Unigene1276	449	1	21	1.04462	22.6434	4.43804	Up	4.0851e-06	4.65379e-05	-	-	-	-	-
Unigene11121	1081	1	21	0.433888	9.40507	4.43804	Up	4.0851e-06	4.65538e-05	-	-	-	-	gi|195435690|ref|XP_002065812.1|/7.34615e-94/GK18894 [Drosophila willistoni]
Unigene24289	541	1	21	0.866975	18.7927	4.43804	Up	4.0851e-06	4.65221e-05	-	-	-	-	-
CL3163.Contig1	592	9	185	7.13057	151.293	4.40718	Up	2.29708e-45	1.19402e-43	-	-	GO:0004871//signal transducer activity	-	gi|156308441|ref|XP_001617664.1|/8.2486e-07/hypothetical protein NEMVEDRAFT_v1g69851 [Nematostella vectensis]
Unigene36501	852	2	41	1.10102	23.2977	4.40328	Up	5.93558e-11	1.07802e-09	K00820|1|1e-101|369|dan:Dana_GF16128|glucosamine--fructose-6-phosphate aminotransferase (isomerizing) [EC:2.6.1.16]	GO:0044424//intracellular part	GO:0030246//carbohydrate binding;GO:0008483//transaminase activity	GO:0005975//carbohydrate metabolic process	gi|194746400|ref|XP_001955668.1|/9.39462e-101/GF16128 [Drosophila ananassae]
CL515.Contig2	1698	6	121	1.65736	34.4998	4.37963	Up	5.23592e-30	2.04122e-28	-	-	-	-	-
Unigene30742	1971	1	20	0.237967	4.9126	4.36765	Up	7.9554e-06	8.66258e-05	-	-	-	-	gi|195053344|ref|XP_001993586.1|/7.14447e-105/GH20275 [Drosophila grimshawi]
Unigene13470	786	6	120	3.58041	73.914	4.36765	Up	1.01457e-29	3.91433e-28	-	GO:0044421//extracellular region part	-	GO:0042742//defense response to bacterium	gi|38564651|gb|AAR23786.1|/1.09557e-105/attacin [Musca domestica]
Unigene13411	811	5	100	2.8917	59.6963	4.36765	Up	5.65018e-25	1.933e-23	K09542|1|2e-32|139|aga:AgaP_AGAP007162|crystallin, alpha B	GO:0015630//microtubule cytoskeleton	GO:0008092//cytoskeletal protein binding	GO:0006950//response to stress	gi|323319559|gb|ADX36150.1|/2.9034e-56/heat shock protein 23 [Delia antiqua]
Unigene7641	1201	1	20	0.390536	8.06223	4.36765	Up	7.9554e-06	8.66821e-05	K06112|1|3e-13|77.0|mdo:100033161|membrane-associated guanylate kinase-related;K05632|2|4e-13|76.6|bta:508431|atrophin-1 interacting protein 4 [EC:6.3.2.19]	GO:0043232	-	GO:0023052//signaling	gi|195055610|ref|XP_001994706.1|/8.90314e-83/GH14593 [Drosophila grimshawi]
CL3190.Contig1	2188	1	20	0.214366	4.42538	4.36765	Up	7.9554e-06	8.66539e-05	K04574|1|2e-06|55.1|mdo:100030735|neurofilament heavy polypeptide;K04573|3|9e-06|53.1|tgu:751981|neurofilament medium polypeptide (neurofilament 3)	GO:0044424//intracellular part;GO:0016020//membrane	-	GO:0009987//cellular process	gi|195400100|ref|XP_002058656.1|/2.77379e-37/GJ14541 [Drosophila virilis]
Unigene13677	848	37	723	20.4649	412.772	4.33412	Up	3.59524e-171	5.85134e-169	-	-	-	-	-
CL13.Contig2	10098	17	329	0.789618	15.7735	4.32021	Up	1.4262e-78	1.12774e-76	-	-	-	-	-
Unigene29392	1925	1	19	0.243654	4.7785	4.29365	Up	1.54631e-05	0.00016001	K11427|1|1e-89|331|dmo:Dmoj_GI23014|histone-lysine N-methyltransferase, H3 lysine-79 specific [EC:2.1.1.43]	-	GO:0018024//histone-lysine N-methyltransferase activity	GO:0016571//histone methylation	gi|195109967|ref|XP_001999553.1|/1.18881e-88/GI23014 [Drosophila mojavensis]
Unigene11974	1233	1	19	0.3804	7.46034	4.29365	Up	1.54631e-05	0.000160059	K05643|1|4e-42|172|hmg:100197302|ATP-binding cassette, subfamily A (ABC1), member 3	-	-	-	gi|195436624|ref|XP_002066257.1|/4.14725e-83/GK18193 [Drosophila willistoni]
CL8448.Contig1	1863	6	113	1.51057	29.3653	4.28094	Up	1.02928e-27	3.79215e-26	K05673|1|6e-140|408|tca:662509|ATP-binding cassette, subfamily C (CFTR/MRP), member 4	-	GO:0017111//nucleoside-triphosphatase activity;GO:0000166//nucleotide binding	GO:0009987//cellular process;GO:0006810//transport	gi|195453483|ref|XP_002073807.1|/0/GK14306 [Drosophila willistoni]
CL377.Contig1	4805	8	150	0.780909	15.1135	4.27454	Up	2.48274e-36	1.11282e-34	K01527|1|1e-46|189|nvi:100114193|nascent polypeptide-associated complex subunit beta	-	-	-	gi|198473738|ref|XP_002132544.1|/8.25676e-79/GA25889 [Drosophila pseudoobscura pseudoobscura]
CL6887.Contig1	2539	39	730	7.20453	139.197	4.27208	Up	3.67136e-171	5.94636e-169	K01596|1|0.0|580|dvi:Dvir_GJ21534|phosphoenolpyruvate carboxykinase (GTP) [EC:4.1.1.32]	GO:0043231//intracellular membrane-bounded organelle	GO:0004611//phosphoenolpyruvate carboxykinase activity;GO:0032561//guanyl ribonucleotide binding;GO:0016772//transferase activity, transferring phosphorus-containing groups	GO:0006006//glucose metabolic process;GO:0006796//phosphate-containing compound metabolic process	gi|195381205|ref|XP_002049345.1|/0/GJ21534 [Drosophila virilis]
Unigene15340	1705	7	131	1.92565	37.1976	4.27179	Up	6.99114e-32	2.85496e-30	K00472|1|2e-134|479|dpe:Dper_GL14044|prolyl 4-hydroxylase [EC:1.14.11.2]	-	GO:0005488//binding;GO:0016705//oxidoreductase activity, acting on paired donors, with incorporation or reduction of molecular oxygen	-	gi|195159319|ref|XP_002020529.1|/1.77899e-133/GL14044 [Drosophila persimilis]
Unigene24357	533	2	37	1.75997	33.608	4.25518	Up	8.38562e-10	1.39457e-08	K14286|1|1e-44|179|dan:Dana_GF19062|alanine-glyoxylate aminotransferase 2-like [EC:2.6.1.-]	-	GO:0048037//cofactor binding;GO:0016769//transferase activity, transferring nitrogenous groups	-	gi|110611264|gb|ABG77981.1|/2.36196e-46/alanine-glyoxylate transaminase 2 [Glossina morsitans morsitans]
CL77.Contig2	1995	1084	19987	254.853	4850.35	4.25035	Up	0	0	K01415|1|6e-12|73.6|cbr:CBG17774|endothelin-converting enzyme [EC:3.4.24.71];K08635|2|7e-10|66.6|cel:T05A8.4|membrane metallo-endopeptidase-like 1	-	-	-	gi|195051536|ref|XP_001993116.1|/9.97635e-30/GH13261 [Drosophila grimshawi]
Unigene12939	581	12	220	9.68743	183.322	4.24212	Up	2.16778e-52	1.25525e-50	-	-	-	-	gi|195108529|ref|XP_001998845.1|/4.71372e-07/GI24193 [Drosophila mojavensis]
CL8553.Contig1	424	4	73	4.42484	83.3538	4.23555	Up	3.24816e-18	8.94832e-17	K03006|1|3e-08|57.4|mmu:20020|DNA-directed RNA polymerase II subunit RPB1 [EC:2.7.7.6]	-	-	-	gi|194754397|ref|XP_001959481.1|/9.98212e-70/GF12034 [Drosophila ananassae]
CL6658.Contig1	595	14	255	11.0361	207.487	4.23272	Up	2.06986e-60	1.32689e-58	-	-	-	-	-
Unigene12837	353	5	91	6.64353	124.806	4.23159	Up	2.13418e-22	6.79512e-21	-	-	-	-	-
Unigene12783	605	7	127	5.42683	101.629	4.22705	Up	9.69064e-31	3.85865e-29	K01312|1|2e-56|218|dwi:Dwil_GK19331|trypsin [EC:3.4.21.4]	GO:0044421//extracellular region part	GO:0004175//endopeptidase activity	GO:0032501//multicellular organismal process;GO:0019538//protein metabolic process	gi|1717788|sp|P51588.1|TRYP_SARBU/2.13186e-77/RecName: Full=Trypsin; Flags: Precursor
Unigene29757	822	7	127	3.9942	74.7998	4.22705	Up	9.69064e-31	3.85407e-29	K03006|1|4e-23|108|acs:100561860|DNA-directed RNA polymerase II subunit RPB1 [EC:2.7.7.6]	-	-	-	gi|116008309|ref|NP_610937.4|/1.03201e-141/CG30069 [Drosophila melanogaster]
Unigene5041	726	1	18	0.646051	12.0034	4.21565	Up	2.99938e-05	0.000296288	-	-	GO:0042302//structural constituent of cuticle	-	gi|24666794|ref|NP_649121.1|/3.2024e-21/cuticular protein 76Bb [Drosophila melanogaster]
Unigene28937	2177	1	18	0.215449	4.00297	4.21565	Up	2.99938e-05	0.000296376	K09592|1|8e-105|382|dse:Dsec_GM10798|hypoxia-inducible factor prolyl hydroxylase [EC:1.14.11.-]	-	GO:0046914//transition metal ion binding;GO:0016491//oxidoreductase activity;GO:0019842//vitamin binding	GO:0060541//respiratory system development;GO:0033554//cellular response to stress;GO:0033036;GO:0008152//metabolic process	gi|390178849|ref|XP_003736742.1|/2.11978e-105/GA16313, isoform B [Drosophila pseudoobscura pseudoobscura]
Unigene28056	1139	2	36	0.823588	15.302	4.21565	Up	1.62103e-09	2.63827e-08	-	-	-	GO:0007043//cell-cell junction assembly;GO:0035264//multicellular organism growth;GO:0030036//actin cytoskeleton organization;GO:0008361//regulation of cell size;GO:0001703//gastrulation with mouth forming first;GO:0001736//establishment of planar polarity	gi|195451334|ref|XP_002072869.1|/4.52209e-89/GK13835 [Drosophila willistoni]
Unigene24874	985	1	18	0.476176	8.84717	4.21565	Up	2.99938e-05	0.000296463	K10443|1|5e-54|211|dgr:Dgri_GH10140|kelch-like protein 2/3	-	-	-	gi|195035637|ref|XP_001989282.1|/4.14967e-53/GH10140 [Drosophila grimshawi]
Unigene15132	595	2	36	1.57658	29.2923	4.21565	Up	1.62103e-09	2.63699e-08	K13443|1|6e-22|103|aag:AaeL_AAEL015136|Niemann-Pick C2 protein	-	-	GO:0006869//lipid transport	gi|195165990|ref|XP_002023818.1|/6.21952e-42/GL27203 [Drosophila persimilis]
CL1480.Contig1	734	3	53	1.91703	34.9581	4.18868	Up	1.89504e-13	4.17718e-12	-	-	-	-	-
CL1145.Contig1	974	171	3001	82.3457	1491.68	4.1791	Up	0	0	-	-	-	-	gi|195149630|ref|XP_002015759.1|/2.86895e-06/GL10847 [Drosophila persimilis]
CL254.Contig1	938	91	1570	45.5032	810.336	4.15448	Up	0	0	-	-	-	-	-
CL3276.Contig1	1020	4	69	1.83935	32.7504	4.15425	Up	4.48214e-17	1.18046e-15	-	-	-	-	-
CL8738.Contig1	689	7	120	4.76521	84.3199	4.14526	Up	9.50152e-29	3.60359e-27	K06560|1|7e-14|77.8|mgp:100545427|mannose receptor, C type	-	-	-	gi|89112793|gb|ABD60990.1|/4.04366e-23/lectin [Glossina morsitans morsitans]
CL6030.Contig1	547	133	2276	114.043	2014.43	4.14273	Up	0	0	-	-	-	-	gi|281426837|emb|CBA11325.1|/1.8109e-07/odorant binding protein 21 [Glossina morsitans morsitans]
CL3240.Contig1	1488	48	820	15.1301	266.796	4.14024	Up	5.86872e-188	1.03016e-185	-	-	-	-	gi|195390496|ref|XP_002053904.1|/3.06528e-54/GJ23083 [Drosophila virilis]
Unigene18179	538	1	17	0.871809	15.298	4.13319	Up	5.80466e-05	0.000549133	K06530|1|3e-16|84.7|dpe:Dper_GL18859|CD109 antigen	-	-	-	gi|119116232|emb|CAJ00603.1|/1.31179e-15/thiolester containing protein II, isoform C [Drosophila melanogaster]
Unigene15508	1345	1	17	0.348724	6.1192	4.13319	Up	5.80466e-05	0.000549288	K03233|1|1e-54|214|ame:551211|elongation factor 1-gamma	GO:0031981//nuclear lumen;GO:0005694//chromosome	-	GO:0007143//female meiosis;GO:0007127//meiosis I;GO:0007067//mitosis;GO:0010467//gene expression	gi|195402059|ref|XP_002059627.1|/1.1326e-137/GJ14873 [Drosophila virilis]
CL352.Contig1	668	1	17	0.702146	12.3209	4.13319	Up	5.80466e-05	0.000548978	-	-	-	-	-
Unigene2253	1686	1	17	0.278193	4.88157	4.13319	Up	5.80466e-05	0.000549599	K06530|1|3e-36|154|cfa:474970|CD109 antigen	GO:0044421//extracellular region part	GO:0043498//cell surface binding;GO:0061135	GO:0010466//negative regulation of peptidase activity;GO:0006909//phagocytosis;GO:0009620//response to fungus	gi|195388010|ref|XP_002052685.1|/0/GJ20388 [Drosophila virilis]
Unigene15905	1334	1	17	0.351599	6.16966	4.13319	Up	5.80466e-05	0.000549754	-	-	-	-	-
Unigene6003	265	2	34	3.53987	62.1157	4.13319	Up	6.03404e-09	9.3013e-08	-	-	-	-	-
Unigene24340	1287	1	17	0.364439	6.39497	4.13319	Up	5.80466e-05	0.000549443	K06530|1|4e-174|611|dwi:Dwil_GK23727|CD109 antigen	GO:0044421//extracellular region part	GO:0061135	GO:0010466//negative regulation of peptidase activity	gi|195433236|ref|XP_002064621.1|/3.52368e-173/GK23727 [Drosophila willistoni]
Unigene32910	695	2	34	1.34974	23.6844	4.13319	Up	6.03404e-09	9.29702e-08	K10691|1|4e-21|101|dvi:Dvir_GJ20399|E3 ubiquitin-protein ligase UBR4 [EC:6.3.2.19]	-	GO:0005488//binding	GO:0048856//anatomical structure development;GO:0030154//cell differentiation;GO:0007275//multicellular organismal development	gi|195388006|ref|XP_002052683.1|/3.26743e-20/GJ20399 [Drosophila virilis]
Unigene36280	227	3	51	6.19868	108.771	4.13319	Up	7.03134e-13	1.48357e-11	-	-	-	-	gi|195132318|ref|XP_002010590.1|/1.10343e-07/GI21630 [Drosophila mojavensis]
Unigene29504	1036	2	34	0.90547	15.8887	4.13319	Up	6.03404e-09	9.29275e-08	-	-	-	-	-
Unigene5995	2061	6	100	1.36545	23.4904	4.10462	Up	5.16886e-24	1.72092e-22	K13208|1|3e-148|526|dya:Dyak_GE18193|ELAV like protein 2/3/4	GO:0043231//intracellular membrane-bounded organelle	GO:0003729//mRNA binding	GO:0048468//cell development;GO:0003006//developmental process involved in reproduction	gi|442625619|ref|NP_001259974.1|/5.49852e-148/RNA-binding protein 9, isoform J [Drosophila melanogaster]
CL1086.Contig1	292	55	915	88.3453	1517.07	4.10199	Up	3.66978e-208	7.11195e-206	K05730|1|2e-06|50.8|nve:NEMVE_v1g248472|vav oncogene	-	-	-	gi|443730272|gb|ELU15855.1|/5.55087e-07/hypothetical protein CAPTEDRAFT_113378 [Capitella teleta]
Unigene10971	1138	2	33	0.824312	14.0391	4.09012	Up	1.16173e-08	1.73263e-07	K10413|1|0.0|718|dwi:Dwil_GK17594|dynein heavy chain 1, cytosolic	GO:0005875//microtubule associated complex	GO:0003774//motor activity;GO:0032559	GO:0009207;GO:0007017//microtubule-based process	gi|195428978|ref|XP_002062541.1|/0/GK17594 [Drosophila willistoni]
Unigene28982	1090	2	33	0.860611	14.6574	4.09012	Up	1.16173e-08	1.73186e-07	K15001|1|2e-95|349|dgr:Dgri_GH13515|cytochrome P450, family 4 [EC:1.14.-.-]	GO:0044464//cell part	GO:0016491//oxidoreductase activity;GO:0005506//iron ion binding	GO:0009407//toxin catabolic process	gi|195050346|ref|XP_001992874.1|/1.49985e-94/GH13515 [Drosophila grimshawi]
CL6678.Contig1	720	21	340	13.6801	228.62	4.0628	Up	7.94948e-78	6.21264e-76	-	-	-	-	-
Unigene27119	631	2	32	1.48663	24.5521	4.04573	Up	2.23334e-08	3.26547e-07	-	-	-	-	-
CL3606.Contig1	1569	8	127	2.3915	39.1876	4.03441	Up	8.43378e-30	3.26512e-28	K14286|1|2e-178|626|der:Dere_GG13754|alanine-glyoxylate aminotransferase 2-like [EC:2.6.1.-]	-	GO:0048037//cofactor binding;GO:0016769//transferase activity, transferring nitrogenous groups	-	gi|110611264|gb|ABG77981.1|/0/alanine-glyoxylate transaminase 2 [Glossina morsitans morsitans]
CL6309.Contig1	3071	19	294	2.90187	46.3485	3.99747	Up	1.00929e-66	6.89176e-65	K09566|1|9e-10|67.0|gga:424162|peptidyl-prolyl isomerase G (cyclophilin G) [EC:5.2.1.8];K13165|3|1e-09|66.6|bta:507801|splicing factor, arginine/serine-rich 12	-	-	-	gi|195446619|ref|XP_002070849.1|/6.22776e-61/GK25448 [Drosophila willistoni]
Unigene26635	4439	3	46	0.316986	5.01696	3.98432	Up	1.83133e-11	3.47083e-10	-	-	-	-	gi|195387558|ref|XP_002052461.1|/9.11671e-141/GJ21485 [Drosophila virilis]
CL2263.Contig1	504	30	456	27.9186	438.029	3.97172	Up	3.70444e-102	3.72969e-100	K01312|1|5e-50|195|dan:Dana_GF12403|trypsin [EC:3.4.21.4]	GO:0044421//extracellular region part	GO:0004175//endopeptidase activity	GO:0019538//protein metabolic process	gi|464948|sp|P35043.1|TRYA3_LUCCU/2.37077e-51/RecName: Full=Trypsin alpha-3
Unigene12731	259	40	605	72.4376	1130.9	3.96459	Up	7.86822e-135	9.88007e-133	-	-	-	-	-
Unigene5690	458	24	361	24.5782	381.601	3.95662	Up	5.66492e-81	4.54373e-79	-	-	-	-	-
Unigene30571	2127	5	75	1.10257	17.0711	3.95262	Up	7.26046e-18	1.96943e-16	K05327|1|0.0|1243|dme:Dmel_CG10844|ryanodine receptor, invertebrate	GO:0031224//intrinsic to membrane;GO:0015630//microtubule cytoskeleton;GO:0031090//organelle membrane	GO:0005218//intracellular ligand-gated calcium channel activity;GO:0046872//metal ion binding	GO:0003012//muscle system process;GO:0006875//cellular metal ion homeostasis;GO:0006816//calcium ion transport	gi|17352467|ref|NP_476992.1|/0/ryanodine receptor 44F, isoform B [Drosophila melanogaster]
Unigene36412	418	2	30	2.24418	34.7467	3.95262	Up	8.21382e-08	1.13327e-06	-	-	-	-	-
Unigene6349	202	8	120	18.5756	287.606	3.95262	Up	7.8473e-28	2.91036e-26	-	-	-	-	-
CL5.Contig5	518	13	191	11.7711	178.514	3.92271	Up	2.92222e-43	1.4822e-41	-	-	-	-	-
Unigene12604	978	236	3434	113.182	1699.92	3.90876	Up	0	0	-	-	-	-	gi|195400174|ref|XP_002058693.1|/4.40048e-63/GJ14564 [Drosophila virilis]
CL6082.Contig1	1877	2	29	0.499769	7.48001	3.90371	Up	1.5711e-07	2.12311e-06	-	-	-	-	gi|195435956|ref|XP_002065944.1|/3.27366e-51/GK20938 [Drosophila willistoni]
Unigene13381	561	22	319	18.3935	275.294	3.90371	Up	5.0938e-71	3.67268e-69	K01183|1|2e-07|55.8|aga:AgaP_AGAP009022|chitinase [EC:3.2.1.14];K01873|3|2e-06|52.4|tca:662504|valyl-tRNA synthetase [EC:6.1.1.9]	-	-	-	gi|195326991|ref|XP_002030205.1|/1.54554e-25/GM25310 [Drosophila sechellia]
CL7743.Contig1	977	2	29	0.96015	14.3705	3.90371	Up	1.5711e-07	2.12397e-06	K09255|1|8e-12|71.6|dya:Dyak_GE24800|Rel/ankyrin family, other	-	-	-	gi|8574431|dbj|BAA96798.1|/2.27453e-19/sarcophaga-derived Rel/Ankyrin molecule [Sarcophaga peregrina]
CL3225.Contig1	1072	196	2788	85.7561	1259.12	3.87603	Up	0	0	K01312|1|9e-31|82.0|mcc:698729|trypsin [EC:3.4.21.4]	-	-	-	gi|195014333|ref|XP_001984005.1|/1.06459e-44/GH15252 [Drosophila grimshawi]
CL6465.Contig1	962	225	3153	109.701	1586.78	3.85445	Up	0	0	K01311|1|1e-32|140|oaa:100082025|chymotrypsin C [EC:3.4.21.2];K09632|3|5e-31|135|oaa:100073449|chymotrypsin-like protease [EC:3.4.21.-];K01312|5|7e-30|131|cin:100179934|trypsin [EC:3.4.21.4]	-	GO:0004175//endopeptidase activity	GO:0019538//protein metabolic process	gi|195386774|ref|XP_002052079.1|/4.38987e-108/GJ17354 [Drosophila virilis]
CL491.Contig1	1621	2	28	0.578696	8.36264	3.85308	Up	2.99946e-07	3.95605e-06	-	-	-	-	-
CL1530.Contig1	1962	2	28	0.478117	6.90919	3.85308	Up	2.99946e-07	3.9545e-06	K04574|1|2e-14|81.6|mdo:100030735|neurofilament heavy polypeptide	-	-	-	gi|261289447|ref|XP_002603167.1|/3.16068e-20/hypothetical protein BRAFLDRAFT_63199 [Branchiostoma floridae]
Unigene965	348	2	28	2.69559	38.9536	3.85308	Up	2.99946e-07	3.95294e-06	-	-	-	-	-
Unigene1509	1410	5	69	1.66324	23.6918	3.83232	Up	3.464e-16	8.73872e-15	K10691|1|4e-88|325|dwi:Dwil_GK14803|E3 ubiquitin-protein ligase UBR4 [EC:6.3.2.19]	-	GO:0005488//binding	GO:0007399//nervous system development;GO:0048468//cell development;GO:0003006//developmental process involved in reproduction	gi|195434399|ref|XP_002065190.1|/3.3589e-87/GK14803 [Drosophila willistoni]
Unigene31193	408	2	27	2.29918	32.0385	3.80061	Up	5.7149e-07	7.23851e-06	-	-	-	-	-
CL1071.Contig1	5582	9	121	0.756234	10.4945	3.79466	Up	3.06588e-27	1.11971e-25	K06763|1|2e-11|73.2|cfa:485109|contactin 5	-	-	-	gi|195327626|ref|XP_002030519.1|/0/GM25484 [Drosophila sechellia]
Unigene24176	414	3	40	3.39879	46.7765	3.78269	Up	8.79332e-10	1.45947e-08	-	-	-	-	-
CL6065.Contig1	899	89	1174	46.4338	632.232	3.76721	Up	5.60764e-250	1.27032e-247	-	-	GO:0042302//structural constituent of cuticle	-	gi|194884055|ref|XP_001976111.1|/1.97613e-35/GG22685 [Drosophila erecta]
CL3666.Contig1	1458	6	77	1.93018	25.5683	3.72755	Up	1.43273e-17	3.83668e-16	-	-	GO:0005198//structural molecule activity	-	gi|195445622|ref|XP_002070409.1|/2.79041e-60/GK12037 [Drosophila willistoni]
CL7404.Contig1	785	62	785	37.0447	484.137	3.70808	Up	1.26727e-165	1.9854e-163	-	-	-	-	-
CL381.Contig1	1716	45	567	12.2998	159.968	3.70108	Up	6.45968e-120	7.4939e-118	-	-	-	-	gi|296472037|tpg|DAA14152.1|/1.16448e-07/TPA: anthrax toxin receptor 1-like [Bos taurus]
Unigene13634	291	5	63	8.05899	104.813	3.70108	Up	1.59922e-14	3.7416e-13	K01312|1|2e-07|54.3|dwi:Dwil_GK19675|trypsin [EC:3.4.21.4]	-	-	-	gi|1717788|sp|P51588.1|TRYP_SARBU/4.5409e-09/RecName: Full=Trypsin; Flags: Precursor
Unigene13049	284	17	213	28.0759	363.103	3.69297	Up	6.27254e-46	3.28593e-44	-	-	-	-	-
Unigene2034	1883	4	50	0.996353	12.8555	3.68958	Up	9.63076e-12	1.86642e-10	K11840|1|0.0|1029|dwi:Dwil_GK13174|ubiquitin carboxyl-terminal hydrolase 9/24 [EC:3.1.2.15]	GO:0044424//intracellular part	GO:0016790//thiolester hydrolase activity;GO:0019783//small conjugating protein-specific protease activity	GO:0016192//vesicle-mediated transport;GO:0007276//gamete generation;GO:0040023//establishment of nucleus localization;GO:0001745//compound eye morphogenesis;GO:0019941//modification-dependent protein catabolic process;GO:0030162//regulation of proteolysis;GO:0070646//protein modification by small protein removal	gi|195452542|ref|XP_002073399.1|/0/GK13174 [Drosophila willistoni]
Unigene12618	545	21	262	18.0728	232.741	3.68683	Up	4.40926e-56	2.68293e-54	-	-	-	-	-
CL4954.Contig1	371	17	211	21.4921	275.345	3.67936	Up	2.22416e-45	1.15791e-43	-	-	-	-	gi|194748387|ref|XP_001956627.1|/2.09597e-06/GF25307 [Drosophila ananassae]
Unigene13667	543	29	358	25.0497	319.192	3.67156	Up	8.08772e-76	6.2192e-74	-	-	-	-	gi|195055069|ref|XP_001994443.1|/1.71976e-10/GH17137 [Drosophila grimshawi]
Unigene24384	387	3	37	3.63592	46.287	3.67022	Up	5.97238e-09	9.21049e-08	-	-	-	-	-
CL1179.Contig1	2689	5	61	0.872133	10.9827	3.65453	Up	5.68952e-14	1.29061e-12	K04669|1|8e-129|462|dwi:Dwil_GK24277|TGF-beta receptor, other	-	-	GO:0006935//chemotaxis;GO:0007178//transmembrane receptor protein serine/threonine kinase signaling pathway	gi|195438078|ref|XP_002066964.1|/6.62596e-128/GK24277 [Drosophila willistoni]
CL1843.Contig1	2377	2	24	0.394643	4.88822	3.63069	Up	3.89992e-06	4.45646e-05	K01104|1|3e-160|560|dpe:Dper_GL26276|protein-tyrosine phosphatase [EC:3.1.3.48]	GO:0043232	GO:0004721//phosphoprotein phosphatase activity;GO:0005515//protein binding	GO:0006464//cellular protein modification process;GO:0006796//phosphate-containing compound metabolic process	gi|198472189|ref|XP_001355867.2|/2.33125e-159/GA21829 [Drosophila pseudoobscura pseudoobscura]
Unigene10907	756	2	24	1.24083	15.3694	3.63069	Up	3.89992e-06	4.45494e-05	-	-	-	-	-
Unigene29923	856	2	24	1.09587	13.5739	3.63069	Up	3.89992e-06	4.45343e-05	-	-	-	-	gi|158300081|ref|XP_320076.4|/6.88785e-43/AGAP009281-PA [Anopheles gambiae str. PEST]
Unigene12852	325	12	142	17.3182	211.531	3.61051	Up	1.51906e-30	5.97764e-29	K06236|1|2e-18|90.9|spu:373267|collagen, type I/II/III/V/XI, alpha	-	-	-	gi|307190569|gb|EFN74551.1|/5.17171e-26/hypothetical protein EAG_11073 [Camponotus floridanus]
CL665.Contig1	1959	5	58	1.19712	14.3338	3.58178	Up	3.78496e-13	8.13973e-12	K00108|1|1e-118|427|dme:Dmel_CG9509|choline dehydrogenase [EC:1.1.99.1];K00115|4|1e-97|358|dme:Dmel_CG12398|glucose dehydrogenase (acceptor) [EC:1.1.99.10]	-	GO:0016491//oxidoreductase activity;GO:0050662//coenzyme binding	GO:0044281//small molecule metabolic process	gi|195566780|ref|XP_002106954.1|/0/GD15829 [Drosophila simulans]
Unigene33719	648	2	23	1.44763	17.1839	3.56929	Up	7.36014e-06	8.05627e-05	K04591|1|1e-08|60.5|ecb:100066036|egf-like module containing, mucin-like, hormone receptor-like 1	-	-	-	gi|195052558|ref|XP_001993322.1|/1.98837e-90/GH13743 [Drosophila grimshawi]
Unigene29720	1031	2	23	0.909861	10.8003	3.56929	Up	7.36014e-06	8.05364e-05	K09268|1|4e-42|172|ame:726914|transcription factor SOX4/11/12 (SOX group C)	GO:0043231//intracellular membrane-bounded organelle	GO:0003676//nucleic acid binding;GO:0001071//nucleic acid binding transcription factor activity	GO:0042551//neuron maturation;GO:0048812//neuron projection morphogenesis;GO:0006351//transcription, DNA-dependent	gi|198458007|ref|XP_001360869.2|/3.21912e-51/GA15918 [Drosophila pseudoobscura pseudoobscura]
CL3336.Contig1	2899	5	57	0.808957	9.51908	3.55669	Up	7.10102e-13	1.49733e-11	K10480|1|2e-06|55.8|mcc:705652|BTB/POZ domain-containing protein 8	-	-	-	gi|194750078|ref|XP_001957457.1|/0/GF10421 [Drosophila ananassae]
CL715.Contig1	680	67	761	46.2136	541.806	3.55139	Up	5.59666e-155	7.95081e-153	-	-	-	-	gi|194866586|ref|XP_001971911.1|/4.06967e-12/GG15235 [Drosophila erecta]
Unigene5622	517	28	317	25.4022	296.85	3.54671	Up	1.95343e-65	1.31776e-63	-	-	-	-	-
CL32.Contig1	3614	88	996	11.4208	133.426	3.5463	Up	4.80132e-202	8.99295e-200	K00540|1|2e-25|119|cel:F21D5.3|[EC:1.-.-.-]	-	GO:0003824//catalytic activity;GO:0046914//transition metal ion binding	GO:0008152//metabolic process	gi|195122618|ref|XP_002005808.1|/0/GI18876 [Drosophila mojavensis]
Unigene12718	1203	7	79	2.7292	31.7929	3.54215	Up	2.56074e-17	6.78687e-16	-	-	-	-	-
Unigene6372	2207	9	100	1.91269	21.9364	3.51966	Up	1.79371e-21	5.54266e-20	K00505|1|0.0|869|dme:Dmel_CG42639|tyrosinase [EC:1.14.18.1]	-	GO:0016682//oxidoreductase activity, acting on diphenols and related substances as donors, oxygen as acceptor	GO:0006810//transport	gi|5579390|gb|AAD45527.1|AF161261_1/0/prophenoloxidase [Neobellieria bullata]
Unigene1556	1413	4	44	1.32777	15.0757	3.50516	Up	4.25686e-10	7.22632e-09	K10691|1|0.0|655|dmo:Dmoj_GI22475|E3 ubiquitin-protein ligase UBR4 [EC:6.3.2.19]	-	GO:0046914//transition metal ion binding;GO:0005515//protein binding;GO:0019787//small conjugating protein ligase activity	GO:0032446//protein modification by small protein conjugation;GO:0007281//germ cell development;GO:0042065	gi|195117826|ref|XP_002003448.1|/0/GI22475 [Drosophila mojavensis]
CL8091.Contig1	2160	2	22	0.43429	4.93103	3.50516	Up	1.38511e-05	0.00014503	-	-	-	-	gi|198463910|ref|XP_001352991.2|/7.49232e-95/GA16893 [Drosophila pseudoobscura pseudoobscura]
Unigene9382	2015	2	22	0.465542	5.28586	3.50516	Up	1.38511e-05	0.000144939	-	-	-	-	gi|195145555|ref|XP_002013757.1|/1.22994e-152/GL24313 [Drosophila persimilis]
Unigene18367	694	2	22	1.35168	15.3473	3.50516	Up	1.38511e-05	0.000144894	K05327|1|3e-131|467|dpo:Dpse_GA10593|ryanodine receptor, invertebrate	GO:0031224//intrinsic to membrane;GO:0015630//microtubule cytoskeleton;GO:0031090//organelle membrane	GO:0005218//intracellular ligand-gated calcium channel activity;GO:0046872//metal ion binding	GO:0003012//muscle system process;GO:0006875//cellular metal ion homeostasis;GO:0006816//calcium ion transport	gi|198459897|ref|XP_001361539.2|/2.26679e-130/GA10593 [Drosophila pseudoobscura pseudoobscura]
Unigene36299	1241	2	22	0.755896	8.58261	3.50516	Up	1.38511e-05	0.000144849	K01379|1|2e-109|396|cqu:CpipJ_CPIJ017185|cathepsin D [EC:3.4.23.5]	-	GO:0004175//endopeptidase activity	GO:0019538//protein metabolic process	gi|195399277|ref|XP_002058247.1|/2.85664e-140/GJ15982 [Drosophila virilis]
Unigene32860	1216	2	22	0.771436	8.75906	3.50516	Up	1.38511e-05	0.000144984	K05726|1|3e-37|156|bta:527550|breast cancer anti-estrogen resistance 1	-	-	GO:0007163//establishment or maintenance of cell polarity;GO:0007409//axonogenesis;GO:0007010//cytoskeleton organization;GO:0007155//cell adhesion	gi|195436006|ref|XP_002065969.1|/4.03425e-115/GK21042 [Drosophila willistoni]
CL1793.Contig2	2302	3	33	0.611251	6.94028	3.50516	Up	7.48948e-08	1.04191e-06	K02599|1|7e-49|196|dan:Dana_GF19599|Notch	-	-	-	gi|195386888|ref|XP_002052136.1|/0/GJ17388 [Drosophila virilis]
Unigene30743	646	3	33	2.17817	24.7315	3.50516	Up	7.48948e-08	1.04234e-06	K04043|1|6e-65|247|oaa:100088977|molecular chaperone DnaK	GO:0005759//mitochondrial matrix	GO:0017111//nucleoside-triphosphatase activity;GO:0005515//protein binding;GO:0032559	GO:0033334//fin morphogenesis;GO:0048534;GO:0043066//negative regulation of apoptotic process	gi|350426832|ref|XP_003494557.1|/1.22595e-68/PREDICTED: chaperone protein DnaK-like [Bombus impatiens]
CL8021.Contig1	1320	3	33	1.06598	12.1034	3.50516	Up	7.48948e-08	1.04277e-06	-	-	-	-	gi|194866514|ref|XP_001971898.1|/7.06879e-38/GG15227 [Drosophila erecta]
CL2691.Contig2	1483	15	164	4.7441	53.5391	3.49639	Up	3.67392e-34	1.59141e-32	K14721|1|3e-25|117|phu:Phum_PHUM540970|DNA-directed RNA polymerase III subunit RPC5	-	-	-	gi|195028875|ref|XP_001987301.1|/0/GH21846 [Drosophila grimshawi]
CL3800.Contig1	777	60	656	36.2188	408.744	3.49639	Up	4.59924e-132	5.68999e-130	-	-	-	-	gi|195011677|ref|XP_001983264.1|/2.07582e-08/GH15686 [Drosophila grimshawi]
CL7024.Contig1	1800	9	97	2.34517	26.0896	3.47571	Up	1.16565e-20	3.51763e-19	K01044|1|5e-151|535|dme:Dmel_CG2505|carboxylesterase 1 [EC:3.1.1.1];K01050|3|5e-140|498|dpo:Dpse_GA10907|cholinesterase [EC:3.1.1.8];K01066|4|5e-129|462|dpo:Dpse_GA10843|esterase / lipase [EC:3.1.1.-]	-	-	-	gi|195445536|ref|XP_002070369.1|/1.14247e-154/GK11069 [Drosophila willistoni]
Unigene1103	2489	9	97	1.69598	18.8675	3.47571	Up	1.16565e-20	3.51446e-19	K10382|1|1e-61|238|mgp:100542468|dystonin	GO:0005856//cytoskeleton	GO:0005515//protein binding	GO:0007010//cytoskeleton organization;GO:0007017//microtubule-based process;GO:0007409//axonogenesis;GO:0048513//organ development;GO:0050794//regulation of cellular process;GO:0060541//respiratory system development	gi|195442045|ref|XP_002068771.1|/0/GK17953 [Drosophila willistoni]
Unigene1947	1651	3	32	0.852271	9.38364	3.46076	Up	1.4021e-07	1.90085e-06	-	-	-	GO:0007399//nervous system development;GO:0030154//cell differentiation	gi|194853276|ref|XP_001968134.1|/1.10276e-15/GG24702 [Drosophila erecta]
Unigene12775	618	8	85	6.07163	66.5884	3.45512	Up	3.5383e-18	9.73163e-17	-	-	-	-	gi|195493674|ref|XP_002094516.1|/1.00719e-08/GE21866 [Drosophila yakuba]
Unigene32721	270	5	53	8.6858	95.0343	3.45172	Up	8.6805e-12	1.68812e-10	K01312|1|5e-34|142|dgr:Dgri_GH22866|trypsin [EC:3.4.21.4]	GO:0044421//extracellular region part	GO:0004175//endopeptidase activity	GO:0032501//multicellular organismal process;GO:0019538//protein metabolic process	gi|1717788|sp|P51588.1|TRYP_SARBU/1.63264e-35/RecName: Full=Trypsin; Flags: Precursor
CL7841.Contig1	291	1	255	1.6118	424.244	3.44008	Up	3.79212e-77	2.94985e-75	-	-	-	GO:0006952//defense response	gi|30691693|gb|AAP33451.1|/1.35775e-29/defensin [Musca domestica]
Unigene24561	806	2	21	1.16385	12.614	3.43804	Up	2.59866e-05	0.000258916	-	-	-	-	-
CL3876.Contig1	2558	8	84	1.46687	15.8982	3.43804	Up	6.58588e-18	1.79079e-16	K07605|1|2e-06|55.5|cfa:486518|type II keratin, basic	-	-	-	gi|156349174|ref|XP_001621948.1|/9.64389e-12/hypothetical protein NEMVEDRAFT_v1g143109 [Nematostella vectensis]
Unigene35170	1252	2	21	0.749254	8.12051	3.43804	Up	2.59866e-05	0.000258685	K06630|1|2e-42|173|dvi:Dvir_GJ22386|tyrosine 3-monooxygenase/tryptophan 5-monooxygenase activation protein	GO:0043231//intracellular membrane-bounded organelle;GO:0015630//microtubule cytoskeleton;GO:0045171//intercellular bridge	GO:0008047//enzyme activator activity;GO:0046983//protein dimerization activity;GO:0030291//protein serine/threonine kinase inhibitor activity;GO:0042802//identical protein binding	GO:0000278//mitotic cell cycle;GO:0007017//microtubule-based process;GO:0031647//regulation of protein stability;GO:0001745//compound eye morphogenesis;GO:0003006//developmental process involved in reproduction;GO:0006587//serotonin biosynthetic process from tryptophan;GO:0044267//cellular protein metabolic process;GO:0008306//associative learning;GO:0007264//small GTPase mediated signal transduc…	gi|25013056|gb|AAN71617.1|/1.80761e-41/RH61958p [Drosophila melanogaster]
Unigene6004	259	2	21	3.62188	39.2544	3.43804	Up	2.59866e-05	0.000258839	-	-	-	-	gi|296004518|ref|XP_002808680.1|/2.74657e-06/conserved Plasmodium protein, unknown function [Plasmodium falciparum 3D7]
Unigene24580	943	2	21	0.994768	10.7814	3.43804	Up	2.59866e-05	0.000258762	K02857|1|5e-83|308|dpo:Dpse_GA10027|rhomboid-related protein 1/2/3 [EC:3.4.21.105]	GO:0043231//intracellular membrane-bounded organelle;GO:0016021//integral to membrane	GO:0004175//endopeptidase activity	GO:0007155//cell adhesion;GO:0007417//central nervous system development;GO:0007424//open tracheal system development;GO:0001742//oenocyte differentiation;GO:0003006//developmental process involved in reproduction;GO:0030534//adult behavior;GO:0001708//cell fate specification;GO:0008306//associative learning;GO:0007449//proximal/distal pattern formation, imaginal disc;GO:0007169//transmembrane re…	gi|198467058|ref|XP_001354239.2|/3.98343e-82/rho [Drosophila pseudoobscura pseudoobscura]
Unigene6421	5771	35	366	2.8446	30.7042	3.43214	Up	3.11618e-73	2.30632e-71	K03900|1|0.0|2714|dvi:Dvir_GJ13839|von Willebrand factor	-	-	-	gi|195378879|ref|XP_002048209.1|/0/GJ13839 [Drosophila virilis]
Unigene6422	331	47	480	66.5999	702.072	3.39803	Up	1.045e-94	9.86923e-93	-	-	-	-	-
CL6712.Contig1	784	2	20	1.19651	12.3504	3.36765	Up	4.85936e-05	0.000465485	-	-	-	-	gi|195122474|ref|XP_002005736.1|/6.25102e-16/GI20628 [Drosophila mojavensis]
Unigene31126	1059	2	20	0.885804	9.14329	3.36765	Up	4.85936e-05	0.000465618	-	-	-	-	-
Unigene23819	1455	3	30	0.967079	9.98221	3.36765	Up	4.8795e-07	6.24408e-06	K11592|1|3e-43|176|bfo:BRAFLDRAFT_202604|endoribonuclease Dicer [EC:3.1.26.-]	-	GO:0003676//nucleic acid binding;GO:0016787//hydrolase activity	-	gi|80979087|gb|ABB54746.1|/1.06907e-136/Dicer-2 [Drosophila melanogaster]
Unigene9556	1467	5	50	1.59861	16.5009	3.36765	Up	5.58832e-11	1.01715e-09	K10413|1|0.0|935|dan:Dana_GF24711|dynein heavy chain 1, cytosolic	GO:0005875//microtubule associated complex	GO:0003774//motor activity;GO:0032559	GO:0009207;GO:0007017//microtubule-based process	gi|194747535|ref|XP_001956207.1|/0/GF24711 [Drosophila ananassae]
CL7760.Contig1	941	225	2220	112.149	1142.17	3.34829	Up	0	0	K01310|1|2e-61|236|dpo:Dpse_GA19618|chymotrypsin [EC:3.4.21.1];K09640|2|3e-51|202|dse:Dsec_GM14740|transmembrane protease, serine 9 [EC:3.4.21.-]	-	GO:0004175//endopeptidase activity	GO:0019538//protein metabolic process	gi|24496454|gb|AAN60085.1|/2.3245e-98/phosphotrypsin [Glossina fuscipes fuscipes]
Unigene1151	1422	6	59	1.97904	20.0873	3.34341	Up	1.14507e-12	2.37421e-11	K09502|1|2e-26|120|aga:AgaP_AGAP005981|DnaJ homolog subfamily A member 1;K09503|3|1e-24|115|xla:380317|DnaJ homolog subfamily A member 2	-	GO:0005488//binding	-	gi|350426835|ref|XP_003494558.1|/9.06458e-32/PREDICTED: chaperone protein DnaJ-like [Bombus impatiens]
Unigene12773	434	19	186	20.5337	207.487	3.33696	Up	4.70348e-37	2.13388e-35	-	-	-	-	-
Unigene12648	579	4	39	3.2403	32.6103	3.33113	Up	9.55474e-09	1.44168e-07	-	-	-	-	-
CL8775.Contig1	2355	46	443	9.16158	91.0712	3.31333	Up	1.37237e-85	1.17676e-83	K00505|1|0.0|920|dme:Dmel_CG42640|tyrosinase [EC:1.14.18.1]	-	GO:0022892;GO:0003824//catalytic activity	GO:0015669//gas transport	gi|40362984|gb|AAR84669.1|/0/prophenoloxidase [Musca domestica]
CL3614.Contig1	753	4	38	2.49154	24.4319	3.29365	Up	1.76955e-08	2.60781e-07	-	-	-	-	-
Unigene33002	1374	2	19	0.682727	6.69476	3.29365	Up	9.05402e-05	0.000827348	K06233|1|0.0|834|dwi:Dwil_GK25553|low density lipoprotein-related protein 2	-	-	-	gi|195446934|ref|XP_002070989.1|/0/GK25553 [Drosophila willistoni]
CL721.Contig1	1427	2	19	0.65737	6.44611	3.29365	Up	9.05402e-05	0.000828025	K02183|1|5e-10|66.6|mmu:80796|calmodulin;K05865|3|4e-08|60.1|dre:415175|troponin C, slow skeletal and cardiac muscles;K10840|5|1e-07|58.5|gga:422303|centrin-2	-	GO:0046872//metal ion binding	GO:0009888//tissue development	gi|195387956|ref|XP_002052658.1|/1.38732e-80/GJ17672 [Drosophila virilis]
Unigene24974	529	2	19	1.77328	17.3887	3.29365	Up	9.05402e-05	0.0008278	K11840|1|8e-71|266|dwi:Dwil_GK13174|ubiquitin carboxyl-terminal hydrolase 9/24 [EC:3.1.2.15]	GO:0044424//intracellular part	GO:0016790//thiolester hydrolase activity;GO:0019783//small conjugating protein-specific protease activity	GO:0016192//vesicle-mediated transport;GO:0007276//gamete generation;GO:0040023//establishment of nucleus localization;GO:0001745//compound eye morphogenesis;GO:0019941//modification-dependent protein catabolic process;GO:0030162//regulation of proteolysis;GO:0070646//protein modification by small protein removal	gi|195452542|ref|XP_002073399.1|/5.12682e-70/GK13174 [Drosophila willistoni]
Unigene12700	592	2	19	1.58457	15.5382	3.29365	Up	9.05402e-05	0.000826898	-	-	-	-	-
CL3.Contig12	1467	2	19	0.639445	6.27035	3.29365	Up	9.05402e-05	0.000827574	-	-	-	-	-
Unigene31567	901	2	19	1.04114	10.2093	3.29365	Up	9.05402e-05	0.000826672	-	-	-	-	-
CL2473.Contig1	804	2	19	1.16675	11.441	3.29365	Up	9.05402e-05	0.000827123	K10718|1|3e-59|228|dan:Dana_GF24959|juvenile hormone acid methyltransferase [EC:2.1.1.-]	-	-	-	gi|194766583|ref|XP_001965404.1|/2.34096e-58/GF24959 [Drosophila ananassae]
Unigene5470	676	5	47	3.46918	33.6604	3.27839	Up	3.54472e-10	6.06656e-09	-	-	-	-	-
CL487.Contig1	1894	441	4130	109.21	1055.69	3.27302	Up	0	0	-	-	-	-	gi|195128267|ref|XP_002008586.1|/3.45446e-16/GI11734 [Drosophila mojavensis]
CL13.Contig1	6106	3	28	0.230445	2.22008	3.26812	Up	1.68069e-06	2.01533e-05	-	-	-	-	-
Unigene31320	508	3	28	2.76988	26.6847	3.26812	Up	1.68069e-06	2.01461e-05	K01310|1|6e-33|140|dpo:Dpse_GA19618|chymotrypsin [EC:3.4.21.1];K09640|2|2e-28|125|dse:Dsec_GM14740|transmembrane protease, serine 9 [EC:3.4.21.-];K01362|4|3e-25|114|dpo:Dpse_GA15953|[EC:3.4.21.-]	-	GO:0070011//peptidase activity, acting on L-amino acid peptides	-	gi|24496454|gb|AAN60085.1|/2.67407e-62/phosphotrypsin [Glossina fuscipes fuscipes]
CL3519.Contig1	1789	3	28	0.786529	7.57733	3.26812	Up	1.68069e-06	2.01389e-05	-	-	-	-	gi|195383878|ref|XP_002050652.1|/1.04823e-83/GJ22276 [Drosophila virilis]
Unigene29758	284	4	37	6.6061	63.0742	3.25518	Up	3.27e-08	4.6912e-07	-	-	-	-	gi|198460577|ref|XP_002138859.1|/7.7026e-46/GA25040 [Drosophila pseudoobscura pseudoobscura]
Unigene13382	265	4	37	7.07975	67.5965	3.25518	Up	3.27e-08	4.68919e-07	-	-	-	-	gi|195379128|ref|XP_002048333.1|/1.64864e-11/GJ11407 [Drosophila virilis]
Unigene1008	1503	4	37	1.24826	11.9182	3.25518	Up	3.27e-08	4.69321e-07	-	-	-	-	gi|312374913|gb|EFR22379.1|/3.56437e-42/hypothetical protein AND_15349 [Anopheles darlingi]
Unigene6303	4270	70	644	7.68907	73.0174	3.24736	Up	2.10128e-121	2.49821e-119	-	-	-	-	gi|241563460|ref|XP_002401713.1|/7.42613e-07/cell division protein FtsJ, putative [Ixodes scapularis]
CL3592.Contig1	1343	11	101	3.84167	36.4094	3.24451	Up	2.90746e-20	8.66475e-19	-	-	-	-	-
Unigene12991	402	15	137	17.5012	164.992	3.23687	Up	6.054e-27	2.19667e-25	-	-	-	-	gi|51557703|gb|AAU06491.1|/3.24281e-07/putative salivary protein [Culicoides sonorensis]
Unigene5812	860	52	473	28.3602	266.275	3.23098	Up	3.36506e-89	2.98467e-87	K01873|1|2e-09|63.2|tca:662504|valyl-tRNA synthetase [EC:6.1.1.9];K01183|2|6e-09|62.0|phu:Phum_PHUM257700|chitinase [EC:3.2.1.14]	-	-	-	gi|195108929|ref|XP_001999045.1|/5.0123e-33/GI24300 [Drosophila mojavensis]
Unigene37221	1120	3	27	1.25634	11.6712	3.21565	Up	3.1059e-06	3.58456e-05	K09377|1|1e-27|124|cbr:CBG09030|cysteine and glycine-rich protein	GO:0043231//intracellular membrane-bounded organelle	GO:0046914//transition metal ion binding	GO:0060537//muscle tissue development	gi|312285694|gb|ADQ64537.1|/9.01311e-42/hypothetical protein [Bactrocera oleae]
Unigene13752	470	22	198	21.9547	203.956	3.21565	Up	4.44886e-38	2.05168e-36	-	-	-	-	-
CL420.Contig1	1352	3	27	1.04075	9.66842	3.21565	Up	3.1059e-06	3.5858e-05	-	-	-	-	gi|195051998|ref|XP_001993214.1|/7.39899e-28/GH13198 [Drosophila grimshawi]
CL6192.Contig1	1237	5	45	1.89585	17.6121	3.21565	Up	1.20366e-09	1.97335e-08	-	GO:0012505//endomembrane system	-	GO:0046907//intracellular transport	gi|195469822|ref|XP_002099835.1|/8.48463e-44/GE16715 [Drosophila yakuba]
CL1889.Contig1	1215	6	53	2.31621	21.1187	3.18868	Up	4.4936e-11	8.24163e-10	-	-	-	-	gi|194760223|ref|XP_001962341.1|/5.59853e-08/GF14487 [Drosophila ananassae]
CL311.Contig1	2083	25	218	5.6293	50.6682	3.17005	Up	3.11102e-41	1.53162e-39	K01415|1|1e-11|72.8|nve:NEMVE_v1g229362|endothelin-converting enzyme [EC:3.4.24.71];K06577|3|6e-10|67.0|tgu:100232685|Kell blood group glycoprotein [EC:3.4.24.-]	-	-	-	gi|194760111|ref|XP_001962285.1|/7.80844e-33/GF14519 [Drosophila ananassae]
CL35.Contig3	2112	35	304	7.7728	69.6864	3.16437	Up	8.4193e-57	5.16985e-55	K10724|1|2e-103|377|dgr:Dgri_GH12758|ecdysone oxidase [EC:1.1.3.16];K00108|2|2e-103|377|dme:Dmel_CG9509|choline dehydrogenase [EC:1.1.99.1]	-	-	GO:0009888//tissue development	gi|24642051|ref|NP_572983.1|/1.23766e-102/CG9509 [Drosophila melanogaster]
CL751.Contig1	926	3	26	1.51955	13.5935	3.1612	Up	5.72194e-06	6.36073e-05	-	-	-	-	gi|40457592|gb|AAR86938.1|/1.09919e-52/reverse transcriptase [Drosophila melanogaster]
CL7.Contig11	1817	3	26	0.774408	6.92766	3.1612	Up	5.72194e-06	6.35651e-05	K00688|1|4e-56|219|ame:409267|starch phosphorylase [EC:2.4.1.1]	GO:0005783//endoplasmic reticulum	-	GO:0002118//aggressive behavior	gi|198472493|ref|XP_002133057.1|/5.11433e-94/GA28881 [Drosophila pseudoobscura pseudoobscura]
Unigene15395	704	3	26	1.99872	17.8801	3.1612	Up	5.72194e-06	6.35862e-05	-	-	-	-	-
Unigene14857	2202	5	43	1.06502	9.45408	3.15006	Up	4.0548e-09	6.38241e-08	K01104|1|6e-34|146|dpo:Dpse_GA12840|protein-tyrosine phosphatase [EC:3.1.3.48];K06252|3|5e-19|97.1|bfo:BRAFLDRAFT_124749|tenascin	GO:0005886//plasma membrane	-	GO:0048731;GO:0007165//signal transduction;GO:0009653//anatomical structure morphogenesis	gi|195439226|ref|XP_002067532.1|/1.56875e-39/GK16477 [Drosophila willistoni]
CL5309.Contig1	706	52	446	34.5464	305.843	3.14619	Up	3.90506e-82	3.20894e-80	K09620|1|3e-18|92.4|mdo:100012135|kallikrein 11 [EC:3.4.21.-];K08665|2|6e-18|91.3|dre:100536154|hepsin (transmembrane protease, serine 1) [EC:3.4.21.-];K09635|4|6e-18|91.3|aml:100463771|transmembrane protease, serine 4;K09640|5|8e-18|90.9|spu:761976|transmembrane protease, serine 9 [EC:3.4.21.-]	-	GO:0004175//endopeptidase activity	GO:0019538//protein metabolic process	gi|195386774|ref|XP_002052079.1|/6.25394e-67/GJ17354 [Drosophila virilis]
Unigene29759	371	7	60	8.84968	78.2971	3.14526	Up	3.1009e-12	6.22166e-11	-	-	-	-	gi|194754397|ref|XP_001959481.1|/2.06701e-54/GF12034 [Drosophila ananassae]
Unigene12748	1818	16	137	4.12791	36.4834	3.14376	Up	2.9826e-26	1.05483e-24	-	-	-	-	-
CL2118.Contig1	803	18	154	10.5138	92.8482	3.14259	Up	2.5255e-29	9.72129e-28	-	-	-	-	-
Unigene12786	959	51	436	24.9434	220.108	3.14148	Up	3.23456e-80	2.57589e-78	-	-	-	-	gi|374082400|gb|AEY81370.1|/2.76692e-70/take out [Bactrocera dorsalis]
Unigene5356	896	37	316	19.3686	170.745	3.14005	Up	1.47735e-58	9.32792e-57	K04659|1|2e-06|53.9|phu:Phum_PHUM370970|thrombospondin	-	-	-	gi|28571705|ref|NP_788674.1|/1.6069e-37/CG9297, isoform B [Drosophila melanogaster]
Unigene13215	638	8	68	5.88129	51.6008	3.13319	Up	1.17723e-13	2.62777e-12	K06560|1|3e-11|68.9|cin:100186027|mannose receptor, C type	-	-	-	gi|89112793|gb|ABD60990.1|/1.63771e-25/lectin [Glossina morsitans morsitans]
Unigene6159	2542	18	152	3.32124	28.9492	3.12373	Up	8.38026e-29	3.18916e-27	K10151|1|3e-93|343|dgr:Dgri_GH12170|cyclin D2	GO:0043231//intracellular membrane-bounded organelle	-	GO:0009987//cellular process	gi|195175414|ref|XP_002028449.1|/2.46222e-92/GL20678 [Drosophila persimilis]
Unigene15069	934	5	42	2.51088	21.7706	3.11611	Up	7.41856e-09	1.1285e-07	-	-	-	-	gi|194766892|ref|XP_001965558.1|/9.12406e-63/GF22389 [Drosophila ananassae]
Unigene26927	1234	5	42	1.90046	16.4779	3.11611	Up	7.41856e-09	1.12953e-07	-	-	-	-	-
Unigene38145	488	5	42	4.80567	41.6675	3.11611	Up	7.41856e-09	1.13055e-07	-	-	-	-	-
Unigene15429	2213	5	42	1.05972	9.18832	3.11611	Up	7.41856e-09	1.12902e-07	K12385|1|6e-98|359|dan:Dana_GF14130|Niemann-Pick C1 protein	GO:0016020//membrane	-	GO:0006066//alcohol metabolic process;GO:0030301//cholesterol transport;GO:0006694//steroid biosynthetic process	gi|194761678|ref|XP_001963055.1|/4.83044e-97/GF14130 [Drosophila ananassae]
Unigene28719	1203	5	42	1.94943	16.9025	3.11611	Up	7.41856e-09	1.13004e-07	K05673|1|2e-87|323|dpo:Dpse_GA18260|ATP-binding cassette, subfamily C (CFTR/MRP), member 4	GO:0031224//intrinsic to membrane	GO:0017111//nucleoside-triphosphatase activity;GO:0015405;GO:0032559	GO:0006810//transport;GO:0009207	gi|442620000|ref|NP_001262747.1|/1.04926e-91/CG4562, isoform E [Drosophila melanogaster]
CL1892.Contig1	796	17	142	10.0017	86.3661	3.10801	Up	7.06404e-27	2.55487e-25	K06468|1|1e-11|70.5|rno:171075|Fc receptor, IgE, low affinity II;K06560|2|2e-11|70.1|gga:771888|mannose receptor, C type	-	-	-	gi|195131651|ref|XP_002010259.1|/2.2499e-29/GI14792 [Drosophila mojavensis]
Unigene28621	297	3	25	4.73771	40.7523	3.10462	Up	1.05066e-05	0.000112147	-	-	-	-	-
Unigene12989	221	33	273	70.0366	598.052	3.09409	Up	4.21664e-50	2.33672e-48	-	-	GO:0004175//endopeptidase activity	GO:0019538//protein metabolic process	gi|119567604|gb|ABL84270.1|/1.88357e-23/aspartic protease [Musca domestica]
CL5.Contig14	1320	68	560	24.1623	205.391	3.08755	Up	7.26684e-101	7.22954e-99	-	-	-	-	-
CL3188.Contig1	1275	36	295	13.2433	112.016	3.08037	Up	8.72668e-54	5.13297e-52	K01046|1|3e-81|302|dme:Dmel_CG8093|triacylglycerol lipase [EC:3.1.1.3];K14452|5|3e-66|253|bta:281283|gastric triacylglycerol lipase [EC:3.1.1.3]	-	-	-	gi|195110301|ref|XP_001999720.1|/1.67459e-159/GI24674 [Drosophila mojavensis]
CL55.Contig4	2104	217	1766	48.3746	406.362	3.07044	Up	0	0	K01379|1|1e-93|345|dmo:Dmoj_GI19550|cathepsin D [EC:3.4.23.5]	-	GO:0016787//hydrolase activity	-	gi|122938522|gb|ABM69085.1|/0/aspartic proteinase AspMD02 [Musca domestica]
Unigene12806	349	52	420	69.8846	582.629	3.05953	Up	2.11538e-75	1.61187e-73	-	-	GO:0042302//structural constituent of cuticle	-	gi|194863487|ref|XP_001970465.1|/2.43692e-15/GG23356 [Drosophila erecta]
Unigene12844	267	67	538	117.697	975.527	3.0511	Up	7.39016e-96	7.03892e-94	-	-	-	-	-
Unigene26735	1496	8	64	2.5082	20.7117	3.04573	Up	1.29202e-12	2.66079e-11	-	-	-	-	gi|281366731|ref|NP_001104391.2|/1.53676e-162/unextended, isoform E [Drosophila melanogaster]
Unigene30120	2790	3	24	0.504337	4.16462	3.04573	Up	1.92241e-05	0.000196802	K09291|1|0.0|844|dvi:Dvir_GJ20063|nucleoprotein TPR	GO:0044430//cytoskeletal part;GO:0005634//nucleus	-	GO:0007051//spindle organization	gi|195383978|ref|XP_002050701.1|/0/GJ20063 [Drosophila virilis]
CL3955.Contig1	2728	3	24	0.515799	4.25927	3.04573	Up	1.92241e-05	0.000196862	K05727|1|2e-143|510|dvi:Dvir_GJ24168|dedicator of cytokinesis 3/4/5	-	-	-	gi|195390604|ref|XP_002053958.1|/1.65468e-142/GJ24168 [Drosophila virilis]
Unigene6447	322	4	32	5.8265	48.113	3.04573	Up	6.7906e-07	8.52372e-06	-	-	-	-	gi|47559073|gb|AAT35580.1|/1.37133e-10/antimicrobial peptide attacin A1, partial [Glossina morsitans morsitans]
Unigene13312	502	4	32	3.73732	30.8613	3.04573	Up	6.7906e-07	8.52053e-06	K14721|1|2e-07|55.1|phu:Phum_PHUM540970|DNA-directed RNA polymerase III subunit RPC5;K03006|3|5e-07|53.9|nve:NEMVE_v1g229643|DNA-directed RNA polymerase II subunit RPB1 [EC:2.7.7.6]	-	-	-	gi|194754397|ref|XP_001959481.1|/5.25215e-87/GF12034 [Drosophila ananassae]
Unigene33314	1887	3	24	0.745681	6.15755	3.04573	Up	1.92241e-05	0.000196742	K06277|1|2e-126|453|dpo:Dpse_GA16131|Rap guanine nucleotide exchange factor (GEF) 1	-	GO:0005083//small GTPase regulator activity	GO:0007264//small GTPase mediated signal transduction	gi|198471312|ref|XP_001355576.2|/2.02053e-125/GA16131 [Drosophila pseudoobscura pseudoobscura]
CL527.Contig1	1644	5	40	1.4265	11.7795	3.04573	Up	2.4663e-08	3.58732e-07	-	-	-	-	-
CL884.Contig1	3337	27	215	3.79499	31.1925	3.03903	Up	4.12212e-39	1.94104e-37	K01897|1|0.0|1339|dmo:Dmoj_GI11830|long-chain acyl-CoA synthetase [EC:6.2.1.3]	-	GO:0015645//fatty acid ligase activity	-	gi|195127926|ref|XP_002008418.1|/0/GI11830 [Drosophila mojavensis]
Unigene12843	394	122	956	145.234	1174.71	3.01585	Up	4.85502e-167	7.67803e-165	-	-	GO:0005214//structural constituent of chitin-based cuticle	GO:0002168//instar larval development;GO:0050794//regulation of cellular process;GO:0006351//transcription, DNA-dependent	gi|125809713|ref|XP_001361218.1|/3.2417e-28/GA14215 [Drosophila pseudoobscura pseudoobscura]
CL3849.Contig1	3620	6	47	0.777403	6.28576	3.01535	Up	1.65564e-09	2.68806e-08	K13579|1|0.0|890|dwi:Dwil_GK21070|bone morphogenetic protein receptor type-1, invertebrate	GO:0016020//membrane;GO:0005770//late endosome	GO:0019838//growth factor binding;GO:0005024//transforming growth factor beta-activated receptor activity;GO:0032559	GO:0007448//anterior/posterior pattern specification, imaginal disc;GO:0045704;GO:0007179//transforming growth factor beta receptor signaling pathway;GO:0016337//cell-cell adhesion;GO:0048870//cell motility;GO:0019827//stem cell maintenance;GO:0001700//embryonic development via the syncytial blastoderm;GO:0048592//eye morphogenesis;GO:0001709//cell fate determination;GO:0007281//germ cell develop…	gi|195443036|ref|XP_002069245.1|/0/GK21070 [Drosophila willistoni]
Unigene29488	1117	19	146	7.97818	63.2802	2.98762	Up	1.3465e-26	4.83343e-25	-	-	-	-	-
CL1830.Contig1	1235	3	23	1.13935	9.01632	2.98432	Up	3.50418e-05	0.000343021	-	-	-	-	-
Unigene28588	932	3	23	1.50976	11.9476	2.98432	Up	3.50418e-05	0.000343121	-	-	-	-	-
CL173.Contig1	2550	3	23	0.551804	4.36673	2.98432	Up	3.50418e-05	0.000343522	K03257|1|7e-52|206|ame:411989|translation initiation factor 4A;K12737|3|7e-21|103|ame:725211|peptidyl-prolyl cis-trans isomerase SDCCAG10 [EC:5.2.1.8]	-	-	-	gi|195384754|ref|XP_002051077.1|/3.58211e-75/GJ14131 [Drosophila virilis]
Unigene26734	3584	3	23	0.392606	3.10691	2.98432	Up	3.50418e-05	0.000343221	K06252|1|2e-34|149|cin:100178031|tenascin	GO:0016021//integral to membrane	GO:0004620//phospholipase activity;GO:0016740//transferase activity;GO:0048037//cofactor binding	GO:0065008;GO:0044238//primary metabolic process;GO:0042051//compound eye photoreceptor development;GO:0007365//periodic partitioning;GO:0007165//signal transduction	gi|195428417|ref|XP_002062269.1|/0/GK17453 [Drosophila willistoni]
Unigene1393	1400	3	23	1.00507	7.95368	2.98432	Up	3.50418e-05	0.000343422	K06233|1|0.0|942|dpe:Dper_GL16506|low density lipoprotein-related protein 2	-	-	-	gi|195164031|ref|XP_002022852.1|/0/GL16506 [Drosophila persimilis]
Unigene27063	2903	3	23	0.484705	3.83574	2.98432	Up	3.50418e-05	0.000342821	K10398|1|0.0|994|dvi:Dvir_GJ13211|kinesin family member 11	-	-	-	gi|195376535|ref|XP_002047052.1|/0/GJ13211 [Drosophila virilis]
Unigene27482	3751	3	23	0.375127	2.96858	2.98432	Up	3.50418e-05	0.000342921	-	-	-	GO:0009987//cellular process	gi|195391170|ref|XP_002054236.1|/6.59648e-44/GJ22914 [Drosophila virilis]
Unigene23725	524	3	23	2.6853	21.2503	2.98432	Up	3.50418e-05	0.000343322	-	-	-	GO:0008306//associative learning	gi|195492347|ref|XP_002093951.1|/1.76244e-14/GE20471 [Drosophila yakuba]
Unigene13548	242	110	843	213.197	1686.48	2.98375	Up	6.06222e-146	8.16257e-144	-	-	-	-	-
Unigene15869	618	14	107	10.6253	83.8231	2.97984	Up	8.14406e-20	2.38468e-18	-	-	-	-	-
CL7784.Contig1	876	14	107	7.49597	59.1355	2.97984	Up	8.14406e-20	2.38676e-18	K00134|1|1e-72|273|dya:Dyak_GE17231|glyceraldehyde 3-phosphate dehydrogenase [EC:1.2.1.12]	GO:0031672//A band;GO:0031674//I band;GO:0015630//microtubule cytoskeleton	GO:0000166//nucleotide binding	GO:0006007//glucose catabolic process	gi|308230147|gb|ADO24527.1|/3.31502e-72/glyceraldehyde-3-phosphate dehydrogenase [Bactrocera dorsalis]
Unigene13199	406	43	328	49.6759	391.125	2.97701	Up	1.10405e-57	6.82941e-56	-	-	-	-	gi|195504145|ref|XP_002098955.1|/2.4673e-07/m1 [Drosophila yakuba]
CL6838.Contig1	1374	5	38	1.70682	13.3895	2.97172	Up	8.1193e-08	1.123e-06	K04498|1|2e-27|124|dvi:Dvir_GJ19060|E1A/CREB-binding protein [EC:2.3.1.48]	GO:0043231//intracellular membrane-bounded organelle;GO:0043234//protein complex	GO:0046914//transition metal ion binding;GO:0010484//H3 histone acetyltransferase activity;GO:0005515//protein binding;GO:0003713//transcription coactivator activity	GO:0043967//histone H4 acetylation;GO:0007166//cell surface receptor signaling pathway;GO:0007626//locomotory behavior;GO:0006357//regulation of transcription from RNA polymerase II promoter;GO:0001752//compound eye photoreceptor fate commitment;GO:0048534;GO:0007067//mitosis;GO:0043966//histone H3 acetylation;GO:0001505//regulation of neurotransmitter levels;GO:0007623//circadian rhythm	gi|442615712|ref|NP_001259387.1|/1.86887e-26/nejire, isoform E [Drosophila melanogaster]
Unigene13086	871	12	91	6.462	50.5815	2.96856	Up	5.40186e-17	1.41601e-15	K02880|1|8e-90|330|dwi:Dwil_GK16300|large subunit ribosomal protein L17e	GO:0015934//large ribosomal subunit	GO:0005198//structural molecule activity	GO:0007052//mitotic spindle organization;GO:0010467//gene expression	gi|195438590|ref|XP_002067217.1|/6.60707e-89/GK16300 [Drosophila willistoni]
Unigene26999	451	7	53	7.2799	56.8941	2.96629	Up	2.02778e-10	3.52987e-09	-	-	-	-	gi|195014203|ref|XP_001983979.1|/5.21768e-18/GH16191 [Drosophila grimshawi]
Unigene1293	1100	6	45	2.55836	19.8056	2.95262	Up	5.4191e-09	8.39973e-08	K00698|1|0.0|703|dwi:Dwil_GK11226|chitin synthase [EC:2.4.1.16]	GO:0031224//intrinsic to membrane	GO:0008375//acetylglucosaminyltransferase activity	GO:0016331//morphogenesis of embryonic epithelium;GO:0040003//chitin-based cuticle development;GO:0035151//regulation of tube size, open tracheal system;GO:0006031//chitin biosynthetic process	gi|433687478|gb|AGB51153.1|/0/chitin synthase 1 variant B [Bactrocera dorsalis]
Unigene1155	1984	4	30	0.945632	7.32062	2.95262	Up	2.23998e-06	2.63601e-05	K05743|1|6e-166|585|cqu:CpipJ_CPIJ000717|LIM domain kinase 1 [EC:2.7.11.1]	-	GO:0004672//protein kinase activity;GO:0005488//binding	GO:0010769//regulation of cell morphogenesis involved in differentiation;GO:0001736//establishment of planar polarity;GO:0001654//eye development;GO:0006464//cellular protein modification process;GO:0007416//synapse assembly	gi|170028799|ref|XP_001842282.1|/4.72353e-165/LIM domain kinase 1 [Culex quinquefasciatus]
Unigene12850	268	4	30	7.0005	54.1944	2.95262	Up	2.23998e-06	2.63693e-05	K13163|1|4e-07|53.5|dvi:Dvir_GJ20452|male-specific lethal 1;K09093|3|9e-06|48.9|spu:575350|aryl hydrocarbon receptor	-	-	-	gi|195387978|ref|XP_002052669.1|/3.55738e-06/GJ20452 [Drosophila virilis]
CL7162.Contig1	2053	12	89	2.74155	20.9879	2.9365	Up	1.74888e-16	4.47936e-15	-	-	GO:0005543//phospholipid binding	GO:0009987//cellular process	gi|195438515|ref|XP_002067182.1|/0/GK24153 [Drosophila willistoni]
Unigene13473	2030	32	237	7.39363	56.5224	2.93447	Up	1.59636e-41	7.91735e-40	K08270|1|6e-09|63.5|ecb:100072811|DNA-damage-inducible transcript 4	GO:0044424//intracellular part	-	GO:0001700//embryonic development via the syncytial blastoderm;GO:0033554//cellular response to stress;GO:0009966//regulation of signal transduction;GO:0012501//programmed cell death;GO:0040008//regulation of growth	gi|195427357|ref|XP_002061743.1|/2.65562e-62/GK17162 [Drosophila willistoni]
CL8708.Contig1	2053	82	607	18.7339	143.142	2.93373	Up	8.39386e-104	8.57991e-102	K14165|1|2e-107|390|dvi:Dvir_GJ15313|dual specificity phosphatase [EC:3.1.3.16 3.1.3.48]	-	GO:0004721//phosphoprotein phosphatase activity	GO:0006796//phosphate-containing compound metabolic process;GO:0006464//cellular protein modification process	gi|195400703|ref|XP_002058955.1|/1.36511e-106/GJ15313 [Drosophila virilis]
CL5.Contig6	1674	267	1974	74.81	570.9	2.93194	Up	0	0	-	-	-	-	-
Unigene15354	944	3	22	1.49057	11.2829	2.92019	Up	6.36148e-05	0.000598432	-	-	-	-	-
CL4832.Contig1	1867	3	22	0.753669	5.70488	2.92019	Up	6.36148e-05	0.000598265	K06630|1|8e-127|454|dmo:Dmoj_GI20537|tyrosine 3-monooxygenase/tryptophan 5-monooxygenase activation protein	GO:0043231//intracellular membrane-bounded organelle;GO:0015630//microtubule cytoskeleton;GO:0045171//intercellular bridge	GO:0008047//enzyme activator activity;GO:0046983//protein dimerization activity;GO:0030291//protein serine/threonine kinase inhibitor activity;GO:0042802//identical protein binding	GO:0000278//mitotic cell cycle;GO:0007017//microtubule-based process;GO:0031647//regulation of protein stability;GO:0001745//compound eye morphogenesis;GO:0003006//developmental process involved in reproduction;GO:0006587//serotonin biosynthetic process from tryptophan;GO:0044267//cellular protein metabolic process;GO:0008306//associative learning;GO:0007264//small GTPase mediated signal transduc…	gi|194754441|ref|XP_001959503.1|/6.84506e-126/GF12019 [Drosophila ananassae]
Unigene13718	896	217	1583	113.594	855.345	2.91262	Up	8.28e-266	1.99715e-263	-	-	-	-	gi|195379764|ref|XP_002048646.1|/5.56139e-14/GJ14086 [Drosophila virilis]
CL46.Contig1	3304	4	29	0.567837	4.24939	2.90371	Up	4.04844e-06	4.61988e-05	K03254|1|7e-112|327|dse:Dsec_GM10701|translation initiation factor 3 subunit A;K10249|3|2e-108|394|dan:Dana_GF16560|elongation of very long chain fatty acids protein 4;K10250|5|3e-77|291|dre:327274|elongation of very long chain fatty acids protein 7	GO:0031224//intrinsic to membrane	-	-	gi|195036914|ref|XP_001989913.1|/1.41939e-143/GH18533 [Drosophila grimshawi]
Unigene29518	2441	4	29	0.768592	5.75173	2.90371	Up	4.04844e-06	4.62145e-05	K12605|1|1e-41|172|ame:552826|CCR4-NOT transcription complex subunit 2	-	-	-	gi|194744156|ref|XP_001954561.1|/8.39717e-82/GF18331 [Drosophila ananassae]
Unigene29386	626	4	29	2.99702	22.4281	2.90371	Up	4.04844e-06	4.61831e-05	-	-	-	-	gi|440902532|gb|ELR53315.1|/1.01937e-06/hypothetical protein M91_20997, partial [Bos grunniens mutus]
CL8481.Contig1	1681	4	29	1.11608	8.35216	2.90371	Up	4.04844e-06	4.61674e-05	-	GO:0044424//intracellular part	GO:0005515//protein binding	GO:0033036;GO:0001745//compound eye morphogenesis	gi|195046432|ref|XP_001992152.1|/0/GH24603 [Drosophila grimshawi]
Unigene12719	1081	44	318	19.0911	142.42	2.89918	Up	1.61398e-54	9.59429e-53	-	-	-	-	gi|194760223|ref|XP_001962341.1|/2.49181e-09/GF14487 [Drosophila ananassae]
CL953.Contig1	884	84	607	44.5688	332.433	2.89896	Up	1.49063e-102	1.50986e-100	-	-	-	-	-
CL236.Contig1	2900	18	130	2.91124	21.7027	2.89817	Up	3.70808e-23	1.20935e-21	-	-	-	-	gi|194895151|ref|XP_001978193.1|/9.23429e-83/GG19469 [Drosophila erecta]
Unigene27806	1275	5	36	1.83935	13.6698	2.89372	Up	2.64442e-07	3.4988e-06	-	-	-	-	gi|62484261|ref|NP_611475.3|/8.97726e-20/CG8920, isoform B [Drosophila melanogaster]
Unigene13754	340	5	36	6.89755	51.2616	2.89372	Up	2.64442e-07	3.49741e-06	-	-	-	-	-
Unigene29345	1862	27	194	6.80123	50.4418	2.89075	Up	9.21794e-34	3.947e-32	K01426|1|2e-162|573|dpo:Dpse_GA20678|amidase [EC:3.5.1.4];K15528|3|5e-25|116|xla:100036968|fatty acid amide hydrolase [EC:3.5.1.99]	-	-	-	gi|195143569|ref|XP_002012770.1|/7.7254e-162/GL23753 [Drosophila persimilis]
CL6286.Contig1	1110	6	43	2.53531	18.7549	2.88703	Up	1.75725e-08	2.59082e-07	-	-	-	-	-
CL358.Contig1	4091	18	129	2.0637	15.2661	2.88703	Up	6.63276e-23	2.14857e-21	-	-	-	-	gi|198470366|ref|XP_001355299.2|/3.04323e-77/GA16961 [Drosophila pseudoobscura pseudoobscura]
Unigene26760	1741	9	64	2.42464	17.7971	2.8758	Up	5.48482e-12	1.0817e-10	K11840|1|2e-88|327|dwi:Dwil_GK13174|ubiquitin carboxyl-terminal hydrolase 9/24 [EC:3.1.2.15]	GO:0044424//intracellular part	GO:0016790//thiolester hydrolase activity;GO:0019783//small conjugating protein-specific protease activity	GO:0016192//vesicle-mediated transport;GO:0007276//gamete generation;GO:0040023//establishment of nucleus localization;GO:0001745//compound eye morphogenesis;GO:0019941//modification-dependent protein catabolic process;GO:0030162//regulation of proteolysis;GO:0070646//protein modification by small protein removal	gi|195452542|ref|XP_002073399.1|/1.98111e-87/GK13174 [Drosophila willistoni]
Unigene29427	6549	9	63	0.644572	4.6573	2.85308	Up	9.81264e-12	1.90057e-10	K02085|1|0.0|1053|dse:Dsec_GM12280|adenomatosis polyposis coli protein	GO:0044464//cell part	-	GO:0009653//anatomical structure morphogenesis;GO:0016055//Wnt receptor signaling pathway;GO:0048513//organ development;GO:0030154//cell differentiation;GO:0007399//nervous system development	gi|195341039|ref|XP_002037119.1|/0/GM12280 [Drosophila sechellia]
CL3861.Contig1	3766	7	49	0.871809	6.29918	2.85308	Up	2.11808e-09	3.40263e-08	K04450|1|6e-26|120|ptr:739083|activating transcription factor 2;K08878|2|2e-23|112|cin:100176232|breakpoint cluster region protein [EC:2.7.11.1];K02649|3|6e-21|104|bfo:BRAFLDRAFT_91712|phosphoinositide-3-kinase, regulatory subunit;K05732|5|4e-20|101|acs:100562182|glucocorticoid receptor DNA-binding factor 1	-	-	GO:0007411//axon guidance	gi|195345199|ref|XP_002039160.1|/0/GM16986 [Drosophila sechellia]
Unigene6011	290	5	35	8.08678	58.4303	2.85308	Up	4.7517e-07	6.08984e-06	-	-	-	-	-
CL6651.Contig1	1039	9	63	4.06285	29.3558	2.85308	Up	9.81264e-12	1.89947e-10	-	-	GO:0042302//structural constituent of cuticle	-	gi|195496246|ref|XP_002095611.1|/1.28388e-31/GE19605 [Drosophila yakuba]
CL6131.Contig1	3640	6	42	0.773132	5.5862	2.85308	Up	3.15254e-08	4.53238e-07	-	-	-	-	gi|195440596|ref|XP_002068126.1|/1.34845e-126/GK12426 [Drosophila willistoni]
CL6413.Contig1	910	5	35	2.57711	18.6207	2.85308	Up	4.7517e-07	6.09217e-06	-	-	-	-	-
CL2759.Contig1	2831	10	70	1.65678	11.9709	2.85308	Up	6.74186e-13	1.42429e-11	K03900|1|0.0|1060|dwi:Dwil_GK17098|von Willebrand factor	-	-	-	gi|195427135|ref|XP_002061634.1|/0/GK17098 [Drosophila willistoni]
Unigene5815	2060	74	513	16.8488	120.564	2.83909	Up	4.2728e-85	3.64514e-83	K00850|1|0.0|989|dan:Dana_GF12020|6-phosphofructokinase [EC:2.7.1.11]	GO:0043231//intracellular membrane-bounded organelle;GO:0005694//chromosome	GO:0003676//nucleic acid binding;GO:0008443//phosphofructokinase activity;GO:0000166//nucleotide binding	GO:0006007//glucose catabolic process;GO:0016568//chromatin modification	gi|194754439|ref|XP_001959502.1|/0/GF12020 [Drosophila ananassae]
CL7852.Contig1	618	9	62	6.83058	48.5704	2.83	Up	1.75233e-11	3.32675e-10	-	-	-	-	-
CL3804.Contig1	3335	9	62	1.26576	9.00045	2.83	Up	1.75233e-11	3.32863e-10	K11255|1|6e-20|100|aag:AaeL_AAEL002382|nuclear receptor coactivator 2	GO:0005634//nucleus	GO:0005488//binding;GO:0003713//transcription coactivator activity	GO:0032501//multicellular organismal process;GO:0065007//biological regulation;GO:0048468//cell development	gi|385842594|gb|AFI80737.1|/1.50848e-84/Taiman [Bactrocera dorsalis]
CL5431.Contig1	4698	22	150	2.19641	15.4578	2.81511	Up	9.3612e-26	3.25236e-24	K09228|1|1e-12|77.4|bfo:BRAFLDRAFT_65388|KRAB domain-containing zinc finger protein	GO:0005622//intracellular	-	GO:0042461//photoreceptor cell development;GO:0007450//dorsal/ventral pattern formation, imaginal disc;GO:0009880//embryonic pattern specification;GO:0043409//negative regulation of MAPK cascade;GO:0007424//open tracheal system development;GO:0007320//insemination;GO:0001736//establishment of planar polarity;GO:0007169//transmembrane receptor protein tyrosine kinase signaling pathway;GO:0010669//…	gi|195439342|ref|XP_002067590.1|/2.33309e-110/GK16116 [Drosophila willistoni]
Unigene13088	239	94	640	184.473	1296.43	2.81306	Up	1.00095e-104	1.03577e-102	-	-	-	-	gi|76156026|gb|AAX27265.2|/4.89964e-08/SJCHGC02012 protein [Schistosoma japonicum]
Unigene26956	214	10	68	21.9174	153.838	2.81126	Up	2.14462e-12	4.33149e-11	-	-	-	-	-
CL218.Contig2	4254	5	34	0.551285	3.86945	2.81126	Up	8.51188e-07	1.05189e-05	-	-	-	-	gi|386770824|ref|NP_001246677.1|/0/CG43078, isoform G [Drosophila melanogaster]
Unigene29946	511	13	88	11.9324	83.3739	2.80472	Up	1.26709e-15	3.11907e-14	K03006|1|7e-13|73.6|nve:NEMVE_v1g229643|DNA-directed RNA polymerase II subunit RPB1 [EC:2.7.7.6]	-	-	-	gi|10801051|dbj|BAB16608.1|/1.17693e-89/210kDa protein [Sarcophaga peregrina]
Unigene23841	669	4	27	2.80438	19.5392	2.80061	Up	1.30824e-05	0.000137539	-	-	-	-	gi|194889389|ref|XP_001977074.1|/9.21734e-78/GG18831 [Drosophila erecta]
Unigene13296	451	8	54	8.31988	57.9676	2.80061	Up	4.57592e-10	7.74442e-09	-	-	-	-	-
CL8408.Contig1	815	23	155	13.2365	92.0751	2.79829	Up	2.0858e-26	7.42363e-25	-	-	-	-	-
CL2674.Contig1	1766	18	121	4.78063	33.1713	2.79466	Up	6.71946e-21	2.03876e-19	-	-	-	-	gi|194766279|ref|XP_001965252.1|/1.20394e-140/GF21063 [Drosophila ananassae]
Unigene1903	3885	7	47	0.845105	5.857	2.79296	Up	6.75394e-09	1.03303e-07	-	-	-	GO:0050896//response to stimulus;GO:0009887//organ morphogenesis;GO:0007399//nervous system development;GO:0030154//cell differentiation	gi|194766417|ref|XP_001965321.1|/4.01553e-52/GF20711 [Drosophila ananassae]
CL3151.Contig1	811	8	53	4.62672	31.639	2.77365	Up	8.1409e-10	1.35454e-08	K05666|1|1e-48|193|tgu:100222848|ATP-binding cassette, subfamily C (CFTR/MRP), member 2;K05665|2|3e-48|192|bta:281588|ATP-binding cassette, subfamily C (CFTR/MRP), member 1	GO:0031224//intrinsic to membrane	GO:0005253//anion channel activity;GO:0042623//ATPase activity, coupled;GO:0015405;GO:0032559	GO:0009207;GO:0015698//inorganic anion transport	gi|194861051|ref|XP_001969705.1|/2.50255e-108/GG23797 [Drosophila erecta]
Unigene5373	594	5	33	3.94809	26.8965	2.76819	Up	1.51981e-06	1.82765e-05	-	-	-	-	-
CL2485.Contig1	872	48	315	25.8183	174.889	2.75997	Up	2.29522e-51	1.29767e-49	K01373|1|1e-20|100|dmo:Dmoj_GI10216|cathepsin F [EC:3.4.22.41]	-	GO:0030414//peptidase inhibitor activity;GO:0070011//peptidase activity, acting on L-amino acid peptides	GO:0008152//metabolic process	gi|399335|sp|P31727.1|CYTA_SARPE/4.99166e-20/RecName: Full=Sarcocystatin-A; Flags: Precursor
Unigene5264	5198	121	793	10.9182	73.8593	2.75804	Up	1.15305e-126	1.40066e-124	K06115|1|0.0|2969|dwi:Dwil_GK16406|spectrin beta	GO:0043005//neuron projection;GO:0043232;GO:0044459//plasma membrane part;GO:0044444//cytoplasmic part;GO:0045202//synapse	GO:0035091//phosphatidylinositol binding;GO:0015631//tubulin binding	GO:0007269//neurotransmitter secretion;GO:0016198//axon choice point recognition;GO:0007019//microtubule depolymerization;GO:0008582//regulation of synaptic growth at neuromuscular junction	gi|195438976|ref|XP_002067407.1|/0/GK16406 [Drosophila willistoni]
CL760.Contig1	1685	4	26	1.11343	7.47036	2.74616	Up	2.33802e-05	0.000235184	-	GO:0031981//nuclear lumen	-	-	gi|18858031|ref|NP_572609.1|/8.02122e-62/CG15309, isoform A [Drosophila melanogaster]
Unigene24339	1475	4	26	1.27195	8.53394	2.74616	Up	2.33802e-05	0.000235113	K11804|1|7e-09|62.8|dpo:Dpse_GA20756|WD repeat-containing protein 42A	-	-	-	gi|125976752|ref|XP_001352409.1|/5.60125e-08/GA20756 [Drosophila pseudoobscura pseudoobscura]
CL993.Contig2	3717	4	26	0.504744	3.38648	2.74616	Up	2.33802e-05	0.000235254	K09275|1|3e-81|304|dvi:Dvir_GJ22192|transcription factor CP2 and related proteins	GO:0043231//intracellular membrane-bounded organelle	GO:0046914//transition metal ion binding	-	gi|195383588|ref|XP_002050508.1|/2.54085e-80/GJ22192 [Drosophila virilis]
Unigene15949	531	8	52	7.06641	47.4108	2.74616	Up	1.44509e-09	2.36223e-08	K04564|1|9e-43|172|mcc:574097|superoxide dismutase, Fe-Mn family [EC:1.15.1.1]	GO:0044429//mitochondrial part	GO:0046914//transition metal ion binding;GO:0016209//antioxidant activity;GO:0003824//catalytic activity	GO:0048731;GO:0033483;GO:0006355//regulation of transcription, DNA-dependent;GO:0008015//blood circulation;GO:0008283//cell proliferation;GO:0006801//superoxide metabolic process;GO:0000305//response to oxygen radical;GO:0051260//protein homooligomerization;GO:0043066//negative regulation of apoptotic process	gi|156332920|ref|XP_001619321.1|/5.21331e-78/hypothetical protein NEMVEDRAFT_v1g231554 [Nematostella vectensis]
Unigene8842	1867	4	26	1.00489	6.74213	2.74616	Up	2.33802e-05	0.000235043	-	-	-	-	gi|195390538|ref|XP_002053925.1|/0/GJ23075 [Drosophila virilis]
Unigene13621	211	48	311	106.7	713.586	2.74153	Up	2.22272e-50	1.23789e-48	-	-	-	-	gi|443725855|gb|ELU13256.1|/4.24959e-07/hypothetical protein CAPTEDRAFT_187150 [Capitella teleta]
CL3372.Contig1	1521	716	4600	220.794	1464.19	2.72933	Up	0	0	K02183|1|1e-18|87.4|mdo:100021688|calmodulin	-	GO:0046872//metal ion binding	-	gi|195016114|ref|XP_001984343.1|/3.52264e-58/GH16402 [Drosophila grimshawi]
CL574.Contig1	2167	5	32	1.08222	7.14923	2.7238	Up	2.7044e-06	3.14719e-05	-	-	-	-	gi|195447734|ref|XP_002071346.1|/8.51243e-06/GK25183 [Drosophila willistoni]
CL7570.Contig1	1229	5	32	1.90819	12.6057	2.7238	Up	2.7044e-06	3.14937e-05	K15501|1|2e-122|267|dvi:Dvir_GJ12674|serine/threonine-protein phosphatase 6 regulatory subunit 3	-	-	-	gi|195374718|ref|XP_002046150.1|/1.43236e-121/GJ12674 [Drosophila virilis]
Unigene903	1486	5	32	1.57817	10.4256	2.7238	Up	2.7044e-06	3.14609e-05	K06564|1|3e-129|462|dan:Dana_GF18566|insulin-like growth factor 2 receptor	-	-	-	gi|194745079|ref|XP_001955020.1|/2.45576e-128/GF18566 [Drosophila ananassae]
CL3292.Contig1	300	5	32	7.81722	51.6413	2.7238	Up	2.7044e-06	3.14828e-05	-	-	-	-	-
CL1634.Contig1	1605	147	937	42.9582	282.639	2.71796	Up	5.24438e-147	7.14749e-145	K13963|1|1e-98|360|dwi:Dwil_GK20885|serpin B	-	-	-	gi|83595241|gb|ABC25072.1|/3.65828e-125/serine protease inhibitor 1 [Glossina morsitans morsitans]
Unigene6043	356	6	38	7.90505	51.6775	2.70869	Up	3.17706e-07	4.17061e-06	-	-	-	-	-
Unigene27558	3242	6	38	0.868044	5.67465	2.70869	Up	3.17706e-07	4.16897e-06	K13097|1|5e-37|157|mmu:52463|methylcytosine dioxygenase [EC:1.14.11.-]	-	-	-	gi|195429100|ref|XP_002062602.1|/4.51792e-102/GK17629 [Drosophila willistoni]
Unigene5059	711	9	57	5.93713	38.8127	2.70869	Up	3.09058e-10	5.30015e-09	-	-	-	-	-
CL1531.Contig1	3671	84	530	10.7324	69.8972	2.70326	Up	1.96481e-83	1.64275e-81	K07189|1|0.0|638|dpo:Dpse_GA21917|protein phosphatase 1, regulatory (inhibitor) subunit 3	-	-	-	gi|125977814|ref|XP_001352940.1|/0/GA21917 [Drosophila pseudoobscura pseudoobscura]
Unigene5260	807	94	593	54.6334	355.754	2.70302	Up	3.88344e-93	3.60665e-91	K00505|1|1e-06|53.9|dme:Dmel_CG42639|tyrosinase [EC:1.14.18.1]	GO:0005576//extracellular region	-	GO:0006810//transport	gi|26891767|gb|AAN84514.1|/3.59694e-123/larval hexamerin Hex-L [Musca domestica]
Unigene5538	441	13	82	13.8264	90.0209	2.70284	Up	3.89534e-14	8.9329e-13	-	-	-	-	-
Unigene1928	3229	7	44	1.0168	6.5971	2.6978	Up	3.77422e-08	5.39149e-07	K04228|1|7e-68|259|dre:100151502|arginine vasopressin receptor 2;K15196|2|2e-28|129|hmg:100202027|transcription factor IIIB 90 kDa subunit;K00854|3|2e-21|105|spu:589304|xylulokinase [EC:2.7.1.17];K11465|4|3e-19|98.6|acs:100566993|sex comb on midleg-like protein 2;K03364|5|1e-08|63.2|spu:578716|cell division cycle 20-like protein 1, cofactor of APC complex	-	-	-	gi|60593115|gb|AAX28844.1|/2.33359e-175/reverse transcriptase [Drosophila melanogaster]
Unigene5500	1416	14	88	4.63733	30.0876	2.6978	Up	4.79374e-15	1.14882e-13	K09228|1|4e-85|315|ssc:100156843|KRAB domain-containing zinc finger protein	GO:0043231//intracellular membrane-bounded organelle	GO:0046914//transition metal ion binding	GO:0016055//Wnt receptor signaling pathway;GO:0007472//wing disc morphogenesis;GO:0006342//chromatin silencing;GO:0007346//regulation of mitotic cell cycle	gi|198473716|ref|XP_002132537.1|/0/GA25849 [Drosophila pseudoobscura pseudoobscura]
Unigene6169	1110	28	175	11.8315	76.3279	2.68958	Up	1.88298e-28	7.09334e-27	K13076|1|2e-11|70.5|hmg:100210913|delta8-fatty-acid desaturase [EC:1.14.19.4];K10226|2|3e-09|63.5|ssc:444997|fatty acid desaturase 2 (delta-6 desaturase) [EC:1.14.19.-];K10595|3|2e-08|60.5|tad:TRIADDRAFT_56425|E3 ubiquitin-protein ligase HERC2 [EC:6.3.2.19]	-	GO:0005506//iron ion binding	-	gi|195159820|ref|XP_002020776.1|/7.53428e-41/GL15857 [Drosophila persimilis]
Unigene2247	969	4	25	1.93615	12.4906	2.68958	Up	4.1607e-05	0.000402701	-	-	-	-	-
CL6510.Contig1	1099	8	50	3.41425	22.0263	2.68958	Up	4.5215e-09	7.08045e-08	-	-	-	-	-
Unigene9977	488	4	25	3.84453	24.8021	2.68958	Up	4.1607e-05	0.000402469	K08282|1|4e-59|226|dme:Dmel_CG8585|non-specific serine/threonine protein kinase [EC:2.7.11.1];K04955|2|6e-29|126|xtr:100487897|hyperpolarization activated cyclic nucleotide-gated potassium channel 2	GO:0016020//membrane	GO:0005216//ion channel activity	GO:0006811//ion transport	gi|62288212|gb|AAX78396.1|/2.75609e-63/hyperpolarization-activated ion channel variant DMIH-A1B2C2 [Drosophila melanogaster]
Unigene35335	437	4	25	4.29321	27.6966	2.68958	Up	4.1607e-05	0.000402353	-	-	-	-	-
CL968.Contig1	1071	4	25	1.75176	11.3011	2.68958	Up	4.1607e-05	0.000402585	-	-	-	-	-
Unigene6390	756	9	56	5.58373	35.862	2.68316	Up	5.4525e-10	9.18162e-09	-	-	-	-	-
CL2106.Contig1	425	91	565	100.428	643.617	2.68004	Up	5.2425e-88	4.60119e-86	-	-	GO:0005214//structural constituent of chitin-based cuticle	GO:0002168//instar larval development	gi|195427761|ref|XP_002061945.1|/1.9045e-28/GK17271 [Drosophila willistoni]
CL402.Contig1	883	104	644	55.2429	353.097	2.6762	Up	6.49764e-100	6.40725e-98	K01310|1|4e-117|421|dpo:Dpse_GA19618|chymotrypsin [EC:3.4.21.1];K09640|2|7e-71|267|dse:Dsec_GM14740|transmembrane protease, serine 9 [EC:3.4.21.-]	-	GO:0004175//endopeptidase activity	GO:0019538//protein metabolic process	gi|195171251|ref|XP_002026420.1|/7.67807e-117/GL15536 [Drosophila persimilis]
Unigene29184	6945	28	173	1.89099	12.0599	2.673	Up	5.79546e-28	2.15415e-26	K04228|1|2e-106|389|dre:100151502|arginine vasopressin receptor 2;K15196|2|1e-37|160|hmg:100202027|transcription factor IIIB 90 kDa subunit;K03364|3|4e-29|132|spu:578716|cell division cycle 20-like protein 1, cofactor of APC complex;K10325|4|1e-22|110|spu:576514|ankyrin repeat and SOCS box protein 3;K11465|5|3e-21|106|acs:100566993|sex comb on midleg-like protein 2	-	-	-	gi|2791289|emb|CAA04050.1|/0/RNase H [Drosophila melanogaster]
Unigene5281	2054	12	74	2.74021	17.4421	2.67022	Up	9.83494e-13	2.04805e-11	K01104|1|3e-172|605|dmo:Dmoj_GI14758|protein-tyrosine phosphatase [EC:3.1.3.48]	-	GO:0004721//phosphoprotein phosphatase activity	GO:0006351//transcription, DNA-dependent;GO:0006909//phagocytosis;GO:0006464//cellular protein modification process;GO:0006796//phosphate-containing compound metabolic process;GO:0023052//signaling	gi|195131743|ref|XP_002010305.1|/2.70004e-171/GI14758 [Drosophila mojavensis]
Unigene15961	715	8	49	5.24792	33.1786	2.66044	Up	7.96852e-09	1.20997e-07	K10693|1|9e-22|103|dpe:Dper_GL26848|E3 ubiquitin-protein ligase MYCBP2 [EC:6.3.2.19]	-	-	-	gi|195144398|ref|XP_002013183.1|/6.22179e-54/GL23532 [Drosophila persimilis]
CL175.Contig2	3235	78	477	11.309	71.3859	2.65817	Up	6.5815e-74	4.91443e-72	K07189|1|8e-65|249|aga:AgaP_AGAP001520|protein phosphatase 1, regulatory (inhibitor) subunit 3	-	GO:0019888//protein phosphatase regulator activity	GO:0030534//adult behavior	gi|24664199|ref|NP_648708.2|/5.11049e-130/CG9238, isoform B [Drosophila melanogaster]
Unigene5094	1346	12	73	4.18157	26.2571	2.65059	Up	1.72697e-12	3.51763e-11	K11366|1|3e-12|67.8|dpe:Dper_GL22694|ubiquitin carboxyl-terminal hydrolase 22/27/51 [EC:3.1.2.15]	-	-	-	gi|198466415|ref|XP_001353991.2|/1.37052e-66/GA15090 [Drosophila pseudoobscura pseudoobscura]
Unigene29681	1056	15	91	6.6624	41.7201	2.64663	Up	3.19998e-15	7.74067e-14	K10693|1|2e-07|57.0|dpe:Dper_GL26848|E3 ubiquitin-protein ligase MYCBP2 [EC:6.3.2.19];K14861|2|6e-06|52.4|dpe:Dper_GL23338|nucleolar pre-ribosomal-associated protein 1	-	-	-	gi|194747435|ref|XP_001956157.1|/2.55853e-67/GF25066 [Drosophila ananassae]
Unigene12643	886	58	351	30.7042	191.797	2.64307	Up	1.73451e-54	1.02926e-52	K00850|1|2e-90|332|dwi:Dwil_GK21487|6-phosphofructokinase [EC:2.7.1.11]	GO:0043231//intracellular membrane-bounded organelle;GO:0043234//protein complex;GO:0005694//chromosome	GO:0003676//nucleic acid binding;GO:0008443//phosphofructokinase activity;GO:0032559	GO:0006007//glucose catabolic process;GO:0016568//chromatin modification;GO:0006796//phosphate-containing compound metabolic process	gi|195430426|ref|XP_002063256.1|/1.78244e-89/GK21487 [Drosophila willistoni]
CL7106.Contig1	1476	150	907	47.666	297.502	2.64187	Up	5.1091e-138	6.56294e-136	K13963|1|4e-85|307|dwi:Dwil_GK20760|serpin B	-	GO:0004866//endopeptidase inhibitor activity	GO:0010466//negative regulation of peptidase activity;GO:0010955//negative regulation of protein processing	gi|83595243|gb|ABC25073.1|/4.43222e-91/serine protease inhibitor 4 [Glossina morsitans morsitans]
CL2185.Contig1	514	20	120	18.2503	113.028	2.63069	Up	1.62654e-19	4.71739e-18	K01446|1|9e-63|239|dmo:Dmoj_GI18809|N-acetylmuramoyl-L-alanine amidase [EC:3.5.1.28]	GO:0016021//integral to membrane	GO:0016811//hydrolase activity, acting on carbon-nitrogen (but not peptide) bonds, in linear amides;GO:0043169//cation binding;GO:0005539//glycosaminoglycan binding	GO:0000270//peptidoglycan metabolic process;GO:0006952//defense response;GO:0002376//immune system process	gi|298569360|gb|ADI87391.1|/1.26622e-67/putative peptidoglycan recoqnition protein [Lucilia sericata]
Unigene6472	1202	4	24	1.56084	9.66663	2.63069	Up	7.37088e-05	0.000686264	-	-	-	-	gi|24583069|ref|NP_523525.2|/3.15923e-88/junctophilin, isoform A [Drosophila melanogaster]
Unigene13657	303	18	108	27.8634	172.564	2.63069	Up	1.05704e-17	2.84884e-16	-	-	-	-	gi|195011677|ref|XP_001983264.1|/1.10571e-07/GH15686 [Drosophila grimshawi]
CL7205.Contig1	2547	5	30	0.920756	5.70244	2.63069	Up	8.46926e-06	9.1774e-05	-	-	-	-	gi|195132839|ref|XP_002010847.1|/3.85736e-45/GI21481 [Drosophila mojavensis]
CL2209.Contig1	1927	9	54	2.19061	13.5669	2.63069	Up	1.68557e-09	2.73401e-08	-	-	-	-	gi|157138710|ref|XP_001664301.1|/8.75235e-116/ancient conserved domain protein 2 (cyclin m2) [Aedes aegypti]
Unigene9760	2089	4	24	0.898101	5.56213	2.63069	Up	7.37088e-05	0.000686073	K09186|1|3e-39|164|dgr:Dgri_GH19675|histone-lysine N-methyltransferase MLL1 [EC:2.1.1.43]	GO:0043231//intracellular membrane-bounded organelle;GO:0015630//microtubule cytoskeleton;GO:0005694//chromosome;GO:0034708	GO:0016740//transferase activity;GO:0003677//DNA binding	GO:0006935//chemotaxis;GO:0034968//histone lysine methylation	gi|195064789|ref|XP_001996640.1|/2.77394e-38/GH19675 [Drosophila grimshawi]
Unigene12649	288	5	30	8.14294	50.4309	2.63069	Up	8.46926e-06	9.17444e-05	-	-	-	GO:0006952//defense response	gi|88061985|gb|ABD38961.1|/5.01329e-21/cecropin [Musca domestica]
Unigene34435	1239	4	24	1.51423	9.37796	2.63069	Up	7.37088e-05	0.000685883	K06103|1|6e-06|52.8|acs:100563790|calcium/calmodulin-dependent serine protein kinase [EC:2.7.11.1]	-	-	-	gi|301623498|ref|XP_002941054.1|/4.18711e-75/PREDICTED: general transcription factor II-I repeat domain-containing protein 2-like [Xenopus (Silurana) tropicalis]
Unigene816	1081	4	24	1.73555	10.7486	2.63069	Up	7.37088e-05	0.000686454	-	-	-	-	gi|195387962|ref|XP_002052661.1|/5.56293e-17/GJ20486 [Drosophila virilis]
Unigene1976	1882	5	30	1.2461	7.71738	2.63069	Up	8.46926e-06	9.18037e-05	K05643|1|6e-75|282|nve:NEMVE_v1g82333|ATP-binding cassette, subfamily A (ABC1), member 3	-	-	-	gi|195472695|ref|XP_002088635.1|/8.68585e-153/GE18679 [Drosophila yakuba]
CL1170.Contig1	1546	5	30	1.51693	9.39464	2.63069	Up	8.46926e-06	9.17148e-05	-	-	-	-	gi|195451431|ref|XP_002072916.1|/1.96353e-51/GK13434 [Drosophila willistoni]
Unigene12882	964	20	119	9.73098	59.7638	2.61861	Up	2.84092e-19	8.18278e-18	-	-	-	-	-
CL1594.Contig1	2570	16	95	2.92005	17.8961	2.61558	Up	1.20774e-15	2.97515e-14	K06084|1|2e-53|211|nvi:100123436|F-box protein 20	-	-	-	gi|390179062|ref|XP_003736791.1|/0/GA30203, isoform A [Drosophila pseudoobscura pseudoobscura]
Unigene27061	5812	30	178	2.42103	14.8273	2.61457	Up	4.5266e-28	1.68813e-26	-	-	-	-	gi|1279384|emb|CAA65830.1|/0/hypothetical protein [Drosophila melanogaster]
CL1502.Contig1	827	30	177	17.0145	103.618	2.60644	Up	7.88686e-28	2.9218e-26	-	-	-	-	-
CL3366.Contig1	1338	151	890	52.9328	322.034	2.60498	Up	2.25154e-133	2.80622e-131	-	-	-	-	gi|198472159|ref|XP_002133347.1|/3.07333e-10/GA28099 [Drosophila pseudoobscura pseudoobscura]
Unigene27370	1600	8	47	2.34517	14.2215	2.60031	Up	2.4557e-08	3.57655e-07	K07890|1|1e-67|258|nvi:100120893|Ras-related protein Rab-21	-	GO:0032561//guanyl ribonucleotide binding	GO:0006810//transport;GO:0035556//intracellular signal transduction	gi|307203700|gb|EFN82666.1|/9.13502e-68/Ras-related protein Rab-21 [Harpegnathos saltator]
Unigene15352	1986	8	47	1.88936	11.4574	2.60031	Up	2.4557e-08	3.575e-07	-	-	-	GO:0016192//vesicle-mediated transport;GO:0023052//signaling;GO:0065007//biological regulation;GO:0016043//cellular component organization	gi|195380207|ref|XP_002048862.1|/1.21304e-19/GJ21083 [Drosophila virilis]
CL1430.Contig1	1942	672	3947	162.302	983.98	2.59995	Up	0	0	K01389|1|1e-07|59.3|cel:F26G1.6|neprilysin [EC:3.4.24.11]	-	-	-	gi|198472159|ref|XP_002133347.1|/4.43897e-25/GA28099 [Drosophila pseudoobscura pseudoobscura]
CL60.Contig1	789	19	111	11.2948	68.1105	2.59221	Up	6.95924e-18	1.88925e-16	-	-	-	-	-
Unigene27404	6703	59	344	4.12844	24.8461	2.58935	Up	2.96464e-52	1.71077e-50	K05327|1|0.0|3964|dya:Dyak_GE19231|ryanodine receptor, invertebrate	GO:0031224//intrinsic to membrane;GO:0015630//microtubule cytoskeleton;GO:0031090//organelle membrane	GO:0005218//intracellular ligand-gated calcium channel activity;GO:0046872//metal ion binding	GO:0003012//muscle system process;GO:0006875//cellular metal ion homeostasis;GO:0006816//calcium ion transport	gi|195474825|ref|XP_002089690.1|/0/GE19231 [Drosophila yakuba]
Unigene12664	947	14	81	6.93397	41.4098	2.57822	Up	2.4212e-13	5.28831e-12	K01310|1|4e-62|238|dpo:Dpse_GA19618|chymotrypsin [EC:3.4.21.1];K09640|2|1e-51|204|dse:Dsec_GM14740|transmembrane protease, serine 9 [EC:3.4.21.-]	-	GO:0004175//endopeptidase activity	GO:0019538//protein metabolic process	gi|195013355|ref|XP_001983838.1|/2.77619e-99/GH16119 [Drosophila grimshawi]
CL8394.Contig1	2403	9	52	1.75668	10.4765	2.57624	Up	5.16096e-09	8.02186e-08	K15687|1|3e-134|479|dwi:Dwil_GK20382|E3 ubiquitin-protein ligase makorin [EC:6.3.2.19]	-	GO:0046914//transition metal ion binding	-	gi|195435760|ref|XP_002065847.1|/2.69716e-133/GK20382 [Drosophila willistoni]
CL6767.Contig1	1693	9	52	2.49338	14.8701	2.57624	Up	5.16096e-09	8.01814e-08	K08825|1|9e-11|69.3|dmo:Dmoj_GI16344|dual-specificity tyrosine-(Y)-phosphorylation regulated kinase [EC:2.7.12.1]	GO:0043232;GO:0005737//cytoplasm	GO:0004672//protein kinase activity;GO:0032559	GO:0006996//organelle organization;GO:0006839//mitochondrial transport;GO:0030154//cell differentiation;GO:0007275//multicellular organismal development;GO:0003006//developmental process involved in reproduction;GO:0006403//RNA localization;GO:0007028//cytoplasm organization;GO:0006464//cellular protein modification process	gi|195383178|ref|XP_002050303.1|/1.88841e-10/GJ22084 [Drosophila virilis]
CL2103.Contig1	1785	29	167	7.62015	45.2946	2.57145	Up	5.75934e-26	2.01769e-24	K11985|1|3e-16|87.4|dan:Dana_GF12143|TRAF-interacting protein	-	-	-	gi|350421752|ref|XP_003492946.1|/1.69741e-17/PREDICTED: TRAF-interacting protein-like [Bombus impatiens]
CL7235.Contig1	1413	15	86	4.97912	29.4662	2.5651	Up	5.18336e-14	1.17899e-12	-	-	-	-	-
Unigene15638	2981	7	40	1.10139	6.4963	2.5603	Up	3.59814e-07	4.67758e-06	K04700|1|0.0|844|der:Dere_GG18161|suppressor of cytokine signaling, invertebrate	-	-	-	gi|194892113|ref|XP_001977597.1|/0/GG18161 [Drosophila erecta]
Unigene27612	1470	6	34	1.91442	11.1977	2.54823	Up	3.04462e-06	3.5199e-05	K08789|1|9e-110|397|dvi:Dvir_GJ13868|microtubule-associated serine/threonine kinase [EC:2.7.11.1]	-	GO:0046872//metal ion binding;GO:0004672//protein kinase activity;GO:0032559	GO:0006464//cellular protein modification process	gi|195378980|ref|XP_002048259.1|/7.30397e-109/GJ13868 [Drosophila virilis]
CL1007.Contig1	2020	6	34	1.39317	8.14884	2.54823	Up	3.04462e-06	3.52232e-05	-	-	-	-	gi|194757894|ref|XP_001961197.1|/7.48987e-150/GF13747 [Drosophila ananassae]
CL1703.Contig1	5462	21	119	1.80331	10.5478	2.54823	Up	9.7802e-19	2.76476e-17	K01104|1|0.0|1565|dmo:Dmoj_GI13450|protein-tyrosine phosphatase [EC:3.1.3.48]	-	GO:0016787//hydrolase activity	-	gi|195127817|ref|XP_002008364.1|/0/GI13450 [Drosophila mojavensis]
CL7899.Contig1	2169	6	34	1.29746	7.58905	2.54823	Up	3.04462e-06	3.52111e-05	-	-	-	-	gi|195576688|ref|XP_002078207.1|/2.27281e-83/GD23322 [Drosophila simulans]
Unigene35100	992	6	34	2.83689	16.5934	2.54823	Up	3.04462e-06	3.51868e-05	K00907|1|7e-09|62.0|dmo:Dmoj_GI20420|myosin-light-chain kinase [EC:2.7.11.18];K10352|2|3e-08|59.7|mgp:100545901|myosin heavy chain	GO:0044424//intracellular part	-	GO:0048513//organ development;GO:0016043//cellular component organization;GO:0007399//nervous system development;GO:0009987//cellular process	gi|270012565|gb|EFA09013.1|/1.08659e-08/hypothetical protein TcasGA2_TC006721 [Tribolium castaneum]
Unigene29013	1962	6	34	1.43435	8.38973	2.54823	Up	3.04462e-06	3.51747e-05	K11320|1|0.0|717|dmo:Dmoj_GI19071|E1A-binding protein p400 [EC:3.6.4.-]	GO:0043231//intracellular membrane-bounded organelle	GO:0017111//nucleoside-triphosphatase activity;GO:0003676//nucleic acid binding;GO:0032559	GO:0007447//imaginal disc pattern formation;GO:0051276//chromosome organization;GO:0000380//alternative mRNA splicing, via spliceosome;GO:0002683//negative regulation of immune system process;GO:0008593//regulation of Notch signaling pathway;GO:0007292//female gamete generation;GO:0048534;GO:0009791//post-embryonic development	gi|195121866|ref|XP_002005439.1|/0/GI19071 [Drosophila mojavensis]
CL1261.Contig1	1774	16	90	4.23029	24.5616	2.53758	Up	1.92653e-14	4.49171e-13	K14258|1|2e-77|291|aag:AaeL_AAEL000567|facilitated trehalose transporter	GO:0031224//intrinsic to membrane	GO:0022857//transmembrane transporter activity	GO:0006810//transport	gi|195391240|ref|XP_002054271.1|/0/GJ22895 [Drosophila virilis]
CL3681.Contig1	1998	79	441	18.5454	106.859	2.52658	Up	9.78148e-65	6.57202e-63	K14411|1|2e-164|580|dvi:Dvir_GJ21323|RNA-binding protein Musashi	GO:0031981//nuclear lumen;GO:0032991//macromolecular complex	GO:0043566//structure-specific DNA binding;GO:0003729//mRNA binding	GO:0017148//negative regulation of translation;GO:0043484//regulation of RNA splicing;GO:0007297//ovarian follicle cell migration;GO:0044087;GO:0019094//pole plasm mRNA localization;GO:0006935//chemotaxis	gi|195387610|ref|XP_002052487.1|/1.53117e-163/GJ21323 [Drosophila virilis]
CL213.Contig2	1556	7	39	2.11005	12.1345	2.52377	Up	6.27318e-07	7.92169e-06	K09228|1|1e-72|274|cfa:100686099|KRAB domain-containing zinc finger protein	GO:0043231//intracellular membrane-bounded organelle	-	GO:0016055//Wnt receptor signaling pathway;GO:0007472//wing disc morphogenesis;GO:0006342//chromatin silencing;GO:0007346//regulation of mitotic cell cycle	gi|195433749|ref|XP_002064870.1|/2.18191e-175/GK14973 [Drosophila willistoni]
CL2605.Contig1	711	14	78	9.23554	53.1121	2.52377	Up	1.26843e-12	2.61381e-11	-	-	-	-	-
Unigene23689	2204	7	39	1.48967	8.56685	2.52377	Up	6.27318e-07	7.91871e-06	-	-	-	-	gi|195386522|ref|XP_002051953.1|/1.05648e-27/GJ24292 [Drosophila virilis]
Unigene1787	1756	7	39	1.86972	10.7525	2.52377	Up	6.27318e-07	7.91573e-06	-	-	-	-	gi|194760029|ref|XP_001962244.1|/5.94954e-124/GF19677 [Drosophila ananassae]
CL1306.Contig1	2130	9	50	1.98183	11.3647	2.51966	Up	1.5641e-08	2.31624e-07	-	GO:0044424//intracellular part	GO:0046914//transition metal ion binding;GO:0003676//nucleic acid binding	GO:0001654//eye development;GO:0009887//organ morphogenesis;GO:0009791//post-embryonic development	gi|195453958|ref|XP_002074020.1|/0/GK12832 [Drosophila willistoni]
CL6047.Contig1	2108	9	50	2.00251	11.4833	2.51966	Up	1.5641e-08	2.31522e-07	K05766|1|1e-98|361|dmo:Dmoj_GI10555|slingshot	-	GO:0004721//phosphoprotein phosphatase activity	GO:0048731;GO:0051128//regulation of cellular component organization;GO:0050794//regulation of cellular process	gi|195112897|ref|XP_002001008.1|/9.16239e-98/GI10555 [Drosophila mojavensis]
CL8567.Contig1	924	6	33	3.04567	17.2906	2.50516	Up	5.3087e-06	5.95267e-05	K00001|1|1e-33|144|dan:Dana_GF14888|alcohol dehydrogenase [EC:1.1.1.1];K00069|2|1e-32|140|phu:Phum_PHUM042110|15-hydroxyprostaglandin dehydrogenase (NAD) [EC:1.1.1.141]	-	-	-	gi|195374894|ref|XP_002046238.1|/5.27159e-55/GJ12792 [Drosophila virilis]
CL8392.Contig1	2569	16	88	2.92119	16.5839	2.50516	Up	5.77024e-14	1.30715e-12	-	-	-	GO:0006915//apoptotic process	gi|195483858|ref|XP_002090460.1|/0/GE13131 [Drosophila yakuba]
Unigene1131	2892	8	44	1.29746	7.36585	2.50516	Up	1.30091e-07	1.76796e-06	-	-	-	-	gi|194900747|ref|XP_001979917.1|/9.51068e-88/GG21365 [Drosophila erecta]
CL7289.Contig1	2401	28	153	5.46978	30.8509	2.49576	Up	3.68028e-23	1.20145e-21	K04506|1|1e-12|75.9|smm:Smp_000650|E3 ubiquitin-protein ligase SIAH1 [EC:6.3.2.19];K08742|3|2e-12|75.1|dre:378728|E3 ubiquitin-protein ligase SIAH2 [EC:6.3.2.19]	GO:0043231//intracellular membrane-bounded organelle	GO:0046914//transition metal ion binding;GO:0019787//small conjugating protein ligase activity	GO:0019941//modification-dependent protein catabolic process;GO:0032501//multicellular organismal process;GO:0032446//protein modification by small protein conjugation	gi|195129447|ref|XP_002009167.1|/2.67411e-169/GI11411 [Drosophila mojavensis]
Unigene27408	3353	7	38	0.979193	5.48679	2.4863	Up	1.08997e-06	1.33468e-05	K01104|1|0.0|1830|dme:Dmel_CG1817|protein-tyrosine phosphatase [EC:3.1.3.48];K05694|3|6e-47|190|mmu:19263|protein tyrosine phosphatase, receptor type, B [EC:3.1.3.48]	GO:0043005//neuron projection;GO:0016020//membrane	GO:0004871//signal transducer activity;GO:0004725//protein tyrosine phosphatase activity	GO:0007411//axon guidance;GO:0006796//phosphate-containing compound metabolic process;GO:0060541//respiratory system development;GO:0006464//cellular protein modification process	gi|195399045|ref|XP_002058131.1|/0/GJ15918 [Drosophila virilis]
CL1368.Contig1	535	262	1418	229.695	1283.19	2.48194	Up	4.46996e-200	8.2798e-198	K13915|1|2e-53|208|dpe:Dper_GL16156|lysozyme C [EC:3.2.1.17];K01185|2|2e-51|201|dme:Dmel_CG9118|lysozyme [EC:3.2.1.17]	-	GO:0004553//hydrolase activity, hydrolyzing O-glycosyl compounds	GO:0006959//humoral immune response;GO:0009056//catabolic process	gi|325534719|gb|ADZ28331.1|/1.82984e-70/lysozyme 2 [Musca domestica]
Unigene26858	202	5	27	11.6097	64.7114	2.47868	Up	4.5513e-05	0.000438229	-	-	-	-	-
CL2746.Contig1	2295	5	27	1.02186	5.69573	2.47868	Up	4.5513e-05	0.000438355	K01104|1|3e-61|237|dpe:Dper_GL18308|protein-tyrosine phosphatase [EC:3.1.3.48];K05060|3|2e-07|58.5|xla:100174791|interleukin 6 signal transducer	GO:0044459//plasma membrane part	GO:0004872//receptor activity	GO:0060541//respiratory system development;GO:0030154//cell differentiation;GO:0007165//signal transduction;GO:0009653//anatomical structure morphogenesis	gi|17647357|ref|NP_523412.1|/3.17531e-67/domeless [Drosophila melanogaster]
CL1412.Contig1	832	10	54	5.63742	31.4224	2.47868	Up	5.67734e-09	8.77971e-08	K01312|1|1e-20|100|nvi:100114919|trypsin [EC:3.4.21.4]	-	-	-	gi|194866012|ref|XP_001971715.1|/9.19277e-37/GG14278 [Drosophila erecta]
Unigene28759	776	5	27	3.02212	16.845	2.47868	Up	4.5513e-05	0.000438481	-	-	-	-	gi|195038163|ref|XP_001990530.1|/5.45003e-17/GH19402 [Drosophila grimshawi]
Unigene27664	659	13	70	9.25255	51.4258	2.47457	Up	3.08346e-11	5.72421e-10	-	-	-	-	-
Unigene35865	1267	158	850	58.4903	324.796	2.47326	Up	3.38674e-120	3.95635e-118	K01310|1|2e-92|339|dpo:Dpse_GA19618|chymotrypsin [EC:3.4.21.1];K09640|2|3e-54|213|dse:Dsec_GM14740|transmembrane protease, serine 9 [EC:3.4.21.-];K01362|5|5e-53|209|dpo:Dpse_GA15953|[EC:3.4.21.-]	-	GO:0004175//endopeptidase activity	GO:0019538//protein metabolic process	gi|195171251|ref|XP_002026420.1|/5.10093e-92/GL15536 [Drosophila persimilis]
Unigene28623	2674	11	59	1.92946	10.6822	2.46894	Up	1.19283e-09	1.95656e-08	-	-	-	-	gi|442631384|ref|NP_648347.2|/2.72229e-65/CG16711, isoform C [Drosophila melanogaster]
Unigene29418	3170	14	75	2.07144	11.4543	2.46719	Up	6.53722e-12	1.28397e-10	K10421|1|5e-23|110|phu:Phum_PHUM291650|CAP-Gly domain-containing linker protein 1;K11498|4|2e-22|108|ecb:100068227|centromeric protein E	-	-	-	gi|194747814|ref|XP_001956345.1|/4.94725e-61/GF25163 [Drosophila ananassae]
CL1550.Contig1	1676	6	32	1.67912	9.24367	2.46076	Up	9.21958e-06	9.92311e-05	K15002|1|2e-88|212|dsi:Dsim_GD11083|cytochrome P450, family 6 [EC:1.14.-.-]	-	-	-	gi|494995|gb|AAA69818.1|/1.35201e-103/cytochrome P450 [Musca domestica]
Unigene30290	2054	6	32	1.37011	7.54254	2.46076	Up	9.21958e-06	9.91356e-05	K09236|1|0.0|682|dwi:Dwil_GK18714|teashirt	-	-	-	gi|195443312|ref|XP_002069361.1|/0/GK18714 [Drosophila willistoni]
Unigene30105	3508	6	32	0.802223	4.4163	2.46076	Up	9.21958e-06	9.91992e-05	K08287|1|0.0|868|dme:Dmel_CG6027|dual-specificity kinase [EC:2.7.12.1];K08842|2|3e-62|241|tca:659807|testis-specific kinase 2 [EC:2.7.12.1]	-	GO:0004672//protein kinase activity	GO:0009792//embryo development ending in birth or egg hatching	gi|194745236|ref|XP_001955094.1|/0/GF16418 [Drosophila ananassae]
CL775.Contig1	1709	9	48	2.47004	13.5978	2.46076	Up	4.68854e-08	6.64101e-07	K11255|1|1e-33|145|aag:AaeL_AAEL002382|nuclear receptor coactivator 2	GO:0005667//transcription factor complex	GO:0035257//nuclear hormone receptor binding;GO:0003713//transcription coactivator activity	GO:0048675//axon extension;GO:0007297//ovarian follicle cell migration	gi|195384818|ref|XP_002051109.1|/1.84525e-130/GJ14461 [Drosophila virilis]
Unigene24064	1131	6	32	2.48824	13.698	2.46076	Up	9.21958e-06	9.9263e-05	-	GO:0016020//membrane	GO:0004872//receptor activity;GO:0005179//hormone activity	GO:0007186//G-protein coupled receptor signaling pathway;GO:0044057	gi|195454579|ref|XP_002074306.1|/9.5273e-23/GK18450 [Drosophila willistoni]
Unigene31424	1626	6	32	1.73075	9.52791	2.46076	Up	9.21958e-06	9.91674e-05	-	-	-	-	gi|157112538|ref|XP_001651826.1|/2.78027e-96/translational activator gcn1 [Aedes aegypti]
CL2958.Contig1	3640	19	101	2.44825	13.4335	2.45601	Up	1.67112e-15	4.08962e-14	-	GO:0043234//protein complex	-	GO:0009653//anatomical structure morphogenesis;GO:0048731	gi|161078284|ref|NP_001097786.1|/1.06555e-14/crossveinless c, isoform C [Drosophila melanogaster]
CL7.Contig12	3416	13	69	1.78496	9.77911	2.45381	Up	5.31158e-11	9.68887e-10	K00688|1|3e-64|248|ame:409267|starch phosphorylase [EC:2.4.1.1]	GO:0005783//endoplasmic reticulum	-	GO:0002118//aggressive behavior	gi|194761524|ref|XP_001962979.1|/9.98101e-108/GF14162 [Drosophila ananassae]
CL713.Contig1	1288	26	138	9.46806	51.8718	2.45381	Up	1.18936e-20	3.58273e-19	K05853|1|3e-150|337|dmo:Dmoj_GI20714|Ca2+ transporting ATPase, sarcoplasmic/endoplasmic reticulum [EC:3.6.3.8]	GO:0005789//endoplasmic reticulum membrane;GO:0031224//intrinsic to membrane	GO:0019829//cation-transporting ATPase activity;GO:0032559;GO:0043169//cation binding	GO:0032879//regulation of localization;GO:0070838//divalent metal ion transport;GO:0007268//synaptic transmission;GO:0009206	gi|195431523|ref|XP_002063787.1|/2.74252e-149/GK15853 [Drosophila willistoni]
CL5.Contig11	1476	14	74	4.44882	24.2725	2.44782	Up	1.12487e-11	2.16869e-10	-	-	-	-	-
CL2301.Contig1	1125	67	354	27.9335	152.342	2.44724	Up	1.89204e-50	1.05724e-48	-	-	-	-	gi|195501448|ref|XP_002097800.1|/2.25007e-08/GE24271 [Drosophila yakuba]
CL815.Contig1	5543	224	1180	18.9543	103.064	2.44294	Up	8.8054e-164	1.3419e-161	K06530|1|0.0|912|dwi:Dwil_GK23951|CD109 antigen	-	-	-	gi|195433238|ref|XP_002064622.1|/0/GK23951 [Drosophila willistoni]
CL2154.Contig1	2592	34	179	6.15244	33.4338	2.44208	Up	3.24704e-26	1.14714e-24	K00669|1|1e-83|311|dme:Dmel_CG3318|arylalkylamine N-acetyltransferase [EC:2.3.1.87]	GO:0016021//integral to membrane	GO:0008144//drug binding;GO:0008504//monoamine transmembrane transporter activity;GO:0008080//N-acetyltransferase activity	GO:0051937;GO:0042428//serotonin metabolic process;GO:0042749//regulation of circadian sleep/wake cycle;GO:0019336;GO:0042417//dopamine metabolic process;GO:0032502//developmental process	gi|195455336|ref|XP_002074675.1|/1.92804e-92/GK23036 [Drosophila willistoni]
Unigene5806	4011	12	63	1.40324	7.60425	2.43804	Up	4.32596e-10	7.33619e-09	K11653|1|0.0|973|dmo:Dmoj_GI23637|AT-rich interactive domain-containing protein 1	GO:0070603//SWI/SNF superfamily-type complex	GO:0003712//transcription cofactor activity;GO:0003676//nucleic acid binding	GO:0006355//regulation of transcription, DNA-dependent;GO:0007450//dorsal/ventral pattern formation, imaginal disc;GO:0007476//imaginal disc-derived wing morphogenesis;GO:0007478//leg disc morphogenesis;GO:0030182//neuron differentiation;GO:0007173//epidermal growth factor receptor signaling pathway	gi|195107651|ref|XP_001998422.1|/0/GI23637 [Drosophila mojavensis]
Unigene12912	433	68	357	73.6588	399.161	2.43804	Up	1.2035e-50	6.73618e-49	-	-	GO:0042302//structural constituent of cuticle	-	gi|2565392|gb|AAB81989.1|/2.82167e-19/cuticle 1 [Lucilia cuprina]
CL919.Contig1	2620	8	42	1.43216	7.76097	2.43804	Up	3.89328e-07	5.04561e-06	-	-	-	-	gi|195385352|ref|XP_002051370.1|/1.92777e-140/GJ15424 [Drosophila virilis]
Unigene27837	3165	16	84	2.3711	12.8491	2.43804	Up	5.07406e-13	1.08218e-11	K14293|1|4e-20|101|dre:570700|importin subunit beta-1	GO:0005635//nuclear envelope;GO:0016020//membrane	GO:0008565//protein transporter activity	GO:0007411//axon guidance;GO:0006909//phagocytosis;GO:0048870//cell motility;GO:0060541//respiratory system development;GO:0015031//protein transport;GO:0035146	gi|195377054|ref|XP_002047307.1|/0/GJ13363 [Drosophila virilis]
CL696.Contig1	5199	17	89	1.53367	8.28778	2.434	Up	1.08031e-13	2.41464e-12	K09189|1|2e-37|159|tca:658527|histone-lysine N-methyltransferase MLL5 [EC:2.1.1.43]	-	-	-	gi|195168042|ref|XP_002024841.1|/4.60121e-91/GL17957 [Drosophila persimilis]
Unigene26909	1737	13	68	3.51032	18.953	2.43275	Up	9.13036e-11	1.6361e-09	K09228|1|1e-27|125|api:100159445|KRAB domain-containing zinc finger protein	GO:0044464//cell part	GO:0046914//transition metal ion binding	-	gi|195393704|ref|XP_002055493.1|/1.10946e-122/GJ19401 [Drosophila virilis]
CL6.Contig6	8117	99	515	5.72062	30.7171	2.4248	Up	7.19216e-72	5.23062e-70	K10352|1|0.0|3093|dme:Dmel_CG17927|myosin heavy chain	GO:0005859//muscle myosin complex;GO:0030017//sarcomere	GO:0042802//identical protein binding;GO:0003774//motor activity;GO:0016887//ATPase activity;GO:0005198//structural molecule activity;GO:0032559	GO:0003012//muscle system process;GO:0014866//skeletal myofibril assembly;GO:0007424//open tracheal system development	gi|24584702|ref|NP_724004.1|/0/myosin heavy chain, isoform D [Drosophila melanogaster]
Unigene29337	731	5	26	3.20816	17.2196	2.42424	Up	7.89878e-05	0.000729538	-	-	-	-	-
Unigene15393	2842	10	52	1.65036	8.85824	2.42424	Up	1.68627e-08	2.49165e-07	K08855|1|0.0|1055|dmo:Dmoj_GI22854|cyclin G-associated kinase [EC:2.7.11.1];K08282|2|0.0|1050|dpo:Dpse_GA10740|non-specific serine/threonine protein kinase [EC:2.7.11.1]	-	GO:0005488//binding;GO:0004672//protein kinase activity	GO:0048592//eye morphogenesis;GO:0006464//cellular protein modification process;GO:0007166//cell surface receptor signaling pathway	gi|195110543|ref|XP_001999839.1|/0/GI22854 [Drosophila mojavensis]
Unigene24485	1641	5	26	1.42911	7.67067	2.42424	Up	7.89878e-05	0.000728936	K10411|1|2e-09|64.7|mgp:100545265|dynein light chain 1, axonemal	-	GO:0005543//phospholipid binding	GO:0009987//cellular process	gi|195123307|ref|XP_002006149.1|/2.25535e-178/GI18719 [Drosophila mojavensis]
CL720.Contig1	1932	5	26	1.21385	6.5153	2.42424	Up	7.89878e-05	0.000729137	-	-	GO:0005488//binding	-	gi|24666814|ref|NP_730427.1|/2.51635e-163/l(3)76BDr [Drosophila melanogaster]
CL3725.Contig1	1287	5	26	1.8222	9.78055	2.42424	Up	7.89878e-05	0.000729337	K06489|1|7e-18|92.4|xtr:100496085|CD53 antigen;K06497|2|2e-17|90.9|phu:Phum_PHUM320350|CD63 antigen	-	-	-	gi|195149231|ref|XP_002015561.1|/2.05733e-72/GL11142 [Drosophila persimilis]
Unigene27956	1355	5	26	1.73075	9.28971	2.42424	Up	7.89878e-05	0.000728535	K05719|1|6e-07|56.2|dan:Dana_GF21041|integrin beta 1	-	-	-	gi|195152305|ref|XP_002017077.1|/9.49391e-100/GL22107 [Drosophila persimilis]
Unigene13596	545	5	26	4.30306	23.0964	2.42424	Up	7.89878e-05	0.000728735	-	-	-	-	-
CL76.Contig3	1100	587	3044	250.293	1339.74	2.42026	Up	0	0	K01310|1|2e-122|439|dpo:Dpse_GA19618|chymotrypsin [EC:3.4.21.1];K09640|2|5e-72|271|dse:Dsec_GM14740|transmembrane protease, serine 9 [EC:3.4.21.-]	-	GO:0004175//endopeptidase activity	GO:0019538//protein metabolic process	gi|195171251|ref|XP_002026420.1|/5.01163e-122/GL15536 [Drosophila persimilis]
CL41.Contig2	15374	430	2227	13.1185	70.1296	2.41842	Up	8e-304	2.11194e-301	K12567|1|0.0|698|aml:100476638|titin [EC:2.7.11.1]	GO:0015630//microtubule cytoskeleton;GO:0031674//I band	GO:0008092//cytoskeletal protein binding;GO:0004674//protein serine/threonine kinase activity;GO:0005198//structural molecule activity	GO:0031032//actomyosin structure organization;GO:0000070//mitotic sister chromatid segregation;GO:0000768//syncytium formation by plasma membrane fusion;GO:0048513//organ development;GO:0014706//striated muscle tissue development	gi|195439844|ref|XP_002067769.1|/0/GK12605 [Drosophila willistoni]
CL2004.Contig1	2568	17	88	3.10497	16.5904	2.41769	Up	1.85098e-13	4.08545e-12	-	-	-	-	gi|170032849|ref|XP_001844292.1|/2.64108e-09/conserved hypothetical protein [Culex quinquefasciatus]
CL1083.Contig1	2527	46	238	8.538	45.5974	2.41698	Up	5.83522e-34	2.51139e-32	-	-	-	-	gi|195393900|ref|XP_002055590.1|/8.14575e-80/GJ19442 [Drosophila virilis]
CL7366.Contig1	803	145	750	84.6947	452.183	2.41656	Up	1.86445e-103	1.89422e-101	-	-	-	-	gi|195446355|ref|XP_002070742.1|/1.0249e-29/GK19214 [Drosophila willistoni]
Unigene27493	958	6	31	2.93758	15.6662	2.41496	Up	1.59446e-05	0.000164687	K11125|1|6e-49|194|dgr:Dgri_GH10610|protein SMG5	-	-	GO:0035194//posttranscriptional gene silencing by RNA	gi|195031568|ref|XP_001988361.1|/5.07771e-48/GH10610 [Drosophila grimshawi]
CL168.Contig1	2464	47	242	8.94666	47.5492	2.41	Up	2.15614e-34	9.37599e-33	K09255|1|2e-14|82.4|dmo:Dmoj_GI10193|Rel/ankyrin family, other	-	-	-	gi|8574431|dbj|BAA96798.1|/8.5836e-42/sarcophaga-derived Rel/Ankyrin molecule [Sarcophaga peregrina]
Unigene29264	3341	16	82	2.24619	11.8824	2.40328	Up	1.48887e-12	3.04374e-11	K04677|1|3e-76|288|dmo:Dmoj_GI23854|mothers against decapentaplegic homolog 6/7	-	GO:0005072//transforming growth factor beta receptor, cytoplasmic mediator activity	GO:0007411//axon guidance;GO:0007179//transforming growth factor beta receptor signaling pathway;GO:0048870//cell motility;GO:0019827//stem cell maintenance;GO:0002009//morphogenesis of an epithelium;GO:0007447//imaginal disc pattern formation;GO:0007476//imaginal disc-derived wing morphogenesis;GO:0048598//embryonic morphogenesis;GO:0048634	gi|195107267|ref|XP_001998235.1|/2.18782e-75/GI23854 [Drosophila mojavensis]
CL199.Contig1	1734	9	46	2.43443	12.8433	2.39936	Up	1.38899e-07	1.88385e-06	-	GO:0044464//cell part	GO:0046914//transition metal ion binding	-	gi|195584838|ref|XP_002082211.1|/1.34449e-27/GD11443 [Drosophila simulans]
CL359.Contig2	2724	23	117	3.96027	20.7944	2.39253	Up	3.00852e-17	7.96735e-16	K08810|1|4e-171|602|dmo:Dmoj_GI12715|triple functional domain protein [EC:2.7.11.1]	GO:0016020//membrane	GO:0005088//Ras guanyl-nucleotide exchange factor activity	GO:0007265//Ras protein signal transduction;GO:0048675//axon extension;GO:0007420//brain development;GO:0007010//cytoskeleton organization;GO:0006935//chemotaxis;GO:0010769//regulation of cell morphogenesis involved in differentiation;GO:0007154//cell communication	gi|195125141|ref|XP_002007041.1|/3.19115e-170/GI12715 [Drosophila mojavensis]
Unigene29290	4853	13	66	1.25643	6.58418	2.38968	Up	2.68014e-10	4.61753e-09	-	-	-	-	gi|195133936|ref|XP_002011394.1|/0/GI14077 [Drosophila mojavensis]
CL2152.Contig1	1775	72	363	19.0256	99.0094	2.37963	Up	4.6605e-50	2.57843e-48	-	-	-	-	-
CL7643.Contig1	640	207	1043	151.703	788.992	2.37876	Up	1.5773e-140	2.05767e-138	-	-	-	-	gi|195397071|ref|XP_002057152.1|/1.23169e-12/GJ16932 [Drosophila virilis]
Unigene29308	371	9	45	11.3782	58.7228	2.36765	Up	2.37956e-07	3.15958e-06	K01052|1|2e-22|103|ecb:100071626|lysosomal acid lipase/cholesteryl ester hydrolase [EC:3.1.1.13];K14452|2|5e-22|102|mmu:67717|gastric triacylglycerol lipase [EC:3.1.1.3];K01046|5|2e-20|97.8|dme:Dmel_CG8093|triacylglycerol lipase [EC:3.1.1.3]	-	-	GO:0044238//primary metabolic process	gi|198453417|ref|XP_001359191.2|/5.65517e-36/GA15999 [Drosophila pseudoobscura pseudoobscura]
CL3508.Contig1	1839	9	45	2.29543	11.8467	2.36765	Up	2.37956e-07	3.16084e-06	K14323|1|6e-64|231|der:Dere_GG11571|protein CASC3	GO:0044424//intracellular part	-	GO:0060811//intracellular mRNA localization involved in anterior/posterior axis specification;GO:0007314//oocyte anterior/posterior axis specification	gi|194907224|ref|XP_001981511.1|/4.85238e-63/GG11571 [Drosophila erecta]
CL8163.Contig1	6310	53	265	3.93958	20.3322	2.36765	Up	9.18232e-37	4.13229e-35	K10590|1|0.0|1550|dwi:Dwil_GK14424|E3 ubiquitin-protein ligase TRIP12 [EC:6.3.2.19]	-	GO:0005488//binding	-	gi|195453994|ref|XP_002074037.1|/0/GK14424 [Drosophila willistoni]
CL1.Contig28	2388	6	30	1.17848	6.08212	2.36765	Up	2.74532e-05	0.000272799	-	-	-	-	gi|7508980|pir||T26169/1.54234e-25/hypothetical protein W04G5.1 - Caenorhabditis elegans
CL3499.Contig1	2790	7	35	1.17679	6.0734	2.36765	Up	5.59276e-06	6.23573e-05	K13179|1|1e-24|115|api:100167834|ATP-dependent RNA helicase DDX18/HAS1 [EC:3.6.4.13];K11728|2|2e-10|68.9|api:100165264|nucleosome-remodeling factor subunit BPTF	GO:0044446//intracellular organelle part	GO:0005488//binding	GO:0016070//RNA metabolic process;GO:0010467//gene expression	gi|195391634|ref|XP_002054465.1|/7.9787e-100/GJ24469 [Drosophila virilis]
Unigene28727	2005	10	50	2.33932	12.0732	2.36765	Up	4.95282e-08	6.99466e-07	-	-	-	-	-
CL8471.Contig1	1157	6	30	2.43232	12.5533	2.36765	Up	2.74532e-05	0.00027288	-	-	-	-	gi|108880348|gb|EAT44573.1|/3.99538e-24/AAEL004043-PA [Aedes aegypti]
CL6617.Contig1	5699	18	89	1.48142	7.56066	2.35153	Up	3.33462e-13	7.19896e-12	K02360|1|1e-159|565|dme:Dmel_CG10847|a component of the cytoplasm (encore)	-	-	GO:0009994//oocyte differentiation;GO:0007281//germ cell development	gi|442630032|ref|NP_001261378.1|/9.67947e-159/encore, isoform H [Drosophila melanogaster]
Unigene12701	1362	14	69	4.82119	24.5268	2.34689	Up	1.64522e-10	2.89398e-09	K07375|1|4e-174|611|dpo:Dpse_GA17427|tubulin beta	GO:0032991//macromolecular complex;GO:0015630//microtubule cytoskeleton	GO:0017111//nucleoside-triphosphatase activity;GO:0032561//guanyl ribonucleotide binding	GO:0043623//cellular protein complex assembly;GO:0009207;GO:0007017//microtubule-based process	gi|125811708|ref|XP_001361993.1|/2.91783e-173/GA17427 [Drosophila pseudoobscura pseudoobscura]
CL3728.Contig1	1680	520	2556	145.177	736.58	2.34303	Up	0	0	-	-	-	-	gi|194742449|ref|XP_001953715.1|/4.53319e-57/GF17091 [Drosophila ananassae]
Unigene5297	5533	35	172	2.96696	15.05	2.34271	Up	4.16492e-24	1.3922e-22	K04228|1|3e-147|524|dre:100151502|arginine vasopressin receptor 2;K15196|2|4e-43|178|hmg:100202027|transcription factor IIIB 90 kDa subunit;K10325|3|2e-37|159|spu:576514|ankyrin repeat and SOCS box protein 3;K03364|4|9e-37|157|spu:578716|cell division cycle 20-like protein 1, cofactor of APC complex	-	-	-	gi|254587275|emb|CAX83694.1|/0/Gap-Pol polyprotein [Schistosoma japonicum]
Unigene5861	1591	30	147	8.84412	44.7317	2.33851	Up	8.96788e-21	2.7185e-19	K15002|1|0.0|725|dan:Dana_GF12636|cytochrome P450, family 6 [EC:1.14.-.-]	GO:0044464//cell part	GO:0016491//oxidoreductase activity;GO:0005506//iron ion binding	GO:0008152//metabolic process	gi|109628393|gb|ABG34552.1|/0/cytochrome P450 CYP6A37 [Musca domestica]
Unigene29705	2323	18	88	3.63435	18.3401	2.33523	Up	5.66154e-13	1.20212e-11	-	-	-	-	gi|195428652|ref|XP_002062383.1|/1.28742e-07/GK17513 [Drosophila willistoni]
CL1441.Contig1	2460	27	132	5.14793	25.9781	2.33523	Up	9.0216e-19	2.55894e-17	K01183|1|7e-34|146|dme:Dmel_CG2989|chitinase [EC:3.2.1.14]	-	GO:0016787//hydrolase activity	GO:0008152//metabolic process	gi|195448054|ref|XP_002071489.1|/1.61169e-42/GK25829 [Drosophila willistoni]
Unigene27908	1706	8	39	2.19945	11.0676	2.33113	Up	1.96484e-06	2.34348e-05	-	-	-	-	gi|195403431|ref|XP_002060293.1|/2.84835e-06/GJ16082 [Drosophila virilis]
Unigene1152	1440	8	39	2.60574	13.112	2.33113	Up	1.96484e-06	2.34431e-05	-	-	-	-	gi|195425411|ref|XP_002061002.1|/9.00331e-104/GK10679 [Drosophila willistoni]
CL1240.Contig1	1460	7	34	2.24879	11.2744	2.32583	Up	9.57004e-06	0.000102706	-	-	-	-	gi|195393474|ref|XP_002055379.1|/3.77135e-57/GJ19337 [Drosophila virilis]
Unigene12811	3615	7	34	0.908225	4.55343	2.32583	Up	9.57004e-06	0.000102739	K02157|1|0.0|1007|dan:Dana_GF22991|axin 1	GO:0043231//intracellular membrane-bounded organelle	GO:0019900//kinase binding;GO:0060089	GO:0003002//regionalization;GO:0016055//Wnt receptor signaling pathway;GO:0007472//wing disc morphogenesis;GO:0006909//phagocytosis;GO:0007292//female gamete generation;GO:0019827//stem cell maintenance	gi|194764873|ref|XP_001964552.1|/0/GF22991 [Drosophila ananassae]
CL7390.Contig1	1505	129	626	40.2029	201.375	2.32452	Up	8.81986e-83	7.33755e-81	-	-	-	-	gi|63148848|gb|AAY34546.1|/6.13922e-18/putative 15.6 kDa secreted salivary gland protein [Stomoxys calcitrans]
Unigene12858	1680	32	155	8.93397	44.6674	2.32185	Up	1.18968e-21	3.71035e-20	K01077|1|0.0|683|dgr:Dgri_GH19241|alkaline phosphatase [EC:3.1.3.1]	-	GO:0016791//phosphatase activity	GO:0006796//phosphate-containing compound metabolic process	gi|195053762|ref|XP_001993795.1|/0/GH19241 [Drosophila grimshawi]
Unigene6332	1754	25	121	6.68519	33.3983	2.32073	Up	3.31298e-17	8.7598e-16	K01565|1|0.0|824|dpe:Dper_GL24108|N-sulfoglucosamine sulfohydrolase [EC:3.10.1.1]	-	GO:0016788//hydrolase activity, acting on ester bonds	-	gi|195144784|ref|XP_002013376.1|/0/GL24108 [Drosophila persimilis]
CL2771.Contig1	10319	131	634	5.95439	29.7454	2.32064	Up	1.19154e-83	1.00122e-81	K14721|1|3e-20|103|phu:Phum_PHUM540970|DNA-directed RNA polymerase III subunit RPC5	-	-	-	gi|195396397|ref|XP_002056818.1|/2.21376e-116/GJ16729 [Drosophila virilis]
Unigene16087	4638	6	29	0.60677	3.02716	2.31874	Up	4.70486e-05	0.000452365	K04946|1|0.0|1162|tgu:100227933|potassium channel subfamily T member 1	GO:0005886//plasma membrane;GO:0016021//integral to membrane	GO:0005267//potassium channel activity	GO:0030001//metal ion transport	gi|242023096|ref|XP_002431972.1|/0/conserved hypothetical protein [Pediculus humanus corporis]
Unigene12682	385	6	29	7.30961	36.4675	2.31874	Up	4.70486e-05	0.000452236	-	-	-	-	-
Unigene14826	2700	12	58	2.08459	10.4	2.31874	Up	6.29626e-09	9.66994e-08	K09455|1|8e-55|216|tca:659688|microphthalmia-associated transcription factor	-	-	GO:0048592//eye morphogenesis;GO:0006351//transcription, DNA-dependent	gi|263359647|gb|ACY70483.1|/3.55671e-105/hypothetical protein DVIR88_6g0020 [Drosophila virilis]
Unigene27113	205	12	58	27.4556	136.975	2.31874	Up	6.29626e-09	9.67437e-08	-	-	-	-	-
Unigene13545	1806	72	347	18.699	93.0208	2.31459	Up	2.09962e-46	1.11207e-44	K00757|1|1e-95|351|dwi:Dwil_GK11446|uridine phosphorylase [EC:2.4.2.3]	-	GO:0003824//catalytic activity	GO:0055086//nucleobase-containing small molecule metabolic process	gi|195444026|ref|XP_002069684.1|/7.83948e-95/GK11446 [Drosophila willistoni]
Unigene12984	833	33	159	18.5811	92.4103	2.31421	Up	4.33006e-22	1.37086e-20	-	-	-	-	gi|195437912|ref|XP_002066883.1|/6.83332e-24/GK24316 [Drosophila willistoni]
Unigene13407	706	43	207	28.5672	141.95	2.31295	Up	2.72228e-28	1.02435e-26	K01379|1|6e-60|230|cqu:CpipJ_CPIJ017185|cathepsin D [EC:3.4.23.5]	-	GO:0008233//peptidase activity	-	gi|122938522|gb|ABM69085.1|/9.4116e-71/aspartic proteinase AspMD02 [Musca domestica]
Unigene5692	459	26	125	26.5683	131.846	2.31107	Up	1.2015e-17	3.22519e-16	-	-	-	-	-
CL7316.Contig1	1352	265	1271	91.9333	455.132	2.30762	Up	9.58338e-165	1.47386e-162	K01371|1|2e-120|432|dme:Dmel_CG4847|cathepsin K [EC:3.4.22.38];K01365|3|2e-71|270|nvi:100120611|cathepsin L [EC:3.4.22.15]	-	GO:0004175//endopeptidase activity	GO:0019538//protein metabolic process	gi|195027297|ref|XP_001986520.1|/2.22656e-141/GH21411 [Drosophila grimshawi]
CL3250.Contig1	2706	9	43	1.55998	7.69323	2.30206	Up	6.91438e-07	8.61779e-06	K08706|1|3e-18|94.7|dya:Dyak_GE22392|nuclear receptor subfamily 0 group A;K10955|2|4e-06|54.7|ecb:100629257|intestinal mucin-2	-	-	-	gi|195378658|ref|XP_002048100.1|/1.87447e-21/GJ13777 [Drosophila virilis]
CL7270.Contig1	1035	9	43	4.07855	20.1139	2.30206	Up	6.91438e-07	8.62099e-06	-	-	-	-	gi|195036978|ref|XP_001989945.1|/5.46668e-99/GH19073 [Drosophila grimshawi]
CL7487.Contig1	799	9	43	5.28323	26.0549	2.30206	Up	6.91438e-07	8.61458e-06	-	-	-	-	-
Unigene6287	3497	12	57	1.60949	7.89128	2.29365	Up	1.06737e-08	1.59829e-07	K11975|1|7e-131|469|dwi:Dwil_GK19659|E3 ubiquitin-protein ligase RNF144 [EC:6.3.2.19]	-	GO:0046872//metal ion binding	-	gi|195429571|ref|XP_002062831.1|/5.58652e-130/GK19659 [Drosophila willistoni]
CL5572.Contig1	229	52	247	106.505	522.191	2.29365	Up	3.8724e-33	1.6372e-31	-	-	-	-	gi|443725855|gb|ELU13256.1|/2.36903e-10/hypothetical protein CAPTEDRAFT_187150 [Capitella teleta]
Unigene13707	375	144	683	180.109	881.775	2.29154	Up	1.24381e-88	1.0974e-86	K01176|1|1e-41|168|dan:Dana_GF13835|alpha-amylase [EC:3.2.1.1]	-	GO:0043169//cation binding;GO:0016160//amylase activity	GO:0044238//primary metabolic process	gi|139478961|gb|ABO77639.1|/1.20809e-54/alpha-amylase [Musca domestica]
Unigene13699	1935	38	180	9.21099	45.036	2.28965	Up	1.63572e-24	5.54506e-23	K03260|1|1e-50|202|dan:Dana_GF12927|translation initiation factor 4G	-	-	GO:0048102//autophagic cell death	gi|194754521|ref|XP_001959543.1|/8.37854e-50/GF12927 [Drosophila ananassae]
CL7005.Contig1	2799	18	85	3.01629	14.7023	2.28519	Up	2.74042e-12	5.51489e-11	-	-	-	-	gi|390177716|ref|XP_001358414.3|/0/GA21721 [Drosophila pseudoobscura pseudoobscura]
CL6936.Contig1	1210	7	33	2.71342	13.2037	2.28276	Up	1.63056e-05	0.000168209	K04498|1|6e-10|65.9|dgr:Dgri_GH12924|E1A/CREB-binding protein [EC:2.3.1.48]	-	-	GO:0048513//organ development;GO:0050794//regulation of cellular process;GO:0060255;GO:0016573//histone acetylation	gi|195045027|ref|XP_001991923.1|/5.04483e-09/GH12924 [Drosophila grimshawi]
Unigene12588	417	34	160	38.2425	185.76	2.28019	Up	7.52332e-22	2.3684e-20	-	-	-	-	gi|156370040|ref|XP_001628280.1|/3.39921e-09/predicted protein [Nematostella vectensis]
Unigene28779	450	10	47	10.423	50.5654	2.27839	Up	2.43718e-07	3.23225e-06	-	-	-	-	gi|195446355|ref|XP_002070742.1|/5.21768e-18/GK19214 [Drosophila willistoni]
Unigene27021	2476	10	47	1.89432	9.19	2.27839	Up	2.43718e-07	3.23481e-06	-	-	-	-	gi|194762108|ref|XP_001963200.1|/2.00624e-131/GF14064 [Drosophila ananassae]
CL2933.Contig1	565	10	47	8.30147	40.2733	2.27839	Up	2.43718e-07	3.23353e-06	K09571|1|1e-10|66.2|acs:100566617|FK506-binding protein 4/5 [EC:5.2.1.8]	-	GO:0003824//catalytic activity	GO:0044267//cellular protein metabolic process	gi|195132111|ref|XP_002010487.1|/4.58983e-40/GI14657 [Drosophila mojavensis]
CL5573.Contig1	238	66	310	130.068	630.599	2.27746	Up	7.58126e-41	3.69981e-39	-	-	-	-	gi|443725855|gb|ELU13256.1|/2.59801e-09/hypothetical protein CAPTEDRAFT_187150 [Capitella teleta]
Unigene6181	2233	42	197	8.82194	42.7116	2.27546	Up	1.69951e-26	6.08106e-25	K01044|1|6e-42|173|mmu:13897|carboxylesterase 1 [EC:3.1.1.1];K03927|2|3e-41|171|dre:560651|carboxylesterase 2 [EC:3.1.1.1 3.1.1.84 3.1.1.56];K01063|4|4e-40|167|dmo:Dmoj_GI19155|juvenile-hormone esterase [EC:3.1.1.59]	-	-	-	gi|198475338|ref|XP_001357021.2|/0/GA18850 [Drosophila pseudoobscura pseudoobscura]
Unigene30467	1102	6	28	2.55372	12.3011	2.26812	Up	8.02332e-05	0.000739411	K00888|1|7e-128|457|der:Dere_GG12942|phosphatidylinositol 4-kinase [EC:2.7.1.67]	-	GO:0016301//kinase activity	GO:0009987//cellular process	gi|194913322|ref|XP_001982675.1|/5.19652e-127/GG12942 [Drosophila erecta]
CL6991.Contig1	1877	9	42	2.24896	10.8331	2.26812	Up	1.17247e-06	1.43256e-05	K08270|1|2e-09|65.1|ecb:100072811|DNA-damage-inducible transcript 4	GO:0044424//intracellular part	-	GO:0001700//embryonic development via the syncytial blastoderm;GO:0033554//cellular response to stress;GO:0009966//regulation of signal transduction;GO:0012501//programmed cell death;GO:0040008//regulation of growth	gi|195379622|ref|XP_002048577.1|/3.38771e-48/GJ11278 [Drosophila virilis]
Unigene5994	526	9	42	8.02528	38.6573	2.26812	Up	1.17247e-06	1.43308e-05	K08268|1|8e-12|70.1|dwi:Dwil_GK13872|hypoxia-inducible factor 1 alpha	-	-	GO:0009987//cellular process	gi|195451485|ref|XP_002072943.1|/5.41062e-11/GK13872 [Drosophila willistoni]
CL3995.Contig1	5127	23	107	2.10411	10.1039	2.26363	Up	5.82386e-15	1.3927e-13	K11498|1|3e-27|125|ssc:100626792|centromeric protein E	-	-	-	gi|195455250|ref|XP_002074632.1|/0/GK23179 [Drosophila willistoni]
CL374.Contig2	2789	16	74	2.69076	12.8455	2.25518	Up	1.02111e-10	1.82488e-09	K09263|1|3e-138|493|dgr:Dgri_GH21641|MADS-box transcription enhancer factor 2, invertebrate	GO:0043231//intracellular membrane-bounded organelle	GO:0001071//nucleic acid binding transcription factor activity;GO:0003677//DNA binding	GO:0000768//syncytium formation by plasma membrane fusion;GO:0007626//locomotory behavior;GO:0007494//midgut development;GO:0048513//organ development;GO:0014706//striated muscle tissue development;GO:0006351//transcription, DNA-dependent;GO:0003006//developmental process involved in reproduction;GO:0055002//striated muscle cell development	gi|195028147|ref|XP_001986938.1|/2.80506e-137/GH21641 [Drosophila grimshawi]
CL8045.Contig1	683	8	37	5.4938	26.227	2.25518	Up	5.67352e-06	6.30899e-05	-	-	-	-	-
Unigene27236	3033	8	37	1.23715	5.90606	2.25518	Up	5.67352e-06	6.31109e-05	K11728|1|0.0|1065|der:Dere_GG14675|nucleosome-remodeling factor subunit BPTF	GO:0031010	GO:0005102//receptor binding;GO:0046872//metal ion binding	GO:0031572//G2 DNA damage checkpoint;GO:0048812//neuron projection morphogenesis;GO:0010467//gene expression;GO:0030518//intracellular steroid hormone receptor signaling pathway;GO:0048534;GO:0034728//nucleosome organization;GO:0016568//chromatin modification	gi|194864549|ref|XP_001970994.1|/0/GG14675 [Drosophila erecta]
CL6969.Contig1	2265	167	772	34.5821	165.013	2.25448	Up	5.34678e-98	5.19599e-96	K14454|1|1e-176|620|der:Dere_GG20572|aspartate aminotransferase, cytoplasmic [EC:2.6.1.1]	GO:0044429//mitochondrial part	GO:0008483//transaminase activity;GO:0048037//cofactor binding	GO:0006536//glutamate metabolic process;GO:0009066//aspartate family amino acid metabolic process	gi|194882635|ref|XP_001975416.1|/1.1913e-175/GG20572 [Drosophila erecta]
Unigene13323	648	29	134	20.9907	100.115	2.25383	Up	2.71278e-18	7.52286e-17	-	-	-	-	-
CL30.Contig5	4538	35	161	3.61749	17.1763	2.24736	Up	1.288e-21	4.00211e-20	K04345|1|0.0|717|der:Dere_GG24016|protein kinase A [EC:2.7.11.11]	GO:0016020//membrane;GO:0043234//protein complex	GO:0004690//cyclic nucleotide-dependent protein kinase activity;GO:0032559	GO:0007626//locomotory behavior;GO:0007017//microtubule-based process;GO:0007613//memory;GO:0030534//adult behavior;GO:0045450//bicoid mRNA localization;GO:0007478//leg disc morphogenesis;GO:0007227//signal transduction downstream of smoothened;GO:0019935//cyclic-nucleotide-mediated signaling;GO:0008306//associative learning;GO:0042749//regulation of circadian sleep/wake cycle;GO:0044087;GO:00016…	gi|194859208|ref|XP_001969330.1|/0/GG24016 [Drosophila erecta]
Unigene28796	3200	10	46	1.46573	6.95947	2.24736	Up	4.11862e-07	5.3253e-06	-	-	GO:0016741	GO:0006730//one-carbon metabolic process	gi|195590661|ref|XP_002085063.1|/6.18515e-19/GD12510 [Drosophila simulans]
CL7379.Contig1	3223	10	46	1.45527	6.90981	2.24736	Up	4.11862e-07	5.32324e-06	K10442|1|0.0|1000|dya:Dyak_GE17785|kelch-like protein 1/4/5	-	-	-	gi|195481650|ref|XP_002101723.1|/0/GE17785 [Drosophila yakuba]
CL6.Contig5	7133	145	666	9.53453	45.2033	2.24519	Up	2.30136e-84	1.94843e-82	K10352|1|0.0|2888|dme:Dmel_CG17927|myosin heavy chain	GO:0005859//muscle myosin complex;GO:0030017//sarcomere	GO:0042802//identical protein binding;GO:0003774//motor activity;GO:0016887//ATPase activity;GO:0005198//structural molecule activity;GO:0032559	GO:0003012//muscle system process;GO:0014866//skeletal myofibril assembly;GO:0007424//open tracheal system development	gi|386769714|ref|NP_001246050.1|/0/myosin heavy chain, isoform T [Drosophila melanogaster]
CL8740.Contig1	410	7	32	8.00788	37.7863	2.23837	Up	2.76566e-05	0.000274739	-	-	-	-	-
Unigene6015	2372	21	96	4.15249	19.5941	2.23837	Up	2.13108e-13	4.68209e-12	K09228|1|4e-58|227|api:100161299|KRAB domain-containing zinc finger protein	GO:0044464//cell part	GO:0046914//transition metal ion binding;GO:0001071//nucleic acid binding transcription factor activity	GO:0006351//transcription, DNA-dependent;GO:0009653//anatomical structure morphogenesis;GO:0002165//instar larval or pupal development	gi|194760163|ref|XP_001962311.1|/1.77757e-137/GF14504 [Drosophila ananassae]
Unigene27705	2488	16	73	3.01629	14.205	2.23555	Up	1.71583e-10	3.01503e-09	-	GO:0005815//microtubule organizing center;GO:0043231//intracellular membrane-bounded organelle;GO:0000775//chromosome, centromeric region;GO:0045171//intercellular bridge;GO:0000922//spindle pole	GO:0032561//guanyl ribonucleotide binding;GO:0015631//tubulin binding	GO:0000819//sister chromatid segregation;GO:0007052//mitotic spindle organization;GO:0008608//attachment of spindle microtubules to kinetochore;GO:0007088//regulation of mitosis;GO:0007308//oocyte construction;GO:0006935//chemotaxis;GO:0016477//cell migration;GO:0007293//germarium-derived egg chamber formation	gi|194875345|ref|XP_001973581.1|/0/GG16162 [Drosophila erecta]
CL6067.Contig1	2305	9	41	1.83137	8.61155	2.23335	Up	1.98083e-06	2.36087e-05	-	-	-	-	gi|195128981|ref|XP_002008937.1|/2.20775e-162/GI11532 [Drosophila mojavensis]
Unigene6000	2122	18	82	3.9786	18.7084	2.23335	Up	1.30372e-11	2.50486e-10	-	-	-	-	gi|194766371|ref|XP_001965298.1|/3.66694e-179/GF24406 [Drosophila ananassae]
Unigene27448	1594	9	41	2.64824	12.4527	2.23335	Up	1.98083e-06	2.36171e-05	K09032|1|1e-12|75.5|dre:393939|activating transcription factor 3	-	-	-	gi|195397133|ref|XP_002057183.1|/5.82191e-99/GJ16954 [Drosophila virilis]
CL6597.Contig1	1094	13	59	5.57352	26.1098	2.22793	Up	1.07686e-08	1.61178e-07	K06258|1|6e-27|122|tca:660155|MFS transporter, VNT family, synaptic vesicle glycoprotein 2	-	-	-	gi|347971746|ref|XP_313631.5|/4.41355e-70/AGAP004350-PA [Anopheles gambiae str. PEST]
CL185.Contig1	1623	329	1487	95.0782	443.569	2.22197	Up	1.00274e-183	1.73293e-181	-	-	GO:0042302//structural constituent of cuticle	-	gi|195427757|ref|XP_002061943.1|/2.40887e-15/GK17269 [Drosophila willistoni]
CL7617.Contig1	438	144	650	154.203	718.468	2.2201	Up	2.91802e-81	2.35174e-79	-	-	-	-	-
CL54.Contig3	9616	302	1363	14.7305	68.623	2.21989	Up	2.26818e-168	3.60404e-166	K10696|1|7e-08|62.4|cin:100180918|E3 ubiquitin-protein ligase BRE1 [EC:6.3.2.19];K10352|2|1e-07|61.6|nvi:100123633|myosin heavy chain	-	-	-	gi|195444726|ref|XP_002070000.1|/1.36964e-136/GK11260 [Drosophila willistoni]
CL6338.Contig1	3296	984	4441	140.027	652.322	2.21988	Up	0	0	K00688|1|0.0|1602|dmo:Dmoj_GI14641|starch phosphorylase [EC:2.4.1.1]	GO:0032991//macromolecular complex	GO:0042802//identical protein binding;GO:0004645//phosphorylase activity;GO:0048037//cofactor binding	GO:0040011//locomotion;GO:0005977//glycogen metabolic process	gi|195114628|ref|XP_002001869.1|/0/GI14641 [Drosophila mojavensis]
Unigene35553	280	8	36	13.401	62.2462	2.21565	Up	9.58184e-06	0.0001028	-	-	-	-	-
Unigene5055	735	8	36	5.10512	23.7128	2.21565	Up	9.58184e-06	0.000102767	-	-	-	-	-
CL1602.Contig1	590	80	358	63.5977	293.764	2.20761	Up	3.29572e-45	1.70781e-43	K01046|1|1e-48|192|dme:Dmel_CG17191|triacylglycerol lipase [EC:3.1.1.3] K01058 phospholipase A1 [EC:3.1.1.32];K01059|2|1e-16|86.3|dpo:Dpse_GA18274|lipoprotein lipase [EC:3.1.1.34];K14073|4|3e-14|78.6|mdo:100027041|pancreatic triacylglycerol lipase [EC:3.1.1.3]	-	GO:0016787//hydrolase activity	-	gi|195036554|ref|XP_001989735.1|/9.92085e-61/GH18956 [Drosophila grimshawi]
Unigene29719	2789	20	89	3.36345	15.4493	2.19953	Up	2.78598e-12	5.60321e-11	-	-	-	-	gi|195392036|ref|XP_002054665.1|/1.16493e-175/GJ22684 [Drosophila virilis]
CL4265.Contig1	405	49	218	56.7472	260.597	2.1992	Up	5.09668e-28	1.89652e-26	K10352|1|1e-09|62.0|dme:Dmel_CG17927|myosin heavy chain	GO:0005859//muscle myosin complex;GO:0030017//sarcomere	GO:0042802//identical protein binding;GO:0003774//motor activity;GO:0016887//ATPase activity;GO:0005198//structural molecule activity;GO:0032559	GO:0003012//muscle system process;GO:0014866//skeletal myofibril assembly;GO:0007424//open tracheal system development	gi|2961488|gb|AAC05738.1|/5.89118e-09/myosin heavy chain [Drosophila virilis]
CL818.Contig1	2503	16	71	2.99821	13.733	2.19547	Up	4.8116e-10	8.13097e-09	K08635|1|1e-142|466|dya:Dyak_GE25972|membrane metallo-endopeptidase-like 1	-	-	-	gi|195449373|ref|XP_002072046.1|/0/GK22638 [Drosophila willistoni]
Unigene29471	1496	16	71	5.0164	22.9771	2.19547	Up	4.8116e-10	8.12688e-09	K07855|1|6e-21|102|spu:580352|Ras-like, estrogen-regulated, growth inhibitor;K07853|2|6e-21|102|dre:393109|Ras-like, family 11, member B;K07974|4|8e-21|102|dme:Dmel_CG8519|Ras family, other	-	GO:0032561//guanyl ribonucleotide binding;GO:0016787//hydrolase activity	GO:0035556//intracellular signal transduction	gi|108882713|gb|EAT46938.1|/4.9006e-76/AAEL001901-PA [Aedes aegypti]
Unigene5414	2088	53	234	11.9055	54.2567	2.18817	Up	8.7416e-30	3.38039e-28	K01187|1|0.0|844|dme:Dmel_CG11909|alpha-glucosidase [EC:3.2.1.20];K05546|2|1e-24|115|nvi:100121937|alpha 1,3-glucosidase [EC:3.2.1.84]	GO:0043234//protein complex	GO:0003824//catalytic activity	GO:0008152//metabolic process	gi|195111602|ref|XP_002000367.1|/0/GI22561 [Drosophila mojavensis]
Unigene12635	1319	67	295	23.825	108.279	2.18421	Up	4.63606e-37	2.10614e-35	-	-	-	-	gi|195032123|ref|XP_001988441.1|/3.55992e-11/GH11167 [Drosophila grimshawi]
CL7065.Contig1	2443	20	88	3.83981	17.4392	2.18323	Up	4.64568e-12	9.22177e-11	-	-	-	-	-
Unigene27573	2273	28	123	5.7778	26.1984	2.18088	Up	2.7292e-16	6.91102e-15	K06584|1|8e-82|305|bfo:BRAFLDRAFT_89654|integrin alpha 8;K06484|3|2e-67|258|dre:386787|integrin alpha 5;K06487|4|7e-67|256|dre:100151255|integrin alpha V	GO:0043231//intracellular membrane-bounded organelle;GO:0043232;GO:0005887//integral to plasma membrane	GO:0004871//signal transducer activity;GO:0005515//protein binding	GO:0007424//open tracheal system development;GO:0007409//axonogenesis;GO:0016337//cell-cell adhesion;GO:0048870//cell motility;GO:0010669//epithelial structure maintenance;GO:0051235;GO:0031589//cell-substrate adhesion;GO:0006935//chemotaxis;GO:0048565//digestive tract development;GO:0010927;GO:0007431//salivary gland development;GO:0007472//wing disc morphogenesis;GO:0007606//sensory perception …	gi|195457268|ref|XP_002075500.1|/0/GK18412 [Drosophila willistoni]
Unigene6119	3342	18	79	2.52621	11.4443	2.17958	Up	6.08908e-11	1.1047e-09	K08864|1|0.0|754|dvi:Dvir_GJ19333|tousled-like kinase [EC:2.7.11.1]	GO:0043231//intracellular membrane-bounded organelle	GO:0004672//protein kinase activity;GO:0032559	GO:0000278//mitotic cell cycle;GO:0065008;GO:0006468//protein phosphorylation;GO:0051276//chromosome organization;GO:0006959//humoral immune response	gi|442615092|ref|NP_001259220.1|/0/Tousled-like kinase, isoform K [Drosophila melanogaster]
Unigene6202	1832	21	92	5.37647	24.3126	2.17697	Up	1.65889e-12	3.38512e-11	K08193|1|7e-88|325|hmg:100206605|MFS transporter, ACS family, solute carrier family 17 (sodium-dependent inorganic phosphate cotransporter), other;K12301|2|1e-86|321|isc:IscW_ISCW002249|MFS transporter, ACS family, solute carrier family 17 (sodium-dependent inorganic phosphate cotransporter), member 5	GO:0044464//cell part	-	GO:0006810//transport	gi|195149620|ref|XP_002015754.1|/0/GL10849 [Drosophila persimilis]
CL498.Contig1	4513	11	48	1.14322	5.14925	2.17126	Up	4.07612e-07	5.27238e-06	K06619|1|6e-162|366|dan:Dana_GF10512|proto-oncogene tyrosine-protein kinase ABL1 [EC:2.7.10.2]	GO:0005912//adherens junction;GO:0044444//cytoplasmic part	GO:0004672//protein kinase activity;GO:0005488//binding	GO:0009888//tissue development;GO:0065008;GO:0048468//cell development;GO:0051179//localization;GO:0006468//protein phosphorylation;GO:0050794//regulation of cellular process;GO:0051128//regulation of cellular component organization;GO:0007399//nervous system development;GO:0048598//embryonic morphogenesis	gi|194750653|ref|XP_001957644.1|/5.14759e-161/GF10512 [Drosophila ananassae]
CL2383.Contig1	2395	9	39	1.76255	7.88365	2.1612	Up	5.58808e-06	6.23259e-05	K06171|1|0.0|753|dmo:Dmoj_GI23992|nicastrin	GO:0016020//membrane	-	GO:0006996//organelle organization;GO:0044267//cellular protein metabolic process;GO:0042478//regulation of eye photoreceptor cell development;GO:0042051//compound eye photoreceptor development;GO:0045168//cell-cell signaling involved in cell fate commitment;GO:0033619//membrane protein proteolysis;GO:0007166//cell surface receptor signaling pathway	gi|195107760|ref|XP_001998476.1|/0/GI23992 [Drosophila mojavensis]
CL1867.Contig1	889	31	134	16.3555	72.9745	2.15762	Up	2.0982e-17	5.5742e-16	-	-	-	-	gi|195588184|ref|XP_002083838.1|/1.55605e-24/GD13142 [Drosophila simulans]
CL1632.Contig1	3327	54	233	7.6128	33.9056	2.15502	Up	3.9519e-29	1.5125e-27	K14353|1|8e-150|532|isc:IscW_ISCW023852|solute carrier organic anion transporter family, member 3A	GO:0044464//cell part	GO:0008509//anion transmembrane transporter activity	GO:0006820//anion transport	gi|195442414|ref|XP_002068953.1|/0/GK17747 [Drosophila willistoni]
Unigene13226	1434	313	1347	102.376	454.765	2.15124	Up	4.91842e-160	7.20087e-158	-	-	GO:0043169//cation binding;GO:0003824//catalytic activity	-	gi|195377613|ref|XP_002047583.1|/3.20946e-178/GJ11853 [Drosophila virilis]
CL580.Contig1	4351	10	43	1.07799	4.78462	2.15006	Up	1.94597e-06	2.32345e-05	K12478|1|5e-19|98.2|ssc:100153403|early endosome antigen 1	-	-	-	gi|194741864|ref|XP_001953407.1|/0/GF17226 [Drosophila ananassae]
CL7702.Contig1	738	10	43	6.35546	28.2085	2.15006	Up	1.94597e-06	2.32262e-05	-	-	-	-	-
CL82.Contig2	4089	17	73	1.95	8.64319	2.14809	Up	4.73992e-10	8.01388e-09	K08701|1|0.0|795|dwi:Dwil_GK20573|nuclear receptor subfamily 1 group D member 3	GO:0043231//intracellular membrane-bounded organelle	GO:0004879//ligand-activated sequence-specific DNA binding RNA polymerase II transcription factor activity;GO:0001071//nucleic acid binding transcription factor activity;GO:0005506//iron ion binding;GO:0003677//DNA binding	GO:0006351//transcription, DNA-dependent;GO:0010565//regulation of cellular ketone metabolic process;GO:0006959//humoral immune response;GO:0009755//hormone-mediated signaling pathway;GO:0007591//molting cycle, chitin-based cuticle;GO:0035071//salivary gland cell autophagic cell death;GO:0007292//female gamete generation	gi|24666198|ref|NP_730321.1|/0/Ecdysone-induced protein 75B, isoform B [Drosophila melanogaster]
Unigene16164	1745	7	30	1.88151	8.32327	2.14526	Up	7.84202e-05	0.000725095	K12385|1|0.0|831|dgr:Dgri_GH13378|Niemann-Pick C1 protein	GO:0031224//intrinsic to membrane	GO:0004888//transmembrane signaling receptor activity	GO:0006066//alcohol metabolic process;GO:0030301//cholesterol transport;GO:0006694//steroid biosynthetic process	gi|195050575|ref|XP_001992922.1|/0/GH13378 [Drosophila grimshawi]
Unigene13162	395	7	30	8.31198	36.7699	2.14526	Up	7.84202e-05	0.000724895	-	-	-	-	-
Unigene28736	681	7	30	4.82119	21.3276	2.14526	Up	7.84202e-05	0.000724695	K14007|1|4e-28|125|dgr:Dgri_GH13795|protein transport protein SEC24	GO:0012507//ER to Golgi transport vesicle membrane	GO:0046914//transition metal ion binding	GO:0048193//Golgi vesicle transport;GO:0015031//protein transport	gi|195052973|ref|XP_001993409.1|/2.62567e-27/GH13795 [Drosophila grimshawi]
CL6199.Contig1	5334	24	102	2.11039	9.25796	2.13319	Up	2.08074e-13	4.57449e-12	K11849|1|4e-13|79.0|acs:100555596|ubiquitin carboxyl-terminal hydrolase 25/28 [EC:3.1.2.15];K05658|2|2e-09|67.0|hmg:100213972|ATP-binding cassette, subfamily B (MDR/TAP), member 1;K08017|3|3e-08|62.8|hmg:100197999|advillin;K02370|4|2e-07|60.1|hmg:100212160|alpha-1,4-N-acetylglucosaminyltransferase EXTL3 [EC:2.4.1.223 2.4.1.224];K06478|5|4e-07|58.9|acs:100563672|protein tyrosine phosphatase, recep…	-	-	-	gi|125901787|gb|ABN58714.1|/1.38959e-58/pol-like protein [Biomphalaria glabrata]
Unigene26731	1179	16	68	6.36517	27.9231	2.13319	Up	2.21904e-09	3.56311e-08	K14845|1|1e-16|88.2|dan:Dana_GF21826|RAT1-interacting protein	-	-	-	gi|194769852|ref|XP_001967015.1|/9.1025e-16/GF21826 [Drosophila ananassae]
CL6602.Contig1	590	33	140	26.2341	114.88	2.13061	Up	7.40254e-18	2.00635e-16	K01379|1|5e-40|164|dmo:Dmoj_GI19550|cathepsin D [EC:3.4.23.5]	-	GO:0008233//peptidase activity	-	gi|119567604|gb|ABL84270.1|/2.06862e-58/aspartic protease [Musca domestica]
CL6803.Contig1	619	13	55	9.85046	43.017	2.12665	Up	8.3722e-08	1.15465e-06	-	-	-	-	gi|195427483|ref|XP_002061806.1|/6.44678e-08/GK17196 [Drosophila willistoni]
CL875.Contig2	506	18	76	16.685	72.7162	2.12373	Up	2.78858e-10	4.79942e-09	-	-	-	-	-
Unigene14855	1703	9	38	2.47874	10.8028	2.12373	Up	9.32798e-06	0.000100205	-	-	-	-	-
Unigene12880	1077	28	118	12.194	53.0438	2.12101	Up	3.40444e-15	8.22932e-14	-	-	-	-	-
CL3144.Contig1	1994	11	46	2.58745	11.1687	2.10986	Up	1.13029e-06	1.38253e-05	-	-	-	-	-
CL1282.Contig1	3477	35	146	4.72136	20.329	2.10627	Up	2.59216e-18	7.20028e-17	K09428|1|4e-72|274|dan:Dana_GF23901|E74-like factor 1/2/4	GO:0043231//intracellular membrane-bounded organelle	GO:0001071//nucleic acid binding transcription factor activity;GO:0003677//DNA binding	GO:0044248//cellular catabolic process;GO:0050793//regulation of developmental process;GO:0032501//multicellular organismal process;GO:0006351//transcription, DNA-dependent;GO:0048102//autophagic cell death	gi|194750749|ref|XP_001957692.1|/3.42446e-71/GF23901 [Drosophila ananassae]
CL1625.Contig1	1697	53	221	14.6487	63.0491	2.10571	Up	5.9772e-27	2.17115e-25	-	-	-	-	-
CL175.Contig1	660	42	175	29.8476	128.37	2.10462	Up	1.22007e-21	3.79455e-20	-	-	-	-	-
CL1713.Contig2	4044	75	312	8.69869	37.3518	2.10231	Up	2.4955e-37	1.14143e-35	K05699|1|0.0|995|dwi:Dwil_GK25747|actinin alpha	GO:0031674//I band;GO:0005924//cell-substrate adherens junction	GO:0046872//metal ion binding;GO:0003779//actin binding	GO:0031032//actomyosin structure organization;GO:0007015//actin filament organization	gi|17137758|ref|NP_477485.1|/0/alpha actinin, isoform C [Drosophila melanogaster]
CL379.Contig1	4288	84	349	9.18815	39.4039	2.10049	Up	1.60666e-41	7.95666e-40	K12823|1|0.0|423|dvi:Dvir_GJ19487|ATP-dependent RNA helicase DDX5/DBP2 [EC:3.6.4.13]	-	GO:0032559;GO:0042623//ATPase activity, coupled	-	gi|195394063|ref|XP_002055665.1|/0/GJ19487 [Drosophila virilis]
CL278.Contig1	3688	13	54	1.65332	7.08877	2.10017	Up	1.38742e-07	1.88248e-06	K02154|1|0.0|1399|dpe:Dper_GL23912|V-type H+-transporting ATPase subunit I [EC:3.6.3.14]	GO:0016469//proton-transporting two-sector ATPase complex	GO:0015077//monovalent inorganic cation transmembrane transporter activity;GO:0005515//protein binding;GO:0015662//ATPase activity, coupled to transmembrane movement of ions, phosphorylative mechanism	GO:0015988//energy coupled proton transmembrane transport, against electrochemical gradient	gi|390177592|ref|XP_003736427.1|/0/GA14320, isoform C [Drosophila pseudoobscura pseudoobscura]
Unigene13653	1393	1141	4732	384.183	1644.61	2.09788	Up	0	0	K01379|1|3e-112|405|cqu:CpipJ_CPIJ017185|cathepsin D [EC:3.4.23.5]	-	GO:0004175//endopeptidase activity	GO:0019538//protein metabolic process	gi|195438439|ref|XP_002067144.1|/6.53933e-144/GK24836 [Drosophila willistoni]
Unigene24307	3907	14	58	1.68069	7.18709	2.09635	Up	4.87912e-08	6.89348e-07	K12804|1|3e-13|79.0|nve:NEMVE_v1g246345|proline-serine-threonine phosphatase interacting protein 1;K10356|2|8e-11|70.9|nvi:100122007|myosin I;K13738|3|2e-10|69.3|mmu:12488|CD2-associated protein;K12470|4|5e-10|68.2|dre:793623|SH3 domain-containing kinase-binding protein 1	-	-	-	gi|281360636|ref|NP_001162711.1|/0/CG42388, isoform E [Drosophila melanogaster]
CL6252.Contig1	980	147	607	70.355	299.869	2.09161	Up	1.34818e-70	9.67889e-69	-	-	-	-	-
Unigene15783	620	8	33	6.05204	25.7686	2.09012	Up	4.49316e-05	0.000433253	K06084|1|6e-08|57.8|aag:AaeL_AAEL007290|F-box protein 20	-	-	-	gi|195343479|ref|XP_002038325.1|/1.60427e-14/GM10773 [Drosophila sechellia]
Unigene28847	564	8	33	6.65295	28.3272	2.09012	Up	4.49316e-05	0.000433378	-	-	-	-	-
Unigene24652	1733	8	33	2.16519	9.219	2.09012	Up	4.49316e-05	0.000433129	-	-	-	-	-
CL3118.Contig1	2928	10	41	1.60189	6.77924	2.08135	Up	5.37594e-06	6.00997e-05	-	GO:0044448//cell cortex part	-	GO:0048731;GO:0010004//gastrulation involving germ band extension;GO:0065008;GO:0002009//morphogenesis of an epithelium;GO:0048869//cellular developmental process;GO:0050794//regulation of cellular process	gi|194756638|ref|XP_001960583.1|/3.15501e-30/GF11430 [Drosophila ananassae]
CL1194.Contig1	1707	10	41	2.74771	11.6284	2.08135	Up	5.37594e-06	6.01399e-05	K14343|1|3e-129|462|dwi:Dwil_GK19860|solute carrier family 10 (sodium/bile acid cotransporter), member 3/5	-	-	-	gi|195432274|ref|XP_002064148.1|/2.25043e-128/GK19860 [Drosophila willistoni]
CL1364.Contig1	3381	10	41	1.38726	5.87093	2.08135	Up	5.37594e-06	6.01198e-05	-	GO:0044444//cytoplasmic part	-	-	gi|195028026|ref|XP_001986883.1|/1.93783e-79/GH21616 [Drosophila grimshawi]
Unigene13668	555	13	53	10.9864	46.2329	2.07321	Up	2.29178e-07	3.04786e-06	-	-	-	-	-
CL3893.Contig1	6199	535	2179	40.4796	170.178	2.07178	Up	1.31175e-245	2.91253e-243	-	-	-	-	gi|108868998|gb|EAT33223.1|/1.68953e-31/AAEL014517-PA [Aedes aegypti]
CL854.Contig1	1614	19	77	5.52146	23.097	2.06458	Up	4.43176e-10	7.50802e-09	K13758|1|3e-76|286|dgr:Dgri_GH10462|retinal rod rhodopsin-sensitive cGMP 3',5'-cyclic phosphodiesterase subunit delta	GO:0043231//intracellular membrane-bounded organelle	GO:0004112//cyclic-nucleotide phosphodiesterase activity	GO:0050953//sensory perception of light stimulus;GO:0007420//brain development	gi|195033249|ref|XP_001988648.1|/2.68529e-75/GH10462 [Drosophila grimshawi]
CL7072.Contig1	1470	67	271	21.3777	89.2525	2.06179	Up	7.28966e-32	2.97324e-30	-	-	-	GO:0009987//cellular process	gi|194900086|ref|XP_001979588.1|/1.11964e-16/GG23086 [Drosophila erecta]
CL219.Contig1	5040	120	485	11.1675	46.5886	2.06068	Up	1.05499e-55	6.37309e-54	-	-	-	-	gi|195327398|ref|XP_002030406.1|/4.79621e-126/GM25421 [Drosophila sechellia]
Unigene1436	2736	21	84	3.60004	14.8639	2.04573	Up	9.15504e-11	1.63964e-09	-	-	-	-	gi|195451994|ref|XP_002073166.1|/1.15423e-127/GK13984 [Drosophila willistoni]
Unigene26769	242	15	60	29.0723	120.034	2.04573	Up	4.65954e-08	6.60551e-07	-	-	-	-	-
Unigene15534	1713	8	32	2.19046	9.04401	2.04573	Up	7.44796e-05	0.000692479	K04307|1|1e-06|55.8|mdo:100026442|leucine-rich repeat-containing G protein-coupled receptor 8	-	-	-	gi|158284516|ref|XP_307249.3|/1.91057e-18/Anopheles gambiae str. PEST AGAP012635-PA [Anopheles gambiae str. PEST]
Unigene13013	655	20	80	14.3216	59.1312	2.04573	Up	2.5782e-10	4.45334e-09	-	-	-	-	gi|3135199|dbj|BAA28264.1|/2.06154e-42/20kDa lectin [Sarcophaga peregrina]
Unigene29083	659	17	68	12.0995	49.9565	2.04573	Up	5.80128e-09	8.95898e-08	-	GO:0044464//cell part	-	GO:0007591//molting cycle, chitin-based cuticle;GO:0040003//chitin-based cuticle development;GO:0060541//respiratory system development	gi|198460914|ref|XP_002138928.1|/1.14363e-40/GA24126 [Drosophila pseudoobscura pseudoobscura]
CL6734.Contig1	1383	20	80	6.78284	28.005	2.04573	Up	2.5782e-10	4.45105e-09	-	-	-	-	-
CL8626.Contig1	511	19	75	17.4396	71.0573	2.02662	Up	1.18937e-09	1.95184e-08	-	-	-	-	-
CL1010.Contig1	5555	56	221	4.72833	19.2609	2.02627	Up	1.0179e-25	3.53282e-24	K12604|1|0.0|1583|dme:Dmel_CG34407|CCR4-NOT transcription complex subunit 1	-	-	GO:0048812//neuron projection morphogenesis;GO:0031572//G2 DNA damage checkpoint;GO:0048513//organ development	gi|281363003|ref|NP_001163099.1|/0/Not1, isoform F [Drosophila melanogaster]
CL77.Contig1	720	280	1102	182.402	740.999	2.02235	Up	2.38556e-121	2.82617e-119	-	-	-	-	gi|195448573|ref|XP_002071718.1|/1.12125e-10/GK18866 [Drosophila willistoni]
CL115.Contig2	1075	424	1666	184.995	750.3	2.01998	Up	3.37336e-182	5.79993e-180	-	-	GO:0005506//iron ion binding;GO:0022892	GO:0015669//gas transport	gi|195054581|ref|XP_001994203.1|/2.81234e-42/GH13816 [Drosophila grimshawi]
CL1715.Contig1	2384	14	55	2.75439	11.1693	2.01973	Up	2.17158e-07	2.89259e-06	K12386|1|2e-84|314|nvi:100114326|cystinosin	-	-	-	gi|45550786|ref|NP_650967.2|/0/CG16791 [Drosophila melanogaster]
CL754.Contig1	2820	26	102	4.32442	17.5113	2.01771	Up	1.39631e-12	2.86326e-11	K00871|1|0.0|642|aga:AgaP_AGAP002647|phosphorylase kinase gamma subunit [EC:2.7.11.19]	GO:0043234//protein complex	GO:0005515//protein binding;GO:0004683//calmodulin-dependent protein kinase activity;GO:0032559	GO:0006006//glucose metabolic process;GO:0009653//anatomical structure morphogenesis;GO:0005977//glycogen metabolic process;GO:0006464//cellular protein modification process	gi|195133216|ref|XP_002011035.1|/0/GI16230 [Drosophila mojavensis]
CL2439.Contig1	938	25	98	12.5009	50.5815	2.01658	Up	3.91584e-12	7.81932e-11	-	-	-	-	-
Unigene13001	345	60	235	81.571	329.774	2.01535	Up	4.53338e-27	1.65387e-25	-	-	-	-	-
Unigene28058	2961	11	43	1.74244	7.0307	2.01256	Up	5.07406e-06	5.73174e-05	K01099|1|0.0|1038|dme:Dmel_CG6562|phosphatidylinositol-bisphosphatase [EC:3.1.3.36]	GO:0033267//axon part;GO:0012505//endomembrane system	GO:0034593//phosphatidylinositol bisphosphate phosphatase activity;GO:0003676//nucleic acid binding;GO:0046030//inositol trisphosphate phosphatase activity	GO:0006796//phosphate-containing compound metabolic process;GO:0007269//neurotransmitter secretion;GO:0006897//endocytosis	gi|18497296|ref|NP_569729.1|/0/synaptojanin, isoform B [Drosophila melanogaster]
CL3113.Contig1	1559	11	43	3.30941	13.3534	2.01256	Up	5.07406e-06	5.73367e-05	K09228|1|2e-50|201|rno:100158232|KRAB domain-containing zinc finger protein	-	-	-	gi|195395680|ref|XP_002056464.1|/9.40679e-94/GJ10213 [Drosophila virilis]
CL826.Contig1	1350	10	39	3.47432	13.9862	2.0092	Up	1.46057e-05	0.000152076	K15003|1|5e-124|356|dan:Dana_GF17048|cytochrome P450, family 9 [EC:1.14.-.-]	-	GO:0046872//metal ion binding	-	gi|194742638|ref|XP_001953808.1|/3.93858e-123/GF17048 [Drosophila ananassae]
Unigene24349	1506	9	35	2.80299	11.2515	2.00508	Up	4.22344e-05	0.00040795	K06584|1|3e-45|183|rno:364786|integrin alpha 8	GO:0043231//intracellular membrane-bounded organelle;GO:0043232;GO:0005887//integral to plasma membrane	GO:0004871//signal transducer activity;GO:0005515//protein binding	GO:0007166//cell surface receptor signaling pathway;GO:0007424//open tracheal system development;GO:0007409//axonogenesis;GO:0016337//cell-cell adhesion;GO:0048870//cell motility;GO:0010669//epithelial structure maintenance;GO:0051235;GO:0031589//cell-substrate adhesion;GO:0006935//chemotaxis;GO:0048565//digestive tract development;GO:0010927;GO:0007431//salivary gland development;GO:0007472//win…	gi|195393380|ref|XP_002055332.1|/1.01374e-129/GJ18848 [Drosophila virilis]
CL3855.Contig1	2423	17	66	3.29078	13.1874	2.00266	Up	1.55103e-08	2.2979e-07	K13750|1|1e-42|176|dwi:Dwil_GK24823|solute carrier family 24 (sodium/potassium/calcium exchanger), member 2	GO:0031224//intrinsic to membrane	GO:0015081//sodium ion transmembrane transporter activity	GO:0070838//divalent metal ion transport;GO:0001654//eye development	gi|195438385|ref|XP_002067117.1|/8.41926e-42/GK24823 [Drosophila willistoni]
CL6868.Contig1	938	144	557	72.0051	287.489	1.99733	Up	3.08014e-61	1.99359e-59	K09632|1|1e-29|130|dre:447843|chymotrypsin-like protease [EC:3.4.21.-];K01328|2|5e-29|128|acs:100555717|coagulation factor XII (Hageman factor) [EC:3.4.21.38];K01310|3|2e-28|126|aml:100479949|chymotrypsin [EC:3.4.21.1]	-	GO:0004175//endopeptidase activity	-	gi|9651984|gb|AAF91345.1|/4.36972e-89/chymotrypsin-like serine protease precursor [Glossina morsitans morsitans]
CL7441.Contig1	883	30	116	15.9354	63.6012	1.99682	Up	6.00776e-14	1.35729e-12	K01312|1|2e-36|153|cqu:CpipJ_CPIJ004660|trypsin [EC:3.4.21.4]	-	GO:0016787//hydrolase activity	-	gi|195491340|ref|XP_002093521.1|/7.29302e-43/GE20706 [Drosophila yakuba]
Unigene28773	2366	59	228	11.6961	46.6539	1.99597	Up	5.35608e-26	1.88035e-24	K12309|1|0.0|772|dmo:Dmoj_GI11295|beta-galactosidase [EC:3.2.1.23]	-	GO:0016798//hydrolase activity, acting on glycosyl bonds	GO:0048102//autophagic cell death;GO:0008152//metabolic process	gi|195116355|ref|XP_002002721.1|/0/GI11295 [Drosophila mojavensis]
CL7611.Contig1	688	21	81	14.3164	56.9987	1.99326	Up	3.97618e-10	6.77729e-09	-	-	-	-	-
Unigene16037	3473	27	104	3.64639	14.4976	1.99128	Up	1.31718e-12	2.70927e-11	K07190|1|0.0|1923|dya:Dyak_GE11152|phosphorylase kinase alpha/beta subunit	-	GO:0016772//transferase activity, transferring phosphorus-containing groups;GO:0015926//glucosidase activity;GO:0005515//protein binding	GO:0006073//cellular glucan metabolic process;GO:0006796//phosphate-containing compound metabolic process	gi|195472933|ref|XP_002088752.1|/0/GE11152 [Drosophila yakuba]
CL1893.Contig1	1616	19	73	5.51462	21.8701	1.98762	Up	3.16034e-09	5.00268e-08	K08056|1|3e-13|77.4|phu:Phum_PHUM380480|protein disulfide isomerase family A, member 3 [EC:5.3.4.1]	-	GO:0003824//catalytic activity	-	gi|152963828|gb|ABS50238.1|/1.45053e-12/protein disulfide isomerase [Haemaphysalis longicornis]
Unigene13568	2477	42	161	7.95293	31.4679	1.98432	Up	1.15434e-18	3.24676e-17	-	-	-	-	gi|195425538|ref|XP_002061056.1|/2.88517e-29/GK10734 [Drosophila willistoni]
CL7277.Contig1	1013	84	322	38.8932	153.892	1.98432	Up	8.3409e-36	3.70882e-34	-	-	-	-	gi|195501448|ref|XP_002097800.1|/7.226e-40/GE24271 [Drosophila yakuba]
CL5854.Contig1	1254	53	203	19.8236	78.3731	1.98314	Up	3.95376e-23	1.28822e-21	-	-	-	-	-
Unigene24836	730	11	42	7.06762	27.8545	1.97861	Up	8.30288e-06	9.00876e-05	-	-	-	-	gi|195125413|ref|XP_002007173.1|/6.09054e-52/GI12790 [Drosophila mojavensis]
CL3057.Contig1	4118	15	57	1.70847	6.70127	1.97172	Up	2.03162e-07	2.71479e-06	-	GO:0044464//cell part	-	GO:0046620//regulation of organ growth;GO:0048519//negative regulation of biological process;GO:0048513//organ development;GO:0007165//signal transduction	gi|195118260|ref|XP_002003658.1|/0/GI21679 [Drosophila mojavensis]
Unigene28604	665	15	57	10.5797	41.4975	1.97172	Up	2.03162e-07	2.71587e-06	-	-	-	-	gi|161077401|ref|NP_001097420.1|/2.41342e-22/CG34445 [Drosophila melanogaster]
CL239.Contig1	1652	46	174	13.0602	50.9926	1.96511	Up	8.13882e-20	2.38732e-18	K11426|1|1e-12|75.5|bfo:BRAFLDRAFT_124463|SET and MYND domain-containing protein	GO:0043231//intracellular membrane-bounded organelle	-	GO:0006355//regulation of transcription, DNA-dependent	gi|195565893|ref|XP_002106530.1|/0/GD16076 [Drosophila simulans]
CL1934.Contig1	2414	27	102	5.24602	20.4565	1.96326	Up	3.45612e-12	6.91781e-11	K11795|1|5e-106|386|aag:AaeL_AAEL015077|nuclear receptor interaction protein	-	-	-	gi|157134081|ref|XP_001663137.1|/4.08315e-105/wd and tetratricopeptide repeat protein [Aedes aegypti]
Unigene36293	694	9	34	6.08256	23.7185	1.96326	Up	6.91976e-05	0.000646957	-	-	-	-	-
CL3073.Contig1	1025	31	117	14.1854	55.2625	1.96189	Up	9.12414e-14	2.04756e-12	-	-	-	-	-
Unigene1853	1364	13	49	4.47026	17.392	1.96	Up	1.64843e-06	1.97806e-05	-	-	-	-	gi|156319550|ref|XP_001618133.1|/2.67751e-09/hypothetical protein NEMVEDRAFT_v1g225486 [Nematostella vectensis]
Unigene27503	679	13	49	8.98002	34.9377	1.96	Up	1.64843e-06	1.97877e-05	K15001|1|6e-76|283|dgr:Dgri_GH13515|cytochrome P450, family 4 [EC:1.14.-.-]	GO:0044464//cell part	GO:0016491//oxidoreductase activity;GO:0005506//iron ion binding	GO:0009407//toxin catabolic process	gi|195050346|ref|XP_001992874.1|/4.41683e-75/GH13515 [Drosophila grimshawi]
CL2311.Contig1	1187	16	60	6.32227	24.472	1.95262	Up	1.1617e-07	1.58584e-06	-	-	-	-	-
CL882.Contig1	1155	543	2035	220.507	853.003	1.95173	Up	2.56024e-212	5.07912e-210	K01312|1|7e-86|318|dya:Dyak_GE12353|trypsin [EC:3.4.21.4]	GO:0005576//extracellular region	GO:0004175//endopeptidase activity	GO:0019538//protein metabolic process	gi|464952|sp|P35044.1|TRYA4_LUCCU/2.45654e-90/RecName: Full=Trypsin alpha-4; Flags: Precursor
Unigene6413	748	15	56	9.40575	36.2456	1.94619	Up	3.29764e-07	4.31201e-06	-	-	-	-	gi|123479892|ref|XP_001323102.1|/1.6394e-07/viral A-type inclusion protein [Trichomonas vaginalis G3]
Unigene5023	1368	75	280	25.7145	99.0924	1.94619	Up	1.38065e-30	5.46506e-29	K14845|1|9e-21|102|dan:Dana_GF21826|RAT1-interacting protein	-	-	-	gi|194769852|ref|XP_001967015.1|/7.53426e-20/GF21826 [Drosophila ananassae]
Unigene12652	685	30	112	20.5416	79.1582	1.94619	Up	4.11384e-13	8.83001e-12	-	-	-	-	-
CL8088.Contig1	3324	26	97	3.66873	14.1279	1.9452	Up	1.56351e-11	2.98009e-10	K10626|1|3e-121|437|dwi:Dwil_GK25116|E3 ubiquitin-protein ligase UBR2 [EC:6.3.2.19]	-	-	-	gi|195448036|ref|XP_002071481.1|/2.21892e-120/GK25116 [Drosophila willistoni]
Unigene5443	1284	52	194	18.9951	73.1484	1.9452	Up	1.1954e-21	3.72127e-20	K01867|1|0.0|640|dvi:Dvir_GJ10514|tryptophanyl-tRNA synthetase [EC:6.1.1.2]	GO:0044424//intracellular part	GO:0004812//aminoacyl-tRNA ligase activity;GO:0032559	GO:0006418//tRNA aminoacylation for protein translation	gi|195394551|ref|XP_002055906.1|/0/GJ10514 [Drosophila virilis]
CL936.Contig1	1128	11	41	4.57391	17.5972	1.94385	Up	1.35279e-05	0.000141912	-	-	-	-	-
Unigene14776	2543	11	41	2.02885	7.80559	1.94385	Up	1.35279e-05	0.000141867	K06068|1|0.0|1230|dvi:Dvir_GJ10533|novel protein kinase C [EC:2.7.11.13]	-	GO:0043169//cation binding;GO:0008289//lipid binding;GO:0004697//protein kinase C activity;GO:0032559	GO:0006464//cellular protein modification process;GO:0010033//response to organic substance;GO:0007165//signal transduction	gi|195394467|ref|XP_002055864.1|/0/GJ10533 [Drosophila virilis]
Unigene30083	833	18	67	10.1352	38.9402	1.94189	Up	2.34676e-08	3.42235e-07	K00799|1|2e-63|242|dya:Dyak_GE17886|glutathione S-transferase [EC:2.5.1.18]	-	-	-	gi|195153627|ref|XP_002017725.1|/1.96072e-71/GL17152 [Drosophila persimilis]
Unigene5801	256	21	78	38.4754	147.51	1.93881	Up	1.69061e-09	2.74087e-08	K01378|1|2e-07|54.3|ssc:396864|chymosin [EC:3.4.23.4];K01377|2|4e-07|53.5|xla:373563|gastricsin [EC:3.4.23.3];K01379|3|5e-07|53.1|cqu:CpipJ_CPIJ017185|cathepsin D [EC:3.4.23.5]	-	-	-	gi|122938522|gb|ABM69085.1|/1.07755e-10/aspartic proteinase AspMD02 [Musca domestica]
Unigene5700	1371	27	100	9.23698	35.3127	1.93469	Up	8.99866e-12	1.74695e-10	-	-	-	-	-
Unigene5843	1765	20	74	5.31482	20.2981	1.93325	Up	4.76074e-09	7.44118e-08	K11584|1|0.0|855|dvi:Dvir_GJ23278|protein phosphatase 2 (formerly 2A), regulatory subunit B'	GO:0008287//protein serine/threonine phosphatase complex	GO:0019888//protein phosphatase regulator activity	GO:0048741//skeletal muscle fiber development;GO:0007268//synaptic transmission;GO:0055088//lipid homeostasis;GO:0043066//negative regulation of apoptotic process;GO:0006464//cellular protein modification process	gi|195389821|ref|XP_002053572.1|/0/GJ23278 [Drosophila virilis]
CL6085.Contig1	2924	845	3123	135.545	517.086	1.93163	Up	0	0	K11140|1|0.0|1116|dpe:Dper_GL23789|aminopeptidase N [EC:3.4.11.2]	-	-	-	gi|195143587|ref|XP_002012779.1|/0/GL23789 [Drosophila persimilis]
Unigene15121	3065	13	48	1.98937	7.58192	1.93025	Up	2.67488e-06	3.11716e-05	-	GO:0044464//cell part	GO:0046914//transition metal ion binding	-	gi|390177884|ref|XP_001358528.3|/6.66954e-47/GA16105 [Drosophila pseudoobscura pseudoobscura]
CL2291.Contig1	716	58	214	37.9943	144.7	1.92921	Up	1.75327e-23	5.75729e-22	-	-	-	-	-
Unigene13336	6320	94	346	6.97613	26.505	1.92576	Up	6.42136e-37	2.90538e-35	K06271|1|0.0|3068|dwi:Dwil_GK13336|talin	GO:0031252//cell leading edge;GO:0005924//cell-substrate adherens junction;GO:0005856//cytoskeleton	GO:0005198//structural molecule activity;GO:0005102//receptor binding;GO:0008092//cytoskeletal protein binding	GO:0007010//cytoskeleton organization;GO:0006909//phagocytosis;GO:0002164//larval development;GO:0009886//post-embryonic morphogenesis;GO:0010669//epithelial structure maintenance	gi|195440969|ref|XP_002068306.1|/0/GK13336 [Drosophila willistoni]
CL8488.Contig1	2945	31	114	4.93719	18.7408	1.92442	Up	3.81522e-13	8.19954e-12	K10382|1|7e-39|163|gga:421884|dystonin	GO:0044424//intracellular part	-	GO:0051179//localization;GO:0009987//cellular process	gi|442626149|ref|NP_001260090.1|/0/Muscle-specific protein 300, isoform L [Drosophila melanogaster]
Unigene6018	1874	45	165	11.2628	42.6268	1.92019	Up	2.4321e-18	6.76689e-17	K03006|1|1e-07|58.9|hmg:100204515|DNA-directed RNA polymerase II subunit RPB1 [EC:2.7.7.6];K04989|2|2e-07|58.5|rno:100364048|polycystin 1L3;K10380|5|6e-06|53.5|cbr:CBG09473|ankyrin	-	-	-	gi|195114940|ref|XP_002002025.1|/2.05944e-146/GI14246 [Drosophila mojavensis]
CL3095.Contig1	844	85	310	47.2368	177.823	1.91246	Up	5.95442e-33	2.49542e-31	-	-	-	-	-
CL3213.Contig1	1233	51	186	19.4004	73.0328	1.91246	Up	2.19588e-20	6.55577e-19	-	-	-	-	-
Unigene13085	451	98	357	101.919	383.23	1.9108	Up	1.16118e-37	5.31841e-36	-	-	-	-	-
Unigene24154	3524	14	51	1.86336	7.00652	1.9108	Up	1.51687e-06	1.82476e-05	K01104|1|1e-152|541|dme:Dmel_CG9856|protein-tyrosine phosphatase [EC:3.1.3.48];K04458|3|1e-22|109|phu:Phum_PHUM368720|protein-tyrosine phosphatase [EC:3.1.3.48]	-	GO:0003824//catalytic activity	-	gi|195486433|ref|XP_002091508.1|/1.37851e-152/GE13693 [Drosophila yakuba]
CL875.Contig3	3352	284	1034	39.7391	149.343	1.91	Up	9.1138e-106	9.5487e-104	-	-	-	-	gi|198462651|ref|XP_002135346.1|/6.26322e-30/GA28387 [Drosophila pseudoobscura pseudoobscura]
Unigene5991	2669	11	40	1.93307	7.25571	1.90822	Up	2.19424e-05	0.000221852	K11660|1|0.0|1273|dvi:Dvir_GJ10798|metastasis-associated protein MTA	GO:0044464//cell part	GO:0046914//transition metal ion binding;GO:0003677//DNA binding;GO:0001071//nucleic acid binding transcription factor activity	GO:0006351//transcription, DNA-dependent;GO:0006909//phagocytosis	gi|195395122|ref|XP_002056185.1|/0/GJ10798 [Drosophila virilis]
CL1520.Contig1	1119	11	40	4.61069	17.3061	1.90822	Up	2.19424e-05	0.000221786	-	-	-	-	-
CL7198.Contig1	932	1234	4486	621.016	2330.3	1.90781	Up	0	0	K01310|1|1e-31|137|cfa:610373|chymotrypsin [EC:3.4.21.1];K09640|2|1e-30|134|spu:761976|transmembrane protease, serine 9 [EC:3.4.21.-];K01312|5|2e-30|133|xla:379460|trypsin [EC:3.4.21.4]	-	GO:0004175//endopeptidase activity	GO:0019538//protein metabolic process	gi|9651984|gb|AAF91345.1|/2.36013e-103/chymotrypsin-like serine protease precursor [Glossina morsitans morsitans]
Unigene12885	1433	30	109	9.81926	36.8255	1.90702	Up	1.70924e-12	3.48362e-11	K01540|1|4e-166|585|dwi:Dwil_GK18742|sodium/potassium-transporting ATPase subunit beta	GO:0005887//integral to plasma membrane	GO:0008556//potassium-transporting ATPase activity	GO:0009206;GO:0030001//metal ion transport	gi|195443412|ref|XP_002069411.1|/3.11584e-165/GK18742 [Drosophila willistoni]
Unigene29678	3379	65	236	9.02254	33.8137	1.906	Up	2.37686e-25	8.19003e-24	K10325|1|2e-20|102|spu:576514|ankyrin repeat and SOCS box protein 3;K04228|2|6e-20|100|dre:100151502|arginine vasopressin receptor 2;K04180|4|4e-16|88.2|dre:100005081|C-C chemokine receptor type 5;K03364|5|1e-14|83.2|spu:578716|cell division cycle 20-like protein 1, cofactor of APC complex	-	GO:0005488//binding	-	gi|189242337|ref|XP_001810078.1|/2.1475e-70/PREDICTED: similar to orf [Tribolium castaneum]
CL5358.Contig1	912	16	58	8.22865	30.7894	1.90371	Up	3.03202e-07	3.99115e-06	K11141|1|3e-75|282|dan:Dana_GF17593|glutamyl aminopeptidase [EC:3.4.11.7]	-	GO:0070011//peptidase activity, acting on L-amino acid peptides	-	gi|194741208|ref|XP_001953081.1|/2.22434e-74/GF17593 [Drosophila ananassae]
CL891.Contig1	495	37	134	35.0591	131.059	1.90236	Up	5.39272e-15	1.29052e-13	K01362|1|6e-15|80.1|dme:Dmel_CG2071|[EC:3.4.21.-];K01312|2|4e-11|67.4|dan:Dana_GF12403|trypsin [EC:3.4.21.4];K01310|5|7e-11|66.6|mgp:100544825|chymotrypsin [EC:3.4.21.1]	-	GO:0003824//catalytic activity	-	gi|195393878|ref|XP_002055580.1|/2.82909e-26/GJ18705 [Drosophila virilis]
Unigene5872	303	13	47	20.1235	75.0972	1.89987	Up	4.32344e-06	4.91196e-05	-	-	-	-	-
CL3441.Contig1	8152	4767	17217	274.274	1022.5	1.89841	Up	0	0	K14462|1|2e-25|120|oaa:100080258|apolipoprotein B	-	-	-	gi|195434947|ref|XP_002065463.1|/0/GK14654 [Drosophila willistoni]
CL3912.Contig1	1707	18	65	4.94587	18.4352	1.89817	Up	6.09826e-08	8.54751e-07	K12567|1|2e-19|97.8|spu:590007|titin [EC:2.7.11.1]	-	-	-	gi|442628053|ref|NP_001260504.1|/5.76277e-108/CG42389, isoform H [Drosophila melanogaster]
Unigene13187	783	105	379	62.8972	234.34	1.89753	Up	1.59085e-39	7.56544e-38	-	-	GO:0005214//structural constituent of chitin-based cuticle	-	gi|198476553|ref|XP_001357393.2|/1.35705e-31/Pcp [Drosophila pseudoobscura pseudoobscura]
Unigene24760	2540	28	101	5.17045	19.2511	1.89658	Up	1.33275e-11	2.55186e-10	K11262|1|0.0|1181|dan:Dana_GF11223|acetyl-CoA carboxylase / biotin carboxylase [EC:6.4.1.2 6.3.4.14]	GO:0043231//intracellular membrane-bounded organelle	GO:0016421//CoA carboxylase activity;GO:0016879//ligase activity, forming carbon-nitrogen bonds;GO:0032559	GO:0006631//fatty acid metabolic process	gi|194757505|ref|XP_001961005.1|/0/GF11223 [Drosophila ananassae]
CL1941.Contig1	1383	28	101	9.49597	35.3564	1.89658	Up	1.33275e-11	2.5504e-10	K01059|1|4e-97|355|dpo:Dpse_GA19044|lipoprotein lipase [EC:3.1.1.34];K12591|3|5e-23|109|ame:413532|exosome complex exonuclease RRP6 [EC:3.1.13.-];K01046|5|4e-22|106|dme:Dmel_CG5966|triacylglycerol lipase [EC:3.1.1.3]	-	GO:0003824//catalytic activity	GO:0044238//primary metabolic process	gi|19528557|gb|AAL90393.1|/5.48524e-143/RH13728p [Drosophila melanogaster]
CL3459.Contig1	1166	324	1167	130.332	484.552	1.89446	Up	7.61626e-118	8.65594e-116	K09542|1|3e-86|319|dvi:Dvir_GJ21096|crystallin, alpha B	-	GO:0005198//structural molecule activity	GO:0006950//response to stress;GO:0006468//protein phosphorylation;GO:0006914//autophagy	gi|195380159|ref|XP_002048838.1|/2.40779e-85/GJ21096 [Drosophila virilis]
CL7735.Contig1	1102	69	247	29.3678	108.513	1.88557	Up	4.22108e-26	1.48656e-24	K03006|1|7e-07|55.5|spu:583794|DNA-directed RNA polymerase II subunit RPB1 [EC:2.7.7.6]	-	-	-	gi|194866526|ref|XP_001971901.1|/1.96661e-25/GG15230 [Drosophila erecta]
CL2364.Contig1	616	76	272	57.8677	213.775	1.88526	Up	1.40228e-28	5.29438e-27	-	-	-	-	-
CL6320.Contig1	1553	206	736	62.2156	229.443	1.88279	Up	2.19798e-74	1.65599e-72	K01046|1|3e-75|283|dme:Dmel_CG8093|triacylglycerol lipase [EC:3.1.1.3];K01066|3|1e-61|238|dme:Dmel_CG7279|esterase / lipase [EC:3.1.1.-]	-	-	-	gi|195386230|ref|XP_002051807.1|/1.68178e-143/GJ17195 [Drosophila virilis]
Unigene5184	1020	14	50	6.43771	23.7322	1.88223	Up	2.44362e-06	2.86259e-05	-	-	-	-	-
CL1065.Contig1	5887	67	239	5.33807	19.655	1.8805	Up	3.21484e-25	1.10548e-23	-	-	-	-	gi|195042993|ref|XP_001991531.1|/5.28025e-67/GH12714 [Drosophila grimshawi]
CL6450.Contig1	2307	54	192	10.9787	40.2923	1.8758	Up	1.71209e-20	5.14349e-19	K01415|1|4e-159|562|dme:Dmel_CG14527|endothelin-converting enzyme [EC:3.4.24.71];K08635|3|9e-62|239|dan:Dana_GF20372|membrane metallo-endopeptidase-like 1	-	-	-	gi|195341053|ref|XP_002037126.1|/1.21935e-167/GM12744 [Drosophila sechellia]
Unigene5144	2914	45	160	7.24314	26.5827	1.8758	Up	2.53454e-17	6.72275e-16	K06095|1|9e-20|100|aml:100477704|multiple PDZ domain protein	GO:0043231//intracellular membrane-bounded organelle;GO:0016020//membrane	-	-	gi|195379232|ref|XP_002048384.1|/0/GJ13937 [Drosophila virilis]
Unigene5831	1037	20	71	9.04596	33.1473	1.87354	Up	1.9754e-08	2.89844e-07	-	-	-	-	-
CL418.Contig1	1455	22	78	7.09191	25.9537	1.8717	Up	4.00496e-09	6.30692e-08	-	GO:0044444//cytoplasmic part	-	GO:0007444//imaginal disc development;GO:0007423//sensory organ development	gi|195391628|ref|XP_002054462.1|/3.94174e-115/GJ24467 [Drosophila virilis]
CL337.Contig1	1508	15	53	4.66545	17.0154	1.86676	Up	1.3812e-06	1.66753e-05	-	-	-	-	-
CL1913.Contig1	1409	32	113	10.6523	38.8272	1.8659	Up	1.43533e-12	2.93966e-11	K00965|1|1e-165|583|dpo:Dpse_GA21629|UDPglucose--hexose-1-phosphate uridylyltransferase [EC:2.7.7.12]	-	GO:0046914//transition metal ion binding;GO:0070569//uridylyltransferase activity	GO:0019318//hexose metabolic process	gi|125984043|ref|XP_001355786.1|/8.91068e-165/GA21629 [Drosophila pseudoobscura pseudoobscura]
Unigene13760	808	34	120	19.7365	71.9015	1.86515	Up	2.95552e-13	6.41357e-12	K02883|1|3e-91|335|dvi:Dvir_GJ13360|large subunit ribosomal protein L18e	GO:0015934//large ribosomal subunit	GO:0005198//structural molecule activity	GO:0007052//mitotic spindle organization;GO:0010467//gene expression	gi|195377032|ref|XP_002047296.1|/2.3532e-90/GJ13360 [Drosophila virilis]
CL6038.Contig1	1661	38	134	10.7304	39.0574	1.86389	Up	1.25891e-14	2.96192e-13	-	-	-	-	gi|195391059|ref|XP_002054183.1|/4.02358e-10/GJ22936 [Drosophila virilis]
Unigene16029	2243	19	67	3.97309	14.4615	1.86389	Up	5.5582e-08	7.81341e-07	-	-	GO:0030695//GTPase regulator activity	GO:0007165//signal transduction	gi|195469451|ref|XP_002099651.1|/1.26498e-153/EG:23E12.2 [Drosophila yakuba]
CL7711.Contig1	1759	23	81	6.1329	22.294	1.86201	Up	2.28196e-09	3.66239e-08	K09640|1|7e-43|176|phu:Phum_PHUM472640|transmembrane protease, serine 9 [EC:3.4.21.-];K09634|3|4e-36|153|acs:100567712|transmembrane protease, serine 3 [EC:3.4.21.-];K01312|4|8e-36|152|dpo:Dpse_GA18102|trypsin [EC:3.4.21.4]	-	GO:0004175//endopeptidase activity	GO:0019538//protein metabolic process	gi|194751475|ref|XP_001958052.1|/5.92103e-156/GF23711 [Drosophila ananassae]
CL76.Contig2	939	827	2911	413.089	1500.88	1.86128	Up	3.65326e-284	9.20924e-282	K01310|1|6e-124|444|dpo:Dpse_GA19618|chymotrypsin [EC:3.4.21.1];K09640|2|6e-73|274|dse:Dsec_GM14740|transmembrane protease, serine 9 [EC:3.4.21.-]	-	GO:0004175//endopeptidase activity	GO:0019538//protein metabolic process	gi|195171251|ref|XP_002026420.1|/1.21725e-123/GL15536 [Drosophila persimilis]
CL435.Contig2	5767	51	179	4.14786	15.027	1.85712	Up	5.74686e-19	1.64539e-17	K04574|1|1e-08|64.3|mmu:380684|neurofilament heavy polypeptide;K10624|2|6e-08|62.0|aml:100481214|E3 ubiquitin-protein ligase RBBP6 [EC:6.3.2.19]	-	-	-	gi|195389767|ref|XP_002053545.1|/5.36849e-48/GJ23954 [Drosophila virilis]
Unigene26792	2911	10	35	1.61124	5.82095	1.85308	Up	0.00010194	0.000918752	K12331|1|7e-43|176|tad:TRIADDRAFT_62108|Rho guanine nucleotide exchange factor 11	GO:0030864//cortical actin cytoskeleton;GO:0044459//plasma membrane part	GO:0005088//Ras guanyl-nucleotide exchange factor activity;GO:0005488//binding	GO:0010004//gastrulation involving germ band extension;GO:0008360//regulation of cell shape;GO:0003006//developmental process involved in reproduction;GO:0010769//regulation of cell morphogenesis involved in differentiation;GO:0030036//actin cytoskeleton organization;GO:0002009//morphogenesis of an epithelium;GO:0001700//embryonic development via the syncytial blastoderm;GO:0007476//imaginal disc…	gi|195058349|ref|XP_001995434.1|/0/GH23156 [Drosophila grimshawi]
Unigene26775	1813	10	35	2.58706	9.34627	1.85308	Up	0.00010194	0.000918999	K11426|1|4e-09|63.9|dre:568616|SET and MYND domain-containing protein	-	-	-	gi|386769408|ref|NP_001245962.1|/0/CG43129, isoform C [Drosophila melanogaster]
Unigene5162	936	32	112	16.0353	57.9309	1.85308	Up	2.28466e-12	4.60877e-11	-	-	-	-	gi|195476806|ref|XP_002086247.1|/1.85988e-23/GE22984 [Drosophila yakuba]
CL6353.Contig1	1370	51	178	17.4604	62.9025	1.84903	Up	9.11886e-19	2.58435e-17	-	-	-	-	gi|195396857|ref|XP_002057045.1|/6.18274e-22/GJ16564 [Drosophila virilis]
CL8792.Contig1	705	15	52	9.97943	35.7094	1.83927	Up	2.21026e-06	2.61203e-05	K15007|1|1e-11|70.5|dan:Dana_GF17731|cytochrome P450, family 313 [EC:1.14.-.-]	-	-	-	gi|195430820|ref|XP_002063446.1|/5.92246e-57/GK21395 [Drosophila willistoni]
CL2334.Contig1	2289	30	104	6.14722	21.9966	1.83927	Up	1.76729e-11	3.35325e-10	K01415|1|2e-113|410|dme:Dmel_CG14527|endothelin-converting enzyme [EC:3.4.24.71];K08635|2|1e-60|235|dmo:Dmoj_GI16188|membrane metallo-endopeptidase-like 1;K09610|3|1e-60|235|xtr:100496473|endothelin-converting enzyme-like 1 [EC:3.4.24.-]	-	-	-	gi|195391424|ref|XP_002054360.1|/2.37721e-139/GJ24402 [Drosophila virilis]
CL7699.Contig1	813	24	83	13.846	49.426	1.8358	Up	2.06874e-09	3.32655e-08	K01312|1|9e-35|147|nvi:100114919|trypsin [EC:3.4.21.4]	-	GO:0003824//catalytic activity	-	gi|195491340|ref|XP_002093521.1|/3.97067e-37/GE20706 [Drosophila yakuba]
Unigene24102	1155	11	38	4.46698	15.9283	1.83422	Up	5.69146e-05	0.000539795	K00907|1|6e-170|597|dya:Dyak_GE14115|myosin-light-chain kinase [EC:2.7.11.18]	-	GO:0004674//protein serine/threonine kinase activity	-	gi|442623881|ref|NP_725510.2|/1.77592e-173/Stretchin-Mlck, isoform V [Drosophila melanogaster]
Unigene28979	1569	11	38	3.28831	11.7254	1.83422	Up	5.69146e-05	0.000539642	-	-	-	-	gi|195123813|ref|XP_002006396.1|/1.92363e-70/GI21023 [Drosophila mojavensis]
Unigene29703	2620	29	100	5.19159	18.4785	1.8316	Up	4.91654e-11	9.00256e-10	-	-	GO:0005515//protein binding	GO:0009620//response to fungus;GO:0006955//immune response;GO:0003002//regionalization;GO:0009798//axis specification;GO:0050789//regulation of biological process;GO:0009987//cellular process;GO:0006952//defense response	gi|195144050|ref|XP_002013009.1|/1.13078e-23/GL23619 [Drosophila persimilis]
Unigene5354	4590	18	62	1.83935	6.53954	1.83	Up	2.49646e-07	3.30825e-06	K10260|1|0.0|1095|dan:Dana_GF23871|F-box and WD-40 domain protein 7	-	GO:0005515//protein binding	GO:0040008//regulation of growth;GO:0043161//proteasomal ubiquitin-dependent protein catabolic process;GO:0006935//chemotaxis;GO:0006261//DNA-dependent DNA replication;GO:0008285//negative regulation of cell proliferation;GO:0007067//mitosis;GO:0007346//regulation of mitotic cell cycle	gi|194750859|ref|XP_001957747.1|/0/GF23871 [Drosophila ananassae]
CL1045.Contig1	9208	1210	4141	61.6345	217.725	1.8207	Up	0	0	K00665|1|0.0|3588|dan:Dana_GF14401|fatty acid synthase, animal type [EC:2.3.1.85]	GO:0044444//cytoplasmic part	GO:0046914//transition metal ion binding;GO:0016297//acyl-[acyl-carrier-protein] hydrolase activity;GO:0022892	GO:0008152//metabolic process	gi|194760591|ref|XP_001962523.1|/0/GF14401 [Drosophila ananassae]
CL1287.Contig1	2256	24	82	4.98972	17.5972	1.81831	Up	3.28378e-09	5.19562e-08	K00923|1|5e-13|77.4|mdo:100017523|phosphatidylinositol-4-phosphate 3-kinase [EC:2.7.1.154]	-	-	-	gi|45552026|ref|NP_733011.2|/0/Esyt2, isoform B [Drosophila melanogaster]
Unigene12859	1644	17	58	4.8501	17.0803	1.81624	Up	7.03072e-07	8.75628e-06	K01077|1|0.0|662|dgr:Dgri_GH19241|alkaline phosphatase [EC:3.1.3.1]	-	GO:0016791//phosphatase activity	GO:0008152//metabolic process	gi|195053762|ref|XP_001993795.1|/0/GH19241 [Drosophila grimshawi]
CL1275.Contig1	2997	22	75	3.44302	12.1155	1.81511	Up	1.61656e-08	2.3897e-07	K01062|1|8e-21|103|dgr:Dgri_GH22777|1-alkyl-2-acetylglycerophosphocholine esterase [EC:3.1.1.47]	GO:0043231//intracellular membrane-bounded organelle	GO:0005488//binding	GO:0043410//positive regulation of MAPK cascade;GO:0006909//phagocytosis;GO:0001700//embryonic development via the syncytial blastoderm;GO:0001751//compound eye photoreceptor cell differentiation	gi|386769312|ref|NP_001245936.1|/0/connector of kinase to AP-1, isoform E [Drosophila melanogaster]
Unigene28099	1649	30	102	8.53305	29.9466	1.81126	Up	4.43662e-11	8.14603e-10	-	-	-	-	gi|195130153|ref|XP_002009517.1|/1.5202e-174/GI15192 [Drosophila mojavensis]
CL3938.Contig1	3095	25	85	3.78864	13.2962	1.81126	Up	1.86519e-09	3.00646e-08	K11668|1|3e-26|121|ame:725795|INO80 complex subunit D	-	-	-	gi|195454069|ref|XP_002074072.1|/5.73984e-36/GK14448 [Drosophila willistoni]
Unigene5261	603	18	61	14.001	48.9757	1.80654	Up	3.96786e-07	5.13433e-06	-	GO:0044424//intracellular part	-	GO:0001700//embryonic development via the syncytial blastoderm;GO:0033554//cellular response to stress;GO:0009966//regulation of signal transduction;GO:0012501//programmed cell death;GO:0040008//regulation of growth	gi|195427357|ref|XP_002061743.1|/2.69188e-32/GK17162 [Drosophila willistoni]
CL3881.Contig1	2278	18	61	3.70615	12.9642	1.80654	Up	3.96786e-07	5.13631e-06	K07376|1|7e-41|169|dwi:Dwil_GK18409|protein kinase, cGMP-dependent [EC:2.7.11.12]	-	GO:0004672//protein kinase activity;GO:0000166//nucleotide binding	GO:0006464//cellular protein modification process	gi|195454442|ref|XP_002074238.1|/5.59879e-40/GK18409 [Drosophila willistoni]
CL6317.Contig1	1400	31	105	10.3857	36.3103	1.80577	Up	2.52662e-11	4.75632e-10	-	-	-	-	-
Unigene29180	353	29	98	38.5325	134.406	1.80245	Up	1.23181e-10	2.1886e-09	-	-	-	-	gi|313238136|emb|CBY13234.1|/1.93038e-14/unnamed protein product [Oikopleura dioica]
Unigene13666	1229	74	250	28.2412	98.4819	1.80206	Up	6.56632e-25	2.24413e-23	K01362|1|4e-31|136|dpo:Dpse_GA13240|[EC:3.4.21.-];K01312|3|2e-13|77.4|aag:AaeL_AAEL008085|trypsin [EC:3.4.21.4];K01328|5|3e-12|73.6|bta:280789|coagulation factor XII (Hageman factor) [EC:3.4.21.38]	-	GO:0003824//catalytic activity	-	gi|198468888|ref|XP_002134149.1|/3.4277e-37/GA26504 [Drosophila pseudoobscura pseudoobscura]
CL1883.Contig1	1477	32	108	10.1619	35.4007	1.80061	Up	1.43892e-11	2.74574e-10	-	-	-	-	gi|195376445|ref|XP_002047007.1|/2.48079e-64/GJ13193 [Drosophila virilis]
CL338.Contig1	15006	2276	7656	71.1395	247.005	1.79582	Up	0	0	K12567|1|0.0|839|spu:590007|titin [EC:2.7.11.1]	GO:0005737//cytoplasm	GO:0005198//structural molecule activity	GO:0009987//cellular process;GO:0048856//anatomical structure development	gi|195450769|ref|XP_002072625.1|/0/GK13703 [Drosophila willistoni]
Unigene29645	1103	11	37	4.67758	16.2403	1.79575	Up	9.09784e-05	0.000830221	K15731|1|8e-139|493|dvi:Dvir_GJ11778|carboxy-terminal domain RNA polymerase II polypeptide A small phosphatase [EC:3.1.3.16]	-	GO:0042578//phosphoric ester hydrolase activity	GO:0006796//phosphate-containing compound metabolic process	gi|195377848|ref|XP_002047699.1|/6.54319e-138/GJ11778 [Drosophila virilis]
Unigene24125	1431	11	37	3.60543	12.5179	1.79575	Up	9.09784e-05	0.000829995	-	-	-	-	gi|108873488|gb|EAT37713.1|/9.59564e-74/AAEL010311-PA [Aedes aegypti]
CL4483.Contig1	660	134	450	95.228	330.093	1.79342	Up	2.78824e-43	1.41638e-41	-	-	-	-	-
Unigene5946	3965	14	47	1.65611	5.73882	1.79296	Up	9.97566e-06	0.000106854	K11997|1|3e-50|201|aag:AaeL_AAEL004918|tripartite motif-containing protein 2/3	-	GO:0046872//metal ion binding	GO:0022403;GO:0019953//sexual reproduction	gi|195047772|ref|XP_001992410.1|/0/GH24221 [Drosophila grimshawi]
CL570.Contig1	5738	234	785	19.1275	66.2335	1.79191	Up	3.88332e-74	2.90616e-72	K11320|1|2e-37|159|dan:Dana_GF12812|E1A-binding protein p400 [EC:3.6.4.-]	-	-	-	gi|195398157|ref|XP_002057691.1|/2.39202e-56/GJ17964 [Drosophila virilis]
CL389.Contig1	1598	23	77	6.75079	23.3283	1.78895	Up	1.44952e-08	2.1494e-07	K06508|1|6e-125|448|der:Dere_GG12212|CD81 antigen	GO:0031224//intrinsic to membrane	-	-	gi|442621201|ref|NP_001262976.1|/3.07414e-132/tetraspanin 96F, isoform B [Drosophila melanogaster]
Unigene13333	1314	125	418	44.6188	154.01	1.7873	Up	3.87126e-40	1.8702e-38	-	-	-	-	gi|8927464|gb|AAF82097.1|AF259958_1/1.12563e-57/Tsal1 protein precursor [Glossina morsitans morsitans]
CL76.Contig1	466	200	668	201.302	693.999	1.78557	Up	4.76066e-63	3.13577e-61	K01310|1|3e-60|230|dpo:Dpse_GA19618|chymotrypsin [EC:3.4.21.1];K09640|2|2e-42|171|dse:Dsec_GM14740|transmembrane protease, serine 9 [EC:3.4.21.-]	-	GO:0004175//endopeptidase activity	GO:0019538//protein metabolic process	gi|198465996|ref|XP_001353851.2|/2.13408e-59/GA19618 [Drosophila pseudoobscura pseudoobscura]
Unigene6391	5230	15	50	1.34522	4.62846	1.78269	Up	5.59458e-06	6.23569e-05	K09880|1|1e-14|84.0|aag:AaeL_AAEL000109|enolase-phosphatase E1 [EC:3.1.3.77];K00907|3|2e-12|76.6|der:Dere_GG25360|myosin-light-chain kinase [EC:2.7.11.18]	-	-	-	gi|392343589|ref|XP_003748709.1|/1.68262e-16/PREDICTED: uncharacterized protein LOC100911332 [Rattus norvegicus]
CL2133.Contig1	2792	12	40	2.0159	6.93606	1.78269	Up	5.06918e-05	0.000484063	-	-	-	-	gi|195113171|ref|XP_002001142.1|/3.66167e-28/GI22132 [Drosophila mojavensis]
Unigene29642	2002	28	93	6.55991	22.4899	1.77753	Up	5.38934e-10	9.07982e-09	K10352|1|7e-10|66.6|dre:561431|myosin heavy chain;K12478|3|2e-09|65.5|gga:417896|early endosome antigen 1	-	-	-	gi|195015928|ref|XP_001984305.1|/1.66586e-109/GH15087 [Drosophila grimshawi]
CL430.Contig2	2810	22	73	3.67215	12.5772	1.77612	Up	4.04194e-08	5.75432e-07	K08798|1|4e-171|602|dmo:Dmoj_GI20735|MAP/microtubule affinity-regulating kinase [EC:2.7.11.1]	GO:0045171//intercellular bridge;GO:0044459//plasma membrane part;GO:0043195//terminal bouton;GO:0044444//cytoplasmic part	GO:0004672//protein kinase activity;GO:0032559	GO:0000226//microtubule cytoskeleton organization;GO:0016055//Wnt receptor signaling pathway;GO:0006959//humoral immune response;GO:0007297//ovarian follicle cell migration;GO:0001736//establishment of planar polarity;GO:0030036//actin cytoskeleton organization;GO:0044087;GO:0019094//pole plasm mRNA localization;GO:0051235;GO:0006464//cellular protein modification process;GO:0007416//synapse asse…	gi|442624241|ref|NP_995899.2|/7.61799e-175/par-1, isoform V [Drosophila melanogaster]
CL100.Contig3	1260	42	139	15.6344	53.4088	1.77235	Up	3.30278e-14	7.60002e-13	-	-	-	-	-
Unigene24538	3890	23	76	2.7732	9.45872	1.77009	Up	2.28574e-08	3.33481e-07	K12856|1|0.0|2548|dgr:Dgri_GH22152|pre-mRNA-processing factor 8	GO:0005681//spliceosomal complex;GO:0030532//small nuclear ribonucleoprotein complex	-	GO:0000377	gi|195030027|ref|XP_001987870.1|/0/GH22152 [Drosophila grimshawi]
Unigene13306	1549	67	221	20.2874	69.0731	1.76754	Up	1.18997e-21	3.70781e-20	-	-	GO:0003677//DNA binding	GO:0006351//transcription, DNA-dependent;GO:0008283//cell proliferation;GO:0007635//chemosensory behavior;GO:0006996//organelle organization	gi|198452612|ref|XP_001358865.2|/1.05609e-12/GA14691, isoform A [Drosophila pseudoobscura pseudoobscura]
CL6794.Contig1	1471	24	79	7.65248	26.0006	1.76454	Up	1.29308e-08	1.92167e-07	-	-	-	-	gi|195015886|ref|XP_001984296.1|/3.49038e-18/GH16371 [Drosophila grimshawi]
CL2399.Contig1	689	205	674	139.553	473.597	1.76285	Up	1.66015e-62	1.08711e-60	K01446|1|2e-78|291|dwi:Dwil_GK21737|N-acetylmuramoyl-L-alanine amidase [EC:3.5.1.28]	GO:0016021//integral to membrane	GO:0016811//hydrolase activity, acting on carbon-nitrogen (but not peptide) bonds, in linear amides;GO:0043169//cation binding;GO:0005539//glycosaminoglycan binding	GO:0000270//peptidoglycan metabolic process;GO:0006952//defense response;GO:0002376//immune system process	gi|448872529|gb|AGE46001.1|/8.84273e-87/peptidoglycan recognition protein SC [Musca domestica]
Unigene15924	2122	14	46	3.09447	10.495	1.76193	Up	1.58099e-05	0.000163447	K06820|1|0.0|1122|dwi:Dwil_GK13684|plexin A	GO:0031224//intrinsic to membrane	GO:0005488//binding;GO:0004888//transmembrane signaling receptor activity	GO:0016198//axon choice point recognition;GO:0023052//signaling	gi|195450698|ref|XP_002072594.1|/0/GK13684 [Drosophila willistoni]
CL7265.Contig1	2467	14	46	2.66172	9.02728	1.76193	Up	1.58099e-05	0.000163497	K10366|1|4e-47|190|hmg:100213780|dystrophin	GO:0016010//dystrophin-associated glycoprotein complex	GO:0046914//transition metal ion binding;GO:0005515//protein binding	-	gi|78707202|ref|NP_001027408.1|/0/Dystrobrevin-like, isoform D [Drosophila melanogaster]
CL6728.Contig1	1069	39	128	17.1116	57.9696	1.76032	Up	4.38894e-13	9.40243e-12	K04499|1|2e-23|110|aag:AaeL_AAEL004686|RuvB-like protein 1 (pontin 52)	GO:0015630//microtubule cytoskeleton;GO:0000790//nuclear chromatin;GO:0070603//SWI/SNF superfamily-type complex	GO:0005488//binding;GO:0004386//helicase activity	GO:0007052//mitotic spindle organization;GO:0010467//gene expression;GO:0031572//G2 DNA damage checkpoint	gi|122115038|sp|Q0IFL2.1|RUVB1_AEDAE/1.93904e-22/RecName: Full=RuvB-like helicase 1; AltName: Full=Pontin
Unigene15847	1805	25	82	6.49631	21.994	1.75942	Up	7.3177e-09	1.11569e-07	K10359|1|0.0|701|tca:663995|myosin VII	GO:0015629//actin cytoskeleton	GO:0016887//ATPase activity;GO:0008092//cytoskeletal protein binding;GO:0032559	-	gi|195401074|ref|XP_002059139.1|/0/GJ16193 [Drosophila virilis]
CL193.Contig2	2483	18	59	3.40016	11.5039	1.75844	Up	9.92168e-07	1.21937e-05	K12236|1|6e-28|127|dgr:Dgri_GH10921|transcriptional repressor NF-X1 [EC:6.3.2.-]	-	GO:0005488//binding	-	gi|195030252|ref|XP_001987982.1|/4.61972e-27/GH10921 [Drosophila grimshawi]
Unigene29978	907	18	59	9.30827	31.4929	1.75844	Up	9.92168e-07	1.21892e-05	K10356|1|4e-77|288|dwi:Dwil_GK21236|myosin I	GO:0015629//actin cytoskeleton	GO:0016887//ATPase activity;GO:0032559	GO:0009888//tissue development;GO:0048805;GO:0009855//determination of bilateral symmetry	gi|195439549|ref|XP_002067667.1|/3.06772e-76/GK21236 [Drosophila willistoni]
CL2393.Contig1	2961	18	59	2.85127	9.64677	1.75844	Up	9.92168e-07	1.21848e-05	K14353|1|0.0|766|dvi:Dvir_GJ21518|solute carrier organic anion transporter family, member 3A	GO:0031224//intrinsic to membrane	GO:0008509//anion transmembrane transporter activity	GO:0006820//anion transport	gi|195387552|ref|XP_002052458.1|/0/GJ21518 [Drosophila virilis]
Unigene13118	1516	203	665	62.8059	212.369	1.7576	Up	1.90851e-61	1.24005e-59	K01183|1|7e-134|478|dgr:Dgri_GH20466|chitinase [EC:3.2.1.14]	-	GO:0016798//hydrolase activity, acting on glycosyl bonds	GO:0005975//carbohydrate metabolic process	gi|113013709|gb|ABI29879.1|/0/chitinase [Musca domestica]
CL740.Contig1	3498	550	1797	73.7474	248.712	1.75381	Up	1.9687e-162	2.97318e-160	K12382|1|0.0|892|dmo:Dmoj_GI10623|saposin	GO:0044444//cytoplasmic part	-	-	gi|195113191|ref|XP_002001151.1|/0/GI10623 [Drosophila mojavensis]
CL1256.Contig1	2196	318	1037	67.9201	228.62	1.75104	Up	2.48106e-94	2.33004e-92	K01077|1|0.0|696|der:Dere_GG24085|alkaline phosphatase [EC:3.1.3.1]	-	GO:0016791//phosphatase activity	GO:0006796//phosphate-containing compound metabolic process	gi|194858473|ref|XP_001969186.1|/0/GG24085 [Drosophila erecta]
CL11.Contig2	467	31	101	31.135	104.706	1.74974	Up	1.54669e-10	2.72638e-09	-	-	-	-	-
Unigene27206	3135	24	78	3.59069	12.0455	1.74616	Up	2.031e-08	2.97871e-07	K00142|1|6e-30|134|xtr:779486|acyl-CoA synthetase [EC:6.2.1.-]	GO:0044424//intracellular part	GO:0005488//binding;GO:0022892;GO:0016874//ligase activity	GO:0043041;GO:0048066//developmental pigmentation;GO:0006570//tyrosine metabolic process;GO:0048511//rhythmic process;GO:0007626//locomotory behavior;GO:0007564//regulation of chitin-based cuticle tanning;GO:0031327;GO:0006584//catecholamine metabolic process	gi|195498446|ref|XP_002096527.1|/0/GE25005 [Drosophila yakuba]
CL7557.Contig1	1432	12	39	3.93045	13.1853	1.74616	Up	8.0367e-05	0.000740237	-	-	-	-	gi|195432597|ref|XP_002064303.1|/6.57627e-06/GK19775 [Drosophila willistoni]
CL7166.Contig1	2179	12	39	2.58302	8.66514	1.74616	Up	8.0367e-05	0.000740441	K13883|1|1e-17|92.4|dre:100005026|Rab-interacting lysosomal protein	-	-	-	gi|194763547|ref|XP_001963894.1|/9.1468e-133/GF21015 [Drosophila ananassae]
Unigene30416	953	12	39	5.90598	19.8125	1.74616	Up	8.0367e-05	0.000740034	K00108|1|2e-84|313|dme:Dmel_CG1152|choline dehydrogenase [EC:1.1.99.1];K00115|2|2e-34|147|dme:Dmel_CG12398|glucose dehydrogenase (acceptor) [EC:1.1.99.10]	-	GO:0016614//oxidoreductase activity, acting on CH-OH group of donors;GO:0050662//coenzyme binding	GO:0035209//pupal development;GO:0046692//sperm competition;GO:0019318//hexose metabolic process	gi|195108223|ref|XP_001998692.1|/1.95262e-84/GI23491 [Drosophila mojavensis]
Unigene5686	1671	30	97	8.4207	28.1037	1.73875	Up	4.2681e-10	7.24173e-09	K04634|1|0.0|640|dvi:Dvir_GJ22327|guanine nucleotide-binding protein G(q) subunit alpha	GO:0031234//extrinsic to internal side of plasma membrane;GO:0016028//rhabdomere	GO:0032561//guanyl ribonucleotide binding;GO:0017111//nucleoside-triphosphatase activity;GO:0060089	GO:0046669//regulation of compound eye retinal cell programmed cell death;GO:0016198//axon choice point recognition;GO:0002251;GO:0010863//positive regulation of phospholipase C activity;GO:0006464//cellular protein modification process;GO:0007186//G-protein coupled receptor signaling pathway;GO:0009266//response to temperature stimulus;GO:0007606//sensory perception of chemical stimulus	gi|195384072|ref|XP_002050742.1|/0/GJ22327 [Drosophila virilis]
CL6743.Contig1	2000	103	332	24.1552	80.3667	1.73426	Up	5.9017e-31	2.36399e-29	K08636|1|9e-07|56.2|xtr:100496470|phosphate-regulating neutral endopeptidase [EC:3.4.24.-]	-	-	-	gi|195434551|ref|XP_002065266.1|/2.15637e-25/GK14758 [Drosophila willistoni]
CL2314.Contig1	4072	18	58	2.07333	6.89586	1.73378	Up	1.56062e-06	1.8747e-05	K14437|1|6e-09|45.8|dan:Dana_GF24515|chromodomain-helicase-DNA-binding protein 7 [EC:3.6.4.12];K04574|3|9e-08|45.1|ssc:100156492|neurofilament heavy polypeptide	-	-	-	gi|242021648|ref|XP_002431256.1|/1.04329e-50/glutamic acid-rich protein precursor, putative [Pediculus humanus corporis]
CL6607.Contig1	832	18	58	10.1474	33.7499	1.73378	Up	1.56062e-06	1.87538e-05	K01312|1|1e-39|163|nvi:100114919|trypsin [EC:3.4.21.4]	-	-	-	gi|195337085|ref|XP_002035163.1|/2.94353e-51/GM14071 [Drosophila sechellia]
CL1609.Contig1	2178	14	45	3.01491	10.0028	1.73022	Up	2.49452e-05	0.000249207	-	-	-	-	gi|19921622|ref|NP_610100.1|/1.04717e-120/CG8678, isoform A [Drosophila melanogaster]
Unigene29101	3262	33	106	4.74497	15.7322	1.72925	Up	7.78472e-11	1.40096e-09	K15290|1|2e-33|145|spu:373478|synaptotagmin-1	GO:0030136//clathrin-coated vesicle	-	GO:0007043//cell-cell junction assembly;GO:0035264//multicellular organism growth;GO:0030036//actin cytoskeleton organization;GO:0008361//regulation of cell size;GO:0001703//gastrulation with mouth forming first;GO:0001736//establishment of planar polarity	gi|195390917|ref|XP_002054113.1|/0/GJ22970 [Drosophila virilis]
Unigene28578	2534	38	122	7.03365	23.3089	1.72854	Up	2.94578e-12	5.92105e-11	K11137|1|5e-150|532|dpo:Dpse_GA26538|telomere length regulation protein	-	-	-	gi|390178089|ref|XP_003736561.1|/2.16667e-173/GA16061, isoform D [Drosophila pseudoobscura pseudoobscura]
Unigene29858	1403	20	64	6.68615	22.0847	1.7238	Up	4.93168e-07	6.30845e-06	-	-	-	-	gi|24654027|ref|NP_725526.1|/2.60852e-07/aspartyl beta-hydroxylase, isoform K [Drosophila melanogaster]
CL1870.Contig1	1486	15	48	4.73452	15.6383	1.7238	Up	1.39313e-05	0.000145552	K13963|1|3e-76|286|dwi:Dwil_GK20760|serpin B	-	GO:0004866//endopeptidase inhibitor activity	GO:0010466//negative regulation of peptidase activity;GO:0010955//negative regulation of protein processing	gi|83595243|gb|ABC25073.1|/9.14409e-83/serine protease inhibitor 4 [Glossina morsitans morsitans]
Unigene5302	377	22	70	27.3706	89.8928	1.71558	Up	1.56328e-07	2.11425e-06	-	-	-	-	-
CL3747.Contig1	3013	22	70	3.42474	11.2478	1.71558	Up	1.56328e-07	2.1151e-06	K01090|1|1e-84|315|mdo:100012743|protein phosphatase [EC:3.1.3.16]	-	GO:0004721//phosphoprotein phosphatase activity	GO:0008152//metabolic process	gi|125983036|ref|XP_001355283.1|/0/GA14572 [Drosophila pseudoobscura pseudoobscura]
Unigene6189	4160	62	197	6.9904	22.9267	1.71358	Up	1.06112e-18	2.99462e-17	K14972|1|2e-104|382|aga:AgaP_AGAP004734|PAX-interacting protein 1;K04650|2|5e-85|317|phu:Phum_PHUM254190|nuclear receptor co-repressor 1	GO:0005694//chromosome	GO:0003712//transcription cofactor activity;GO:0003676//nucleic acid binding	GO:0000278//mitotic cell cycle;GO:0006909//phagocytosis;GO:0006355//regulation of transcription, DNA-dependent	gi|194895806|ref|XP_001978347.1|/6.5236e-125/GG19542 [Drosophila erecta]
CL280.Contig1	7608	2888	9147	178.045	582.072	1.70895	Up	0	0	K11498|1|5e-18|95.9|ptr:461413|centromeric protein E	-	-	-	gi|195385246|ref|XP_002051317.1|/0/GJ15168 [Drosophila virilis]
CL929.Contig1	1157	177	560	71.7536	234.327	1.7074	Up	5.22066e-50	2.88358e-48	-	-	-	-	-
CL4145.Contig1	792	373	1174	220.896	717.648	1.69991	Up	2.88452e-102	2.91293e-100	-	-	-	-	-
Unigene13294	317	68	214	100.613	326.831	1.69973	Up	5.66628e-20	1.67083e-18	-	-	-	-	-
Unigene13681	2666	21	66	3.69456	11.9854	1.6978	Up	4.3345e-07	5.5829e-06	K06267|1|2e-27|125|oaa:100079090|hyaluronan-mediated motility receptor;K10421|5|7e-27|123|phu:Phum_PHUM291650|CAP-Gly domain-containing linker protein 1	-	-	-	gi|157116237|ref|XP_001658396.1|/1.8715e-82/lava lamp protein [Aedes aegypti]
CL1221.Contig1	1921	14	44	3.41825	11.089	1.6978	Up	3.9178e-05	0.000381283	K08190|1|2e-40|168|mdo:100014050|MFS transporter, MCP family, solute carrier family 16 (monocarboxylic acid transporters), member 14	-	-	-	gi|195397179|ref|XP_002057206.1|/4.548e-173/GJ16967 [Drosophila virilis]
Unigene1338	1660	22	69	6.2161	20.1238	1.69482	Up	2.43886e-07	3.2332e-06	-	-	-	-	gi|195113099|ref|XP_002001106.1|/9.44299e-124/GI10599 [Drosophila mojavensis]
Unigene13641	4747	24	75	2.37135	7.6491	1.68958	Up	7.7379e-08	1.07468e-06	-	-	-	-	gi|195108491|ref|XP_001998826.1|/2.49776e-11/GI24181 [Drosophila mojavensis]
CL479.Contig1	1959	188	587	45.0119	145.068	1.68835	Up	1.54024e-51	8.75248e-50	K09377|1|9e-10|57.8|isc:IscW_ISCW017628|cysteine and glycine-rich protein	-	-	-	gi|194756870|ref|XP_001960693.1|/1.23151e-14/GF11369 [Drosophila ananassae]
CL3623.Contig1	1961	36	112	8.6105	27.6509	1.68316	Up	5.33248e-11	9.71642e-10	K01873|1|2e-11|72.0|tca:662504|valyl-tRNA synthetase [EC:6.1.1.9];K01183|2|1e-07|59.3|dse:Dsec_GM26719|chitinase [EC:3.2.1.14]	-	-	-	gi|194748421|ref|XP_001956644.1|/2.31161e-63/GF25312 [Drosophila ananassae]
CL6690.Contig1	1109	36	112	15.2256	48.8939	1.68316	Up	5.33248e-11	9.7217e-10	-	-	-	-	-
Unigene13175	248	64	198	121.041	386.529	1.67508	Up	3.05456e-18	8.43577e-17	-	-	-	-	-
Unigene28668	2519	44	136	8.19272	26.1384	1.67376	Up	5.7362e-13	1.2172e-11	K14429|1|0.0|1222|dvi:Dvir_GJ19803|solute carrier family 12 (potassium/chloride transporters), member 9	GO:0044464//cell part	-	GO:0006810//transport	gi|195388288|ref|XP_002052812.1|/0/GJ19803 [Drosophila virilis]
Unigene6389	454	35	108	36.159	115.169	1.67133	Up	1.45591e-10	2.57042e-09	K10352|1|4e-15|80.5|dwi:Dwil_GK18232|myosin heavy chain	GO:0005859//muscle myosin complex;GO:0030017//sarcomere	GO:0008092//cytoskeletal protein binding;GO:0042802//identical protein binding;GO:0003774//motor activity;GO:0016887//ATPase activity;GO:0005198//structural molecule activity;GO:0032559	GO:0003012//muscle system process;GO:0014866//skeletal myofibril assembly;GO:0007424//open tracheal system development	gi|195436762|ref|XP_002066324.1|/2.67084e-14/GK18232 [Drosophila willistoni]
CL3891.Contig1	2775	1031	3167	174.261	552.527	1.6648	Up	1.23517e-264	2.95798e-262	K09377|1|1e-43|179|tgu:100227860|cysteine and glycine-rich protein	GO:0043231//intracellular membrane-bounded organelle;GO:0005856//cytoskeleton;GO:0031674//I band	GO:0046914//transition metal ion binding;GO:0005198//structural molecule activity	GO:0031032//actomyosin structure organization;GO:0048869//cellular developmental process;GO:0014706//striated muscle tissue development	gi|194741462|ref|XP_001953208.1|/0/GF17323 [Drosophila ananassae]
Unigene29467	274	14	43	23.9652	75.9777	1.66464	Up	6.12386e-05	0.0005777	K01446|1|2e-16|84.3|dya:Dyak_GE19223|N-acetylmuramoyl-L-alanine amidase [EC:3.5.1.28]	GO:0016021//integral to membrane	GO:0016787//hydrolase activity;GO:0005539//glycosaminoglycan binding	GO:0000270//peptidoglycan metabolic process;GO:0006952//defense response;GO:0002376//immune system process	gi|298569360|gb|ADI87391.1|/6.19803e-19/putative peptidoglycan recoqnition protein [Lucilia sericata]
Unigene16007	3454	16	49	2.17271	6.86819	1.66044	Up	1.90109e-05	0.000194857	K12585|1|5e-107|390|hmg:100211666|exosome complex exonuclease DIS3/RRP44 [EC:3.1.13.-]	-	GO:0004527//exonuclease activity	-	gi|194864535|ref|XP_001970987.1|/0/GG14701 [Drosophila erecta]
CL6910.Contig1	3682	16	49	2.03817	6.44289	1.66044	Up	1.90109e-05	0.000194797	K14296|1|1e-47|192|dwi:Dwil_GK25206|nuclear pore complex protein Nup153	-	-	-	gi|195447618|ref|XP_002071294.1|/1.06564e-46/GK25206 [Drosophila willistoni]
CL182.Contig1	2801	16	49	2.67923	8.46937	1.66044	Up	1.90109e-05	0.000194738	-	-	-	-	-
Unigene13437	11680	1468	4494	58.9504	186.277	1.65987	Up	0	0	K02599|1|4e-18|96.7|tad:TRIADDRAFT_57306|Notch	-	-	-	gi|320544214|ref|NP_726121.3|/0/CG13492 [Drosophila melanogaster]
Unigene29825	2768	17	52	2.88062	9.09506	1.6587	Up	1.06181e-05	0.000113266	K13983|1|2e-32|141|nve:NEMVE_v1g93294|putative helicase MOV10L1 [EC:3.6.4.13]	GO:0044464//cell part	GO:0017111//nucleoside-triphosphatase activity;GO:0046914//transition metal ion binding;GO:0003676//nucleic acid binding;GO:0032559	-	gi|195378460|ref|XP_002048002.1|/0/GJ13732 [Drosophila virilis]
CL2525.Contig1	3903	17	52	2.04293	6.4502	1.6587	Up	1.06181e-05	0.000113302	-	-	-	-	gi|195394223|ref|XP_002055745.1|/0/GJ19527 [Drosophila virilis]
CL1478.Contig1	3365	443	1353	61.7479	194.662	1.65651	Up	2.19246e-113	2.42596e-111	-	GO:0016020//membrane	-	-	gi|195054629|ref|XP_001994227.1|/0/GH12578 [Drosophila grimshawi]
CL6257.Contig1	979	42	128	20.122	63.2988	1.65341	Up	4.23176e-12	8.41508e-11	-	-	-	-	-
CL776.Contig1	921	3363	10248	1712.66	5387.01	1.65325	Up	0	0	K01310|1|2e-74|279|dpo:Dpse_GA19618|chymotrypsin [EC:3.4.21.1];K09640|2|9e-64|244|dse:Dsec_GM14740|transmembrane protease, serine 9 [EC:3.4.21.-]	-	GO:0008233//peptidase activity	-	gi|195427849|ref|XP_002061989.1|/4.87201e-77/GK16888 [Drosophila willistoni]
Unigene5933	2011	25	76	5.83085	18.2966	1.6498	Up	1.04739e-07	1.43448e-06	K11247|1|0.0|637|dpe:Dper_GL23440|endophilin-A	GO:0044424//intracellular part	GO:0071617//lysophospholipid acyltransferase activity	GO:0065008;GO:0006897//endocytosis	gi|125775223|ref|XP_001358863.1|/0/endoA [Drosophila pseudoobscura pseudoobscura]
CL113.Contig1	7309	88	267	5.64714	17.6857	1.64699	Up	1.55513e-23	5.13683e-22	K09239|1|4e-49|199|dre:100000517|human immunodeficiency virus type I enhancer-binding protein	-	-	GO:0007450//dorsal/ventral pattern formation, imaginal disc;GO:0009888//tissue development;GO:0007448//anterior/posterior pattern specification, imaginal disc;GO:0008306//associative learning;GO:0048565//digestive tract development;GO:0050794//regulation of cellular process;GO:0007476//imaginal disc-derived wing morphogenesis	gi|195026700|ref|XP_001986315.1|/0/GH21290 [Drosophila grimshawi]
[truncated: 2,149 more rows]

## Sheet: 48 h
GeneID	Gene_length	CK48-Expression	M48-Expression	CK48-RPKM	M48-RPKM	log2 Ratio(M48/CK48)	Up-Down-Regulation(M48/CK48)	P-value	FDR	KEGG Orthology	GO Component	GO Function	GO Process	Blast nr
[truncated: 3,544 more rows]
