# Supplementary material for: Transcriptional Response of Musca domestica Larvae to Bacterial Infection
Source: PLoS One. 2014 Aug 19;9(8):e104867. doi: 10.1371/journal.pone.0104867 (PMC4138075; doi:10.1371/journal.pone.0104867)
Supplement: Table S5 — KEGG enrichment analysis of all the differentially expressed genes. (XLSX) [file pone.0104867.s009.xlsx]

## Sheet: Table S5
1. CK6 VS M6									2. CK24 VS M24		2. bianhao6-kongbaiA-VS-bianhao8-24hA							3. CK48 VS M48
#	Pathway	DEGs with pathway annotation (290)	All genes with pathway annotation (13670)	Pvalue	Qvalue	Pathway ID			#	Pathway	DEGs with pathway annotation (1689)	All genes with pathway annotation (13670)	Pvalue	Qvalue	Pathway ID			#	Pathway	DEGs with pathway annotation (1944)	All genes with pathway annotation (13670)	Pvalue	Qvalue	Pathway ID
1	Ribosome biogenesis in eukaryotes	18 (6.21%)	175 (1.28%)	3.35203e-08	5.9331e-06	ko03008			1	Ribosome	68 (4.03%)	214 (1.57%)	4.46524e-14	1.07166e-11	ko03010			1	Oxidative phosphorylation	87 (4.48%)	149 (1.09%)	2.61759e-36	6.59633e-34	ko00190
2	Propanoate metabolism	9 (3.1%)	61 (0.45%)	5.069e-06	0.000438363	ko00640			2	Proteasome	23 (1.36%)	40 (0.29%)	1.21994e-11	1.46393e-09	ko03050			2	Parkinson's disease	71 (3.65%)	156 (1.14%)	2.95875e-21	3.72802e-19	ko05012
3	Fatty acid metabolism	11 (3.79%)	100 (0.73%)	8.59772e-06	0.000438363	ko00071			3	Oxidative phosphorylation	49 (2.9%)	149 (1.09%)	4.02845e-11	3.22276e-09	ko00190			3	Phagosome	94 (4.84%)	272 (1.99%)	1.35058e-17	1.13449e-15	ko04145
4	Tuberculosis	16 (5.52%)	209 (1.53%)	9.9065e-06	0.000438363	ko05152			4	Riboflavin metabolism	22 (1.3%)	42 (0.31%)	4.00356e-10	2.40213e-08	ko00740			4	Huntington's disease	89 (4.58%)	285 (2.08%)	9.84263e-14	6.20086e-12	ko05016
5	Phagosome	17 (5.86%)	272 (1.99%)	7.13933e-05	0.00252732	ko04145			5	Protein digestion and absorption	79 (4.68%)	324 (2.37%)	1.2827e-09	6.15694e-08	ko04974			5	Metabolic pathways	412 (21.19%)	2107 (15.41%)	1.2589e-13	6.34484e-12	ko01100
6	Metabolic pathways	69 (23.79%)	2107 (15.41%)	0.000106418	0.00313932	ko01100			6	Tyrosine metabolism	34 (2.01%)	99 (0.72%)	1.10923e-08	4.4369e-07	ko00350			6	Alzheimer's disease	84 (4.32%)	282 (2.06%)	8.21455e-12	3.45011e-10	ko05010
7	Collecting duct acid secretion	6 (2.07%)	42 (0.31%)	0.000238808	0.00603844	ko04966			7	Parkinson's disease	44 (2.61%)	156 (1.14%)	7.49465e-08	2.5696e-06	ko05012			7	Proteasome	24 (1.23%)	40 (0.29%)	2.56275e-11	9.2259e-10	ko03050
8	Butirosin and neomycin biosynthesis	3 (1.03%)	7 (0.05%)	0.000310464	0.00686901	ko00524			8	Pancreatic secretion	75 (4.44%)	334 (2.44%)	1.37128e-07	4.11383e-06	ko04972			8	Tyrosine metabolism	39 (2.01%)	99 (0.72%)	5.61951e-10	1.77015e-08	ko00350
9	Neuroactive ligand-receptor interaction	17 (5.86%)	348 (2.55%)	0.00124584	0.0225806	ko04080			9	Alzheimer's disease	64 (3.79%)	282 (2.06%)	7.61159e-07	2.02976e-05	ko05010			9	Tuberculosis	63 (3.24%)	209 (1.53%)	1.997e-09	5.59161e-08	ko05152
10	Peroxisome	12 (4.14%)	202 (1.48%)	0.00127574	0.0225806	ko04146			10	Metabolic pathways	326 (19.3%)	2107 (15.41%)	2.39584e-06	5.75002e-05	ko01100			10	Rheumatoid arthritis	27 (1.39%)	62 (0.45%)	2.00128e-08	5.04322e-07	ko05323
11	Valine, leucine and isoleucine degradation	7 (2.41%)	80 (0.59%)	0.00152354	0.0245152	ko00280			11	Lysosome	61 (3.61%)	278 (2.03%)	4.41258e-06	9.15122e-05	ko04142			11	Riboflavin metabolism	21 (1.08%)	42 (0.31%)	3.87969e-08	8.88801e-07	ko00740
12	Galactose metabolism	9 (3.1%)	137 (1%)	0.00258163	0.038079	ko00052			12	Fatty acid elongation	19 (1.12%)	51 (0.37%)	4.82691e-06	9.15122e-05	ko00062			12	Lysosome	73 (3.76%)	278 (2.03%)	7.3561e-08	1.54478e-06	ko04142
13	Protein digestion and absorption	15 (5.17%)	324 (2.37%)	0.00393782	0.053615	ko04974			13	Huntington's disease	62 (3.67%)	285 (2.08%)	4.95691e-06	9.15122e-05	ko05016			13	ECM-receptor interaction	57 (2.93%)	220 (1.61%)	3.05443e-06	5.92089e-05	ko04512
14	Renin-angiotensin system	6 (2.07%)	74 (0.54%)	0.00479463	0.0606178	ko04614			14	Aminoacyl-tRNA biosynthesis	34 (2.01%)	127 (0.93%)	7.79455e-06	0.000133621	ko00970			14	Protein digestion and absorption	76 (3.91%)	324 (2.37%)	4.7014e-06	8.46253e-05	ko04974
15	Glycine, serine and threonine metabolism	6 (2.07%)	77 (0.56%)	0.00582223	0.0687023	ko00260			15	Amoebiasis	37 (2.19%)	152 (1.11%)	3.23968e-05	0.000518349	ko05146			15	Ribosome	55 (2.83%)	214 (1.57%)	5.87086e-06	9.86304e-05	ko03010
16	Lysosome	13 (4.48%)	278 (2.03%)	0.00650388	0.0719492	ko04142			16	Pentose phosphate pathway	18 (1.07%)	55 (0.4%)	6.46303e-05	0.000969455	ko00030			16	Metabolism of xenobiotics by cytochrome P450	34 (1.75%)	115 (0.84%)	1.58522e-05	0.000249671	ko00980
17	Glycolysis / Gluconeogenesis	6 (2.07%)	81 (0.59%)	0.00743106	0.0747586	ko00010			17	Cardiac muscle contraction	35 (2.07%)	146 (1.07%)	7.3194e-05	0.00103333	ko04260			17	Renin-angiotensin system	25 (1.29%)	74 (0.54%)	1.71848e-05	0.000254739	ko04614
18	beta-Alanine metabolism	5 (1.72%)	58 (0.42%)	0.00760257	0.0747586	ko00410			18	Cysteine and methionine metabolism	14 (0.83%)	45 (0.33%)	0.000735683	0.00980911	ko00270			18	Hematopoietic cell lineage	29 (1.49%)	94 (0.69%)	2.7186e-05	0.000380604	ko04640
19	PPAR signaling pathway	9 (3.1%)	164 (1.2%)	0.00833358	0.0776339	ko03320			19	Tuberculosis	42 (2.49%)	209 (1.53%)	0.000913114	0.0115341	ko05152			19	Pentose phosphate pathway	20 (1.03%)	55 (0.4%)	3.53121e-05	0.000468349	ko00030
20	Phenylalanine metabolism	4 (1.38%)	40 (0.29%)	0.00994907	0.0845269	ko00360			20	Glutathione metabolism	29 (1.72%)	130 (0.95%)	0.00102669	0.0123203	ko00480			20	Drug metabolism - cytochrome P450	34 (1.75%)	120 (0.88%)	4.20876e-05	0.000530304	ko00982
21	Pyruvate metabolism	5 (1.72%)	62 (0.45%)	0.0100286	0.0845269	ko00620			21	Drug metabolism - cytochrome P450	27 (1.6%)	120 (0.88%)	0.00131442	0.0148784	ko00982			21	Melanogenesis	38 (1.95%)	141 (1.03%)	5.17155e-05	0.000620585	ko04916
22	Fructose and mannose metabolism	5 (1.72%)	64 (0.47%)	0.0114208	0.0912779	ko00051			22	Valine, leucine and isoleucine degradation	20 (1.18%)	80 (0.59%)	0.00140642	0.0148784	ko00280			22	Pathogenic Escherichia coli infection	34 (1.75%)	123 (0.9%)	7.27004e-05	0.00083275	ko05130
23	Pancreatic secretion	14 (4.83%)	334 (2.44%)	0.0120827	0.0912779	ko04972			23	ECM-receptor interaction	43 (2.55%)	220 (1.61%)	0.00142585	0.0148784	ko04512			23	Retinol metabolism	30 (1.54%)	105 (0.77%)	9.83793e-05	0.00107789	ko00830
24	Influenza A	14 (4.83%)	335 (2.45%)	0.0123767	0.0912779	ko05164			24	PPAR signaling pathway	34 (2.01%)	164 (1.2%)	0.00155619	0.0155619	ko03320			24	Collecting duct acid secretion	16 (0.82%)	42 (0.31%)	0.000111342	0.00116909	ko04966
25	Lipoic acid metabolism	2 (0.69%)	9 (0.07%)	0.0146322	0.103596	ko00785			25	alpha-Linolenic acid metabolism	25 (1.48%)	110 (0.8%)	0.0016793	0.0161213	ko00592			25	Cardiac muscle contraction	38 (1.95%)	146 (1.07%)	0.000116016	0.00116944	ko04260
26	Biosynthesis of unsaturated fatty acids	5 (1.72%)	69 (0.5%)	0.0154633	0.105269	ko01040			26	Protein export	10 (0.59%)	29 (0.21%)	0.00174831	0.0161382	ko03060			26	Drug metabolism - other enzymes	35 (1.8%)	133 (0.97%)	0.000167908	0.00162742	ko00983
27	Butanoate metabolism	4 (1.38%)	47 (0.34%)	0.0173095	0.113474	ko00650			27	Melanogenesis	30 (1.78%)	141 (1.03%)	0.00187756	0.0166895	ko04916			27	Epithelial cell signaling in Helicobacter pylori infection	26 (1.34%)	90 (0.66%)	0.00023004	0.00214704	ko05120
28	Adipocytokine signaling pathway	5 (1.72%)	77 (0.56%)	0.0237432	0.150091	ko04920			28	Fat digestion and absorption	25 (1.48%)	112 (0.82%)	0.00218641	0.0187407	ko04975			28	Amoebiasis	38 (1.95%)	152 (1.11%)	0.000283108	0.00254797	ko05146
29	alpha-Linolenic acid metabolism	6 (2.07%)	110 (0.8%)	0.0296442	0.180932	ko00592			29	Influenza A	59 (3.49%)	335 (2.45%)	0.00294917	0.0244069	ko05164			29	Glutathione metabolism	33 (1.7%)	130 (0.95%)	0.000515929	0.00448324	ko00480
30	Rheumatoid arthritis	4 (1.38%)	62 (0.45%)	0.0424123	0.242355	ko05323			30	Metabolism of xenobiotics by cytochrome P450	25 (1.48%)	115 (0.84%)	0.00318861	0.0255089	ko00980			30	Fat digestion and absorption	29 (1.49%)	112 (0.82%)	0.000778212	0.00648865	ko04975
31	Epithelial cell signaling in Helicobacter pylori infection	5 (1.72%)	90 (0.66%)	0.0424464	0.242355	ko05120			31	Biosynthesis of unsaturated fatty acids	17 (1.01%)	69 (0.5%)	0.00366339	0.0283617	ko01040			31	Glycine, serine and threonine metabolism	22 (1.13%)	77 (0.56%)	0.000798207	0.00648865	ko00260
32	Hematopoietic cell lineage	5 (1.72%)	94 (0.69%)	0.0495848	0.274266	ko04640			32	Glycolysis / Gluconeogenesis	19 (1.12%)	81 (0.59%)	0.00397143	0.0297857	ko00010			32	Insect hormone biosynthesis	16 (0.82%)	49 (0.36%)	0.000840702	0.00662053	ko00981
33	Tyrosine metabolism	5 (1.72%)	99 (0.72%)	0.0594431	0.318831	ko00350			33	Porphyrin and chlorophyll metabolism	19 (1.12%)	82 (0.6%)	0.00458422	0.0333398	ko00860			33	Vibrio cholerae infection	29 (1.49%)	113 (0.83%)	0.000907305	0.00692851	ko05110
34	Drug metabolism - other enzymes	6 (2.07%)	133 (0.97%)	0.0639909	0.32605	ko00983			34	Pyruvate metabolism	15 (0.89%)	62 (0.45%)	0.0073372	0.051792	ko00620			34	Cysteine and methionine metabolism	15 (0.77%)	45 (0.33%)	0.000952084	0.00705662	ko00270
35	Folate biosynthesis	3 (1.03%)	44 (0.32%)	0.0662025	0.32605	ko00790			35	Retinol metabolism	22 (1.3%)	105 (0.77%)	0.00854154	0.0585706	ko00830			35	Influenza A	68 (3.5%)	335 (2.45%)	0.00130036	0.0093626	ko05164
36	Ubiquinone and other terpenoid-quinone biosynthesis	2 (0.69%)	20 (0.15%)	0.0663153	0.32605	ko00130			36	Cytosolic DNA-sensing pathway	13 (0.77%)	55 (0.4%)	0.0147082	0.0980544	ko04623			36	Valine, leucine and isoleucine degradation	22 (1.13%)	80 (0.59%)	0.00139008	0.00973057	ko00280
37	Vasopressin-regulated water reabsorption	7 (2.41%)	169 (1.24%)	0.0687192	0.328738	ko04962			37	Epstein-Barr virus infection	52 (3.08%)	315 (2.3%)	0.0173383	0.112464	ko05169			37	Glycolysis / Gluconeogenesis	22 (1.13%)	81 (0.59%)	0.00165685	0.0112845	ko00010
38	Complement and coagulation cascades	4 (1.38%)	76 (0.56%)	0.0778916	0.362811	ko04610			38	Phenylalanine metabolism	10 (0.59%)	40 (0.29%)	0.0209347	0.132219	ko00360			38	Fatty acid metabolism	25 (1.29%)	100 (0.73%)	0.00291136	0.0193069	ko00071
39	Phenylalanine, tyrosine and tryptophan biosynthesis	1 (0.34%)	4 (0.03%)	0.0822038	0.373079	ko00400			39	Ribosome biogenesis in eukaryotes	31 (1.84%)	175 (1.28%)	0.0240092	0.147403	ko03008			39	Pancreatic secretion	66 (3.4%)	334 (2.44%)	0.00301618	0.0194892	ko04972
40	Fat digestion and absorption	5 (1.72%)	112 (0.82%)	0.0898971	0.397795	ko04975			40	Phagosome	45 (2.66%)	272 (1.99%)	0.0245672	0.147403	ko04145			40	Shigellosis	29 (1.49%)	128 (0.94%)	0.00656002	0.0403251	ko05131
41	Vibrio cholerae infection	5 (1.72%)	113 (0.83%)	0.0925216	0.399423	ko05110			41	RNA transport	48 (2.84%)	295 (2.16%)	0.0272629	0.159588	ko03013			41	Folate biosynthesis	13 (0.67%)	44 (0.32%)	0.00660269	0.0403251	ko00790
42	Sulfur metabolism	2 (0.69%)	25 (0.18%)	0.097805	0.412178	ko00920			42	Synthesis and degradation of ketone bodies	4 (0.24%)	11 (0.08%)	0.0374591	0.214052	ko00072			42	Bacterial invasion of epithelial cells	32 (1.65%)	145 (1.06%)	0.00672085	0.0403251	ko05100
43	Progesterone-mediated oocyte maturation	7 (2.41%)	189 (1.38%)	0.107964	0.44441	ko04914			43	Cyanoamino acid metabolism	5 (0.3%)	16 (0.12%)	0.0388197	0.216668	ko00460			43	PPAR signaling pathway	35 (1.8%)	164 (1.2%)	0.00818226	0.0479518	ko03320
44	Cell cycle	8 (2.76%)	229 (1.68%)	0.114914	0.462267	ko04110			44	Complement and coagulation cascades	15 (0.89%)	76 (0.56%)	0.0433805	0.236621	ko04610			44	Synaptic vesicle cycle	24 (1.23%)	104 (0.76%)	0.0100404	0.0574835	ko04721
45	Type II diabetes mellitus	3 (1.03%)	57 (0.42%)	0.120277	0.47309	ko04930			45	Glycine, serine and threonine metabolism	15 (0.89%)	77 (0.56%)	0.0479657	0.255817	ko00260			45	Phenylalanine, tyrosine and tryptophan biosynthesis	3 (0.15%)	4 (0.03%)	0.0102649	0.0574835	ko00400
46	Aminoacyl-tRNA biosynthesis	5 (1.72%)	127 (0.93%)	0.133221	0.512612	ko00970			46	Selenocompound metabolism	5 (0.3%)	17 (0.12%)	0.0495702	0.256328	ko00450			46	Hypertrophic cardiomyopathy (HCM)	46 (2.37%)	232 (1.7%)	0.0111281	0.0609626	ko05410
47	Acute myeloid leukemia	3 (1.03%)	64 (0.47%)	0.154355	0.581293	ko05221			47	Glycosphingolipid biosynthesis - ganglio series	4 (0.24%)	12 (0.09%)	0.0508332	0.256328	ko00604			47	Leukocyte transendothelial migration	33 (1.7%)	156 (1.14%)	0.0114217	0.0612396	ko04670
48	Vitamin B6 metabolism	1 (0.34%)	8 (0.06%)	0.157671	0.581414	ko00750			48	Steroid biosynthesis	8 (0.47%)	34 (0.25%)	0.0512656	0.256328	ko00100			48	Butanoate metabolism	13 (0.67%)	47 (0.34%)	0.0118956	0.0624517	ko00650
49	Vitamin digestion and absorption	4 (1.38%)	102 (0.75%)	0.171205	0.618435	ko04977			49	Amino sugar and nucleotide sugar metabolism	29 (1.72%)	174 (1.27%)	0.0565619	0.277038	ko00520			49	Jak-STAT signaling pathway	18 (0.93%)	73 (0.53%)	0.0121953	0.0627187	ko04630
50	Starch and sucrose metabolism	7 (2.41%)	216 (1.58%)	0.176104	0.623225	ko00500			50	Hypertrophic cardiomyopathy (HCM)	37 (2.19%)	232 (1.7%)	0.0611184	0.293368	ko05410			50	Ascorbate and aldarate metabolism	19 (0.98%)	79 (0.58%)	0.0133388	0.0672276	ko00053
51	Synaptic vesicle cycle	4 (1.38%)	104 (0.76%)	0.179573	0.623225	ko04721			51	Fatty acid metabolism	18 (1.07%)	100 (0.73%)	0.0636263	0.299418	ko00071			51	Prostate cancer	30 (1.54%)	142 (1.04%)	0.0156014	0.0770895	ko05215
52	Glycerolipid metabolism	6 (2.07%)	181 (1.32%)	0.187296	0.637421	ko00561			52	Protein processing in endoplasmic reticulum	43 (2.55%)	277 (2.03%)	0.0667096	0.300021	ko04141			52	Pertussis	18 (0.93%)	75 (0.55%)	0.0160783	0.0779179	ko05133
53	Caffeine metabolism	1 (0.34%)	10 (0.07%)	0.193053	0.637421	ko00232			53	Viral myocarditis	22 (1.3%)	128 (0.94%)	0.0671512	0.300021	ko05416			53	Dilated cardiomyopathy	47 (2.42%)	245 (1.79%)	0.0184917	0.0879229	ko05414
54	Cardiac muscle contraction	5 (1.72%)	146 (1.07%)	0.198782	0.637421	ko04260			54	Hematopoietic cell lineage	17 (1.01%)	94 (0.69%)	0.0675048	0.300021	ko04640			54	Porphyrin and chlorophyll metabolism	19 (0.98%)	82 (0.6%)	0.0196263	0.0915893	ko00860
55	Proximal tubule bicarbonate reclamation	2 (0.69%)	40 (0.29%)	0.208062	0.637421	ko04964			55	Pentose and glucuronate interconversions	21 (1.24%)	122 (0.89%)	0.0714627	0.311837	ko00040			55	Fatty acid elongation	13 (0.67%)	51 (0.37%)	0.0234372	0.107385	ko00062
56	Oxidative phosphorylation	5 (1.72%)	149 (1.09%)	0.210023	0.637421	ko00190			56	Dilated cardiomyopathy	38 (2.25%)	245 (1.79%)	0.0814032	0.348132	ko05414			56	Citrate cycle (TCA cycle)	13 (0.67%)	52 (0.38%)	0.0273089	0.12289	ko00020
57	Taurine and hypotaurine metabolism	1 (0.34%)	11 (0.08%)	0.210184	0.637421	ko00430			57	Peroxisome	32 (1.89%)	202 (1.48%)	0.0826814	0.348132	ko04146			57	Steroid hormone biosynthesis	19 (0.98%)	85 (0.62%)	0.027985	0.123723	ko00140
58	Synthesis and degradation of ketone bodies	1 (0.34%)	11 (0.08%)	0.210184	0.637421	ko00072			58	Autoimmune thyroid disease	4 (0.24%)	14 (0.1%)	0.0842798	0.348744	ko05320			58	Focal adhesion	77 (3.96%)	442 (3.23%)	0.0319219	0.138695	ko04510
59	Carbohydrate digestion and absorption	4 (1.38%)	113 (0.83%)	0.218783	0.637421	ko04973			59	Fructose and mannose metabolism	12 (0.71%)	64 (0.47%)	0.090586	0.368486	ko00051			59	Pentose and glucuronate interconversions	25 (1.29%)	122 (0.89%)	0.0359194	0.152154	ko00040
60	Herpes simplex infection	6 (2.07%)	191 (1.4%)	0.220324	0.637421	ko05168			60	Drug metabolism - other enzymes	22 (1.3%)	133 (0.97%)	0.0933116	0.373246	ko00983			60	Viral myocarditis	26 (1.34%)	128 (0.94%)	0.0362865	0.152154	ko05416
61	Amoebiasis	5 (1.72%)	152 (1.11%)	0.221466	0.637421	ko05146			61	Fatty acid biosynthesis	4 (0.24%)	15 (0.11%)	0.104155	0.409791	ko00061			61	Axon guidance	43 (2.21%)	231 (1.69%)	0.036831	0.152154	ko04360
62	Small cell lung cancer	4 (1.38%)	114 (0.83%)	0.223277	0.637421	ko05222			62	Jak-STAT signaling pathway	13 (0.77%)	73 (0.53%)	0.110493	0.427716	ko04630			62	Lysine degradation	21 (1.08%)	102 (0.75%)	0.0490606	0.199407	ko00310
63	Cysteine and methionine metabolism	2 (0.69%)	45 (0.33%)	0.247326	0.694869	ko00270			63	Proximal tubule bicarbonate reclamation	8 (0.47%)	40 (0.29%)	0.11293	0.430208	ko04964			63	Leishmaniasis	14 (0.72%)	63 (0.46%)	0.0563827	0.222967	ko05140
64	Pentose and glucuronate interconversions	4 (1.38%)	122 (0.89%)	0.260021	0.719121	ko00040			64	Caffeine metabolism	3 (0.18%)	10 (0.07%)	0.116258	0.435969	ko00232			64	TGF-beta signaling pathway	18 (0.93%)	86 (0.63%)	0.0566266	0.222967	ko04350
65	Pathogenic Escherichia coli infection	4 (1.38%)	123 (0.9%)	0.264699	0.719322	ko05130			65	Butanoate metabolism	9 (0.53%)	47 (0.34%)	0.118869	0.438902	ko00650			65	Synthesis and degradation of ketone bodies	4 (0.21%)	11 (0.08%)	0.0587534	0.227174	ko00072
66	Fatty acid biosynthesis	1 (0.34%)	15 (0.11%)	0.275161	0.719322	ko00061			66	Glycerolipid metabolism	28 (1.66%)	181 (1.32%)	0.123015	0.444887	ko00561			66	Epstein-Barr virus infection	55 (2.83%)	315 (2.3%)	0.0594979	0.227174	ko05169
67	TGF-beta signaling pathway	3 (1.03%)	86 (0.63%)	0.275241	0.719322	ko04350			67	One carbon pool by folate	4 (0.24%)	16 (0.12%)	0.125934	0.444887	ko00670			67	Adherens junction	29 (1.49%)	153 (1.12%)	0.0622772	0.234237	ko04520
68	Viral myocarditis	4 (1.38%)	128 (0.94%)	0.288304	0.719322	ko05416			68	Propanoate metabolism	11 (0.65%)	61 (0.45%)	0.126051	0.444887	ko00640			68	Hepatitis C	22 (1.13%)	111 (0.81%)	0.0640252	0.23727	ko05160
69	Shigellosis	4 (1.38%)	128 (0.94%)	0.288304	0.719322	ko05131			69	Pertussis	13 (0.77%)	75 (0.55%)	0.129342	0.449884	ko05133			69	Herpes simplex infection	35 (1.8%)	191 (1.4%)	0.066407	0.24253	ko05168
70	One carbon pool by folate	1 (0.34%)	16 (0.12%)	0.290555	0.719322	ko00670			70	Valine, leucine and isoleucine biosynthesis	2 (0.12%)	6 (0.04%)	0.163325	0.553439	ko00290			70	Regulation of actin cytoskeleton	66 (3.4%)	389 (2.85%)	0.0693246	0.249569	ko04810
71	Staphylococcus aureus infection	1 (0.34%)	16 (0.12%)	0.290555	0.719322	ko05150			71	Small cell lung cancer	18 (1.07%)	114 (0.83%)	0.163726	0.553439	ko05222			71	Adipocytokine signaling pathway	16 (0.82%)	77 (0.56%)	0.0732788	0.260088	ko04920
72	Arginine and proline metabolism	3 (1.03%)	89 (0.65%)	0.292606	0.719322	ko00330			72	TGF-beta signaling pathway	14 (0.83%)	86 (0.63%)	0.170784	0.569279	ko04350			72	Small cell lung cancer	22 (1.13%)	114 (0.83%)	0.0811345	0.283971	ko05222
73	Insulin signaling pathway	6 (2.07%)	216 (1.58%)	0.309792	0.730598	ko04910			73	Citrate cycle (TCA cycle)	9 (0.53%)	52 (0.38%)	0.186585	0.610089	ko00020			73	Antigen processing and presentation	14 (0.72%)	67 (0.49%)	0.0864601	0.298465	ko04612
74	Amino sugar and nucleotide sugar metabolism	5 (1.72%)	174 (1.27%)	0.310035	0.730598	ko00520			74	Vitamin digestion and absorption	16 (0.95%)	102 (0.75%)	0.188111	0.610089	ko04977			74	Pathways in cancer	72 (3.7%)	438 (3.2%)	0.101666	0.346215	ko05200
75	Base excision repair	2 (0.69%)	54 (0.4%)	0.318269	0.730598	ko03410			75	Systemic lupus erythematosus	7 (0.41%)	39 (0.29%)	0.200059	0.640187	ko05322			75	Neuroactive ligand-receptor interaction	58 (2.98%)	348 (2.55%)	0.108038	0.363009	ko04080
76	Alanine, aspartate and glutamate metabolism	2 (0.69%)	54 (0.4%)	0.318269	0.730598	ko00250			76	Olfactory transduction	9 (0.53%)	54 (0.4%)	0.217589	0.687122	ko04740			76	Complement and coagulation cascades	15 (0.77%)	76 (0.56%)	0.114625	0.371386	ko04610
77	Chagas disease (American trypanosomiasis)	3 (1.03%)	94 (0.69%)	0.321686	0.730598	ko05142			77	Neuroactive ligand-receptor interaction	48 (2.84%)	348 (2.55%)	0.22606	0.701546	ko04080			77	Cytokine-cytokine receptor interaction	14 (0.72%)	70 (0.51%)	0.114628	0.371386	ko04060
78	ECM-receptor interaction	6 (2.07%)	220 (1.61%)	0.32472	0.730598	ko04512			78	Sulfur relay system	4 (0.24%)	20 (0.15%)	0.228133	0.701546	ko04122			78	Tight junction	38 (1.95%)	220 (1.61%)	0.114953	0.371386	ko04530
79	Cytosolic DNA-sensing pathway	2 (0.69%)	55 (0.4%)	0.326086	0.730598	ko04623			79	Rheumatoid arthritis	10 (0.59%)	62 (0.45%)	0.230926	0.701546	ko05323			79	Autoimmune thyroid disease	4 (0.21%)	14 (0.1%)	0.126357	0.403062	ko05320
80	Tryptophan metabolism	2 (0.69%)	56 (0.41%)	0.333879	0.738708	ko00380			80	Cytokine-cytokine receptor interaction	11 (0.65%)	70 (0.51%)	0.242281	0.714403	ko04060			80	Vitamin digestion and absorption	19 (0.98%)	102 (0.75%)	0.129281	0.407234	ko04977
81	p53 signaling pathway	3 (1.03%)	97 (0.71%)	0.339155	0.741115	ko04115			81	Toxoplasmosis	27 (1.6%)	190 (1.39%)	0.246245	0.714403	ko05145			81	Alanine, aspartate and glutamate metabolism	11 (0.57%)	54 (0.4%)	0.136539	0.424789	ko00250
82	Lysine degradation	3 (1.03%)	102 (0.75%)	0.368191	0.78903	ko00310			82	Steroid hormone biosynthesis	13 (0.77%)	85 (0.62%)	0.247064	0.714403	ko00140			82	Arrhythmogenic right ventricular cardiomyopathy (ARVC)	21 (1.08%)	116 (0.85%)	0.143127	0.439855	ko05412
83	Hypertrophic cardiomyopathy (HCM)	6 (2.07%)	232 (1.7%)	0.369997	0.78903	ko05410			83	Amyotrophic lateral sclerosis (ALS)	13 (0.77%)	85 (0.62%)	0.247064	0.714403	ko05014			83	Other types of O-glycan biosynthesis	16 (0.82%)	86 (0.63%)	0.155312	0.471551	ko00514
84	Toxoplasmosis	5 (1.72%)	190 (1.39%)	0.377233	0.794883	ko05145			84	Bacterial invasion of epithelial cells	21 (1.24%)	145 (1.06%)	0.250319	0.715198	ko05100			84	Caffeine metabolism	3 (0.15%)	10 (0.07%)	0.159924	0.479712	ko00232
85	Leishmaniasis	2 (0.69%)	63 (0.46%)	0.387575	0.807068	ko05140			85	Insect hormone biosynthesis	8 (0.47%)	49 (0.36%)	0.25408	0.715903	ko00981			85	Pyruvate metabolism	12 (0.62%)	62 (0.45%)	0.163011	0.479712	ko00620
86	NF-kappa B signaling pathway	2 (0.69%)	65 (0.48%)	0.402579	0.825597	ko04064			86	Pathogenic Escherichia coli infection	18 (1.07%)	123 (0.9%)	0.256532	0.715903	ko05130			86	Tryptophan metabolism	11 (0.57%)	56 (0.41%)	0.164162	0.479712	ko00380
87	Histidine metabolism	1 (0.34%)	25 (0.18%)	0.415233	0.825597	ko00340			87	Phototransduction	5 (0.3%)	29 (0.21%)	0.284485	0.776627	ko04744			87	Salmonella infection	32 (1.65%)	189 (1.38%)	0.165615	0.479712	ko05132
88	Antigen processing and presentation	2 (0.69%)	67 (0.49%)	0.417408	0.825597	ko04612			88	beta-Alanine metabolism	9 (0.53%)	58 (0.42%)	0.284763	0.776627	ko00410			88	Staphylococcus aureus infection	4 (0.21%)	16 (0.12%)	0.183431	0.52528	ko05150
89	Dilated cardiomyopathy	6 (2.07%)	245 (1.79%)	0.419297	0.825597	ko05414			89	Lipoic acid metabolism	2 (0.12%)	9 (0.07%)	0.307675	0.829684	ko00785			89	Pancreatic cancer	13 (0.67%)	70 (0.51%)	0.188311	0.533195	ko05212
90	Hepatitis C	3 (1.03%)	111 (0.81%)	0.419795	0.825597	ko05160			90	Focal adhesion	58 (3.43%)	442 (3.23%)	0.330519	0.881383	ko04510			90	Fructose and mannose metabolism	12 (0.62%)	64 (0.47%)	0.191409	0.535944	ko00051
91	Cell adhesion molecules (CAMs)	3 (1.03%)	113 (0.83%)	0.431087	0.838488	ko04514			91	RNA polymerase	21 (1.24%)	153 (1.12%)	0.337349	0.889711	ko03020			91	Taurine and hypotaurine metabolism	3 (0.15%)	11 (0.08%)	0.197863	0.547929	ko00430
92	Arrhythmogenic right ventricular cardiomyopathy (ARVC)	3 (1.03%)	116 (0.85%)	0.447874	0.86167	ko05412			92	Insulin signaling pathway	29 (1.72%)	216 (1.58%)	0.344866	0.890725	ko04910			92	Phenylalanine metabolism	8 (0.41%)	40 (0.29%)	0.200338	0.548751	ko00360
93	Circadian rhythm - fly	1 (0.34%)	29 (0.21%)	0.463388	0.881932	ko04711			93	Sphingolipid metabolism	8 (0.47%)	54 (0.4%)	0.348867	0.890725	ko00600			93	Endocytosis	46 (2.37%)	286 (2.09%)	0.202565	0.548885	ko04144
94	Pertussis	2 (0.69%)	75 (0.55%)	0.474749	0.893942	ko05133			94	Alanine, aspartate and glutamate metabolism	8 (0.47%)	54 (0.4%)	0.348867	0.890725	ko00250			94	Valine, leucine and isoleucine biosynthesis	2 (0.1%)	6 (0.04%)	0.205339	0.550483	ko00290
95	Toll-like receptor signaling pathway	2 (0.69%)	77 (0.56%)	0.488548	0.90076	ko04620			95	Amphetamine addiction	12 (0.71%)	85 (0.62%)	0.357108	0.900764	ko05031			95	Renal cell carcinoma	17 (0.87%)	98 (0.72%)	0.223751	0.593529	ko05211
96	Chronic myeloid leukemia	2 (0.69%)	77 (0.56%)	0.488548	0.90076	ko05220			96	Glyoxylate and dicarboxylate metabolism	7 (0.41%)	47 (0.34%)	0.360306	0.900764	ko00630			96	Propanoate metabolism	11 (0.57%)	61 (0.45%)	0.243641	0.639557	ko00640
97	Transcriptional misregulation in cancer	5 (1.72%)	219 (1.6%)	0.497596	0.906887	ko05202			97	Other types of O-glycan biosynthesis	12 (0.71%)	86 (0.63%)	0.37275	0.915197	ko00514			97	Cytosolic DNA-sensing pathway	10 (0.51%)	55 (0.4%)	0.249564	0.648306	ko04623
98	Ascorbate and aldarate metabolism	2 (0.69%)	79 (0.58%)	0.502118	0.906887	ko00053			98	Sulfur metabolism	4 (0.24%)	25 (0.18%)	0.373706	0.915197	ko00920			98	Chemokine signaling pathway	32 (1.65%)	199 (1.46%)	0.252119	0.648306	ko04062
99	Steroid biosynthesis	1 (0.34%)	34 (0.25%)	0.518062	0.916969	ko00100			99	Tight junction	29 (1.72%)	220 (1.61%)	0.383881	0.917235	ko04530			99	Butirosin and neomycin biosynthesis	2 (0.1%)	7 (0.05%)	0.261701	0.659202	ko00524
100	Terpenoid backbone biosynthesis	1 (0.34%)	34 (0.25%)	0.518062	0.916969	ko00900			100	Ascorbate and aldarate metabolism	11 (0.65%)	79 (0.58%)	0.384711	0.917235	ko00053			100	Lysine biosynthesis	1 (0.05%)	2 (0.01%)	0.264204	0.659202	ko00300
101	Ubiquitin mediated proteolysis	6 (2.07%)	276 (2.02%)	0.533706	0.926752	ko04120			101	Tryptophan metabolism	8 (0.47%)	56 (0.41%)	0.388126	0.917235	ko00380			101	Intestinal immune network for IgA production	1 (0.05%)	2 (0.01%)	0.264204	0.659202	ko04672
102	Steroid hormone biosynthesis	2 (0.69%)	85 (0.62%)	0.541412	0.926752	ko00140			102	Prostate cancer	19 (1.12%)	142 (1.04%)	0.39191	0.917235	ko05215			102	Biosynthesis of unsaturated fatty acids	12 (0.62%)	69 (0.5%)	0.27096	0.669431	ko01040
103	RIG-I-like receptor signaling pathway	1 (0.34%)	37 (0.27%)	0.548163	0.926752	ko04622			103	Vascular smooth muscle contraction	34 (2.01%)	261 (1.91%)	0.39769	0.917235	ko04270			103	Protein processing in endoplasmic reticulum	43 (2.21%)	277 (2.03%)	0.289738	0.70523	ko04141
104	Bile secretion	7 (2.41%)	330 (2.41%)	0.553804	0.926752	ko04976			104	Taurine and hypotaurine metabolism	2 (0.12%)	11 (0.08%)	0.402133	0.917235	ko00430			104	Thyroid cancer	7 (0.36%)	38 (0.28%)	0.291048	0.70523	ko05216
105	Primary immunodeficiency	1 (0.34%)	38 (0.28%)	0.557774	0.926752	ko05340			105	Legionellosis	12 (0.71%)	88 (0.64%)	0.404247	0.917235	ko05134			105	Chronic myeloid leukemia	13 (0.67%)	77 (0.56%)	0.296141	0.710739	ko05220
106	Thyroid cancer	1 (0.34%)	38 (0.28%)	0.557774	0.926752	ko05216			106	Mineral absorption	14 (0.83%)	104 (0.76%)	0.409032	0.917235	ko04978			106	beta-Alanine metabolism	10 (0.51%)	58 (0.42%)	0.306443	0.728524	ko00410
107	Legionellosis	2 (0.69%)	88 (0.64%)	0.56024	0.926752	ko05134			107	Phenylalanine, tyrosine and tryptophan biosynthesis	1 (0.06%)	4 (0.03%)	0.409974	0.917235	ko00400			107	Notch signaling pathway	13 (0.67%)	78 (0.57%)	0.312893	0.734112	ko04330
108	Systemic lupus erythematosus	1 (0.34%)	39 (0.29%)	0.567182	0.928605	ko05322			108	Terpenoid backbone biosynthesis	5 (0.3%)	34 (0.25%)	0.412756	0.917235	ko00900			108	Ubiquinone and other terpenoid-quinone biosynthesis	4 (0.21%)	20 (0.15%)	0.314619	0.734112	ko00130
109	Salmonella infection	4 (1.38%)	189 (1.38%)	0.571853	0.928605	ko05132			109	Collecting duct acid secretion	6 (0.36%)	42 (0.31%)	0.41925	0.923119	ko04966			109	Arachidonic acid metabolism	6 (0.31%)	33 (0.24%)	0.325609	0.752783	ko00590
110	ABC transporters	5 (1.72%)	240 (1.76%)	0.57907	0.930329	ko02010			110	Starch and sucrose metabolism	28 (1.66%)	216 (1.58%)	0.423163	0.923265	ko00500			110	Cell adhesion molecules (CAMs)	18 (0.93%)	113 (0.83%)	0.339586	0.774231	ko04514
111	Gastric acid secretion	3 (1.03%)	143 (1.05%)	0.587955	0.930329	ko04971			111	Renal cell carcinoma	13 (0.77%)	98 (0.72%)	0.437105	0.945092	ko05211			111	Endometrial cancer	12 (0.62%)	73 (0.53%)	0.34103	0.774231	ko05213
112	Riboflavin metabolism	1 (0.34%)	42 (0.31%)	0.594225	0.930329	ko00740			112	Antigen processing and presentation	9 (0.53%)	67 (0.49%)	0.448719	0.961541	ko04612			112	Peroxisome	31 (1.59%)	202 (1.48%)	0.35187	0.7857	ko04146
113	Bacterial invasion of epithelial cells	3 (1.03%)	145 (1.06%)	0.597398	0.930329	ko05100			113	Ubiquinone and other terpenoid-quinone biosynthesis	3 (0.18%)	20 (0.15%)	0.456767	0.970124	ko00130			113	Steroid biosynthesis	6 (0.31%)	34 (0.25%)	0.352405	0.7857	ko00100
114	Bladder cancer	1 (0.34%)	44 (0.32%)	0.611312	0.930329	ko05219			114	Folate biosynthesis	6 (0.36%)	44 (0.32%)	0.465136	0.971354	ko00790			114	Base excision repair	9 (0.46%)	54 (0.4%)	0.358819	0.7857	ko03410
115	Glycerophospholipid metabolism	4 (1.38%)	201 (1.47%)	0.620509	0.930329	ko00564			115	Regulation of actin cytoskeleton	49 (2.9%)	389 (2.85%)	0.46544	0.971354	ko04810			115	Colorectal cancer	12 (0.62%)	74 (0.54%)	0.359105	0.7857	ko05210
116	NOD-like receptor signaling pathway	1 (0.34%)	46 (0.34%)	0.627681	0.930329	ko04621			116	Adipocytokine signaling pathway	10 (0.59%)	77 (0.56%)	0.484479	0.999992	ko04920			116	Fatty acid biosynthesis	3 (0.15%)	15 (0.11%)	0.361672	0.7857	ko00061
117	Inositol phosphate metabolism	2 (0.69%)	100 (0.73%)	0.62996	0.930329	ko00562			117	Herpes simplex infection	24 (1.42%)	191 (1.4%)	0.497909	0.999992	ko05168			117	Lipoic acid metabolism	2 (0.1%)	9 (0.07%)	0.373415	0.800169	ko00785
118	Glyoxylate and dicarboxylate metabolism	1 (0.34%)	47 (0.34%)	0.635606	0.930329	ko00630			118	Hepatitis C	14 (0.83%)	111 (0.81%)	0.510399	0.999992	ko05160			118	T cell receptor signaling pathway	20 (1.03%)	129 (0.94%)	0.374682	0.800169	ko04660
119	Leukocyte transendothelial migration	3 (1.03%)	156 (1.14%)	0.646768	0.930329	ko04670			119	RNA degradation	18 (1.07%)	144 (1.05%)	0.517098	0.999992	ko03018			119	Nicotinate and nicotinamide metabolism	6 (0.31%)	35 (0.26%)	0.379357	0.803344	ko00760
120	Insect hormone biosynthesis	1 (0.34%)	49 (0.36%)	0.650956	0.930329	ko00981			120	Glycerophospholipid metabolism	25 (1.48%)	201 (1.47%)	0.518292	0.999992	ko00564			120	Osteoclast differentiation	14 (0.72%)	89 (0.65%)	0.385858	0.810303	ko04380
121	Mineral absorption	2 (0.69%)	104 (0.76%)	0.651211	0.930329	ko04978			121	Pathways in cancer	54 (3.2%)	438 (3.2%)	0.529419	0.999992	ko05200			121	Phototransduction	5 (0.26%)	29 (0.21%)	0.39694	0.826684	ko04744
122	Retinol metabolism	2 (0.69%)	105 (0.77%)	0.65637	0.930329	ko00830			122	Alcoholism	15 (0.89%)	121 (0.89%)	0.536137	0.999992	ko05034			122	Mineral absorption	16 (0.82%)	104 (0.76%)	0.408318	0.84341	ko04978
123	Epstein-Barr virus infection	6 (2.07%)	315 (2.3%)	0.662157	0.930329	ko05169			123	Salmonella infection	23 (1.36%)	189 (1.38%)	0.564769	0.999992	ko05132			123	Toll-like receptor signaling pathway	12 (0.62%)	77 (0.56%)	0.413997	0.84819	ko04620
124	Ether lipid metabolism	1 (0.34%)	51 (0.37%)	0.665661	0.930329	ko00565			124	Linoleic acid metabolism	4 (0.24%)	32 (0.23%)	0.570149	0.999992	ko00591			124	Type II diabetes mellitus	9 (0.46%)	57 (0.42%)	0.423131	0.859912	ko04930
125	Fatty acid elongation	1 (0.34%)	51 (0.37%)	0.665661	0.930329	ko00062			125	Renin-angiotensin system	9 (0.53%)	74 (0.54%)	0.573295	0.999992	ko04614			125	Inositol phosphate metabolism	15 (0.77%)	100 (0.73%)	0.454657	0.916587	ko00562
126	ErbB signaling pathway	2 (0.69%)	107 (0.78%)	0.666505	0.930329	ko04012			126	Glycosaminoglycan degradation	5 (0.3%)	41 (0.3%)	0.583486	0.999992	ko00531			126	Endocrine and other factor-regulated calcium reabsorption	10 (0.51%)	66 (0.48%)	0.467141	0.934281	ko04961
127	Ribosome	4 (1.38%)	214 (1.57%)	0.669148	0.930329	ko03010			127	Arachidonic acid metabolism	4 (0.24%)	33 (0.24%)	0.59541	0.999992	ko00590			127	Circadian rhythm - mammal	4 (0.21%)	25 (0.18%)	0.484395	0.951123	ko04710
128	Citrate cycle (TCA cycle)	1 (0.34%)	52 (0.38%)	0.67278	0.930329	ko00020			128	Butirosin and neomycin biosynthesis	1 (0.06%)	7 (0.05%)	0.602829	0.999992	ko00524			128	Linoleic acid metabolism	5 (0.26%)	32 (0.23%)	0.485515	0.951123	ko00591
129	Tight junction	4 (1.38%)	220 (1.61%)	0.690107	0.943879	ko04530			129	Staphylococcus aureus infection	2 (0.12%)	16 (0.12%)	0.605489	0.999992	ko05150			129	Non-small cell lung cancer	8 (0.41%)	53 (0.39%)	0.486884	0.951123	ko05223
130	Pentose phosphate pathway	1 (0.34%)	55 (0.4%)	0.693244	0.943879	ko00030			130	Histidine metabolism	3 (0.18%)	25 (0.18%)	0.612288	0.999992	ko00340			130	Insulin signaling pathway	31 (1.59%)	216 (1.58%)	0.507927	0.973503	ko04910
131	Protein processing in endoplasmic reticulum	5 (1.72%)	277 (2.03%)	0.703527	0.950566	ko04141			131	Ether lipid metabolism	6 (0.36%)	51 (0.37%)	0.614925	0.999992	ko00565			131	Amino sugar and nucleotide sugar metabolism	25 (1.29%)	174 (1.27%)	0.511118	0.973503	ko00520
132	Huntington's disease	5 (1.72%)	285 (2.08%)	0.726786	0.974554	ko05016			132	Lysine degradation	12 (0.71%)	102 (0.75%)	0.617447	0.999992	ko00310			132	Proximal tubule bicarbonate reclamation	6 (0.31%)	40 (0.29%)	0.512095	0.973503	ko04964
133	Glutathione metabolism	2 (0.69%)	130 (0.95%)	0.766396	0.9914	ko00480			133	Apoptosis	9 (0.53%)	77 (0.56%)	0.622787	0.999992	ko04210			133	Fc gamma R-mediated phagocytosis	21 (1.08%)	146 (1.07%)	0.513793	0.973503	ko04666
134	Pancreatic cancer	1 (0.34%)	70 (0.51%)	0.777944	0.9914	ko05212			134	Shigellosis	15 (0.89%)	128 (0.94%)	0.627426	0.999992	ko05131			134	D-Glutamine and D-glutamate metabolism	1 (0.05%)	5 (0.04%)	0.535641	1	ko00471
135	Cytokine-cytokine receptor interaction	1 (0.34%)	70 (0.51%)	0.777944	0.9914	ko04060			135	Vibrio cholerae infection	13 (0.77%)	113 (0.83%)	0.65153	0.999992	ko05110			135	Vascular smooth muscle contraction	37 (1.9%)	261 (1.91%)	0.535817	1	ko04270
136	Endometrial cancer	1 (0.34%)	73 (0.53%)	0.791849	0.9914	ko05213			136	Primary bile acid biosynthesis	1 (0.06%)	8 (0.06%)	0.651926	0.999992	ko00120			136	Sulfur relay system	3 (0.15%)	20 (0.15%)	0.556444	1	ko04122
137	Jak-STAT signaling pathway	1 (0.34%)	73 (0.53%)	0.791849	0.9914	ko04630			137	Prion diseases	11 (0.65%)	96 (0.7%)	0.652073	0.999992	ko05020			137	Glioma	12 (0.62%)	85 (0.62%)	0.558357	1	ko05214
138	Colorectal cancer	1 (0.34%)	74 (0.54%)	0.796288	0.9914	ko05210			138	Pyrimidine metabolism	32 (1.89%)	274 (2%)	0.662087	0.999992	ko00240			138	B cell receptor signaling pathway	11 (0.57%)	78 (0.57%)	0.561471	1	ko04662
139	Apoptosis	1 (0.34%)	77 (0.56%)	0.809049	0.9914	ko04210			139	Osteoclast differentiation	10 (0.59%)	89 (0.65%)	0.674239	0.999992	ko04380			139	Neurotrophin signaling pathway	21 (1.08%)	150 (1.1%)	0.566958	1	ko04722
140	B cell receptor signaling pathway	1 (0.34%)	78 (0.57%)	0.813122	0.9914	ko04662			140	Arginine and proline metabolism	10 (0.59%)	89 (0.65%)	0.674239	0.999992	ko00330			140	Acute myeloid leukemia	9 (0.46%)	64 (0.47%)	0.569076	1	ko05221
141	N-Glycan biosynthesis	1 (0.34%)	79 (0.58%)	0.81711	0.9914	ko00510			141	Leishmaniasis	7 (0.41%)	63 (0.46%)	0.675299	0.999992	ko05140			141	mTOR signaling pathway	15 (0.77%)	108 (0.79%)	0.581662	1	ko04150
142	MAPK signaling pathway	5 (1.72%)	329 (2.41%)	0.831373	0.9914	ko04010			142	Arrhythmogenic right ventricular cardiomyopathy (ARVC)	13 (0.77%)	116 (0.85%)	0.688924	0.999992	ko05412			142	Chagas disease (American trypanosomiasis)	13 (0.67%)	94 (0.69%)	0.588503	1	ko05142
143	Pyrimidine metabolism	4 (1.38%)	274 (2%)	0.836986	0.9914	ko00240			143	Long-term potentiation	12 (0.71%)	110 (0.8%)	0.720695	0.999992	ko04720			143	NF-kappa B signaling pathway	9 (0.46%)	65 (0.48%)	0.588698	1	ko04064
144	Regulation of actin cytoskeleton	6 (2.07%)	389 (2.85%)	0.837561	0.9914	ko04810			144	Endocrine and other factor-regulated calcium reabsorption	7 (0.41%)	66 (0.48%)	0.722483	0.999992	ko04961			144	alpha-Linolenic acid metabolism	15 (0.77%)	110 (0.8%)	0.611607	1	ko00592
145	RNA polymerase	2 (0.69%)	153 (1.12%)	0.839288	0.9914	ko03020			145	Galactose metabolism	15 (0.89%)	137 (1%)	0.730244	0.999992	ko00052			145	Ubiquitin mediated proteolysis	38 (1.95%)	276 (2.02%)	0.61268	1	ko04120
146	Phototransduction - fly	1 (0.34%)	87 (0.64%)	0.846102	0.9914	ko04745			146	Leukocyte transendothelial migration	17 (1.01%)	156 (1.14%)	0.746152	0.999992	ko04670			146	Pantothenate and CoA biosynthesis	3 (0.15%)	22 (0.16%)	0.623795	1	ko00770
147	Phosphatidylinositol signaling system	2 (0.69%)	158 (1.16%)	0.852133	0.9914	ko04070			147	Toll-like receptor signaling pathway	8 (0.47%)	77 (0.56%)	0.750634	0.999992	ko04620			147	p53 signaling pathway	13 (0.67%)	97 (0.71%)	0.63579	1	ko04115
148	Osteoclast differentiation	1 (0.34%)	89 (0.65%)	0.852603	0.9914	ko04380			148	Salivary secretion	16 (0.95%)	148 (1.08%)	0.75292	0.999992	ko04970			148	Glycosaminoglycan biosynthesis - keratan sulfate	2 (0.1%)	15 (0.11%)	0.65089	1	ko00533
149	Alzheimer's disease	4 (1.38%)	282 (2.06%)	0.852856	0.9914	ko05010			149	Endocytosis	32 (1.89%)	286 (2.09%)	0.753453	0.999992	ko04144			149	Glycosphingolipid biosynthesis - lacto and neolacto series	2 (0.1%)	15 (0.11%)	0.65089	1	ko00601
150	Prion diseases	1 (0.34%)	96 (0.7%)	0.873277	0.9914	ko05020			150	Pantothenate and CoA biosynthesis	2 (0.12%)	22 (0.16%)	0.77488	0.999992	ko00770			150	Starch and sucrose metabolism	29 (1.49%)	216 (1.58%)	0.661527	1	ko00500
151	mTOR signaling pathway	1 (0.34%)	108 (0.79%)	0.902218	0.9914	ko04150			151	Cell cycle	25 (1.48%)	229 (1.68%)	0.775864	0.999992	ko04110			151	Wnt signaling pathway	29 (1.49%)	216 (1.58%)	0.661527	1	ko04310
152	Long-term potentiation	1 (0.34%)	110 (0.8%)	0.906355	0.9914	ko04720			152	Other glycan degradation	4 (0.24%)	42 (0.31%)	0.779561	0.999992	ko00511			152	ErbB signaling pathway	14 (0.72%)	107 (0.78%)	0.673964	1	ko04012
153	Hedgehog signaling pathway	1 (0.34%)	112 (0.82%)	0.910318	0.9914	ko04340			153	SNARE interactions in vesicular transport	3 (0.18%)	33 (0.24%)	0.792393	0.999992	ko04130			153	Amyotrophic lateral sclerosis (ALS)	11 (0.57%)	85 (0.62%)	0.679311	1	ko05014
154	Focal adhesion	6 (2.07%)	442 (3.23%)	0.911328	0.9914	ko04510			154	Glycosphingolipid biosynthesis - globo series	1 (0.06%)	12 (0.09%)	0.794695	0.999992	ko00603			154	Cyanoamino acid metabolism	2 (0.1%)	16 (0.12%)	0.686331	1	ko00460
155	HTLV-I infection	4 (1.38%)	320 (2.34%)	0.911478	0.9914	ko05166			155	Type I diabetes mellitus	1 (0.06%)	12 (0.09%)	0.794695	0.999992	ko04940			155	One carbon pool by folate	2 (0.1%)	16 (0.12%)	0.686331	1	ko00670
156	Metabolism of xenobiotics by cytochrome P450	1 (0.34%)	115 (0.84%)	0.915951	0.9914	ko00980			156	Measles	12 (0.71%)	118 (0.86%)	0.804278	0.999992	ko05162			156	Fc epsilon RI signaling pathway	10 (0.51%)	78 (0.57%)	0.687359	1	ko04664
157	Vascular smooth muscle contraction	3 (1.03%)	261 (1.91%)	0.918168	0.9914	ko04270			157	Acute myeloid leukemia	6 (0.36%)	64 (0.47%)	0.818733	0.999992	ko05221			157	RNA polymerase	20 (1.03%)	153 (1.12%)	0.693375	1	ko03020
158	Measles	1 (0.34%)	118 (0.86%)	0.921231	0.9914	ko05162			158	Spliceosome	31 (1.84%)	289 (2.11%)	0.826092	0.999992	ko03040			158	Toxoplasmosis	25 (1.29%)	190 (1.39%)	0.694673	1	ko05145
159	Drug metabolism - cytochrome P450	1 (0.34%)	120 (0.88%)	0.924566	0.9914	ko00982			159	NF-kappa B signaling pathway	6 (0.36%)	65 (0.48%)	0.830065	0.999992	ko04064			159	Vasopressin-regulated water reabsorption	22 (1.13%)	169 (1.24%)	0.70655	1	ko04962
160	Chemokine signaling pathway	2 (0.69%)	199 (1.46%)	0.926929	0.9914	ko04062			160	Circadian rhythm - mammal	2 (0.12%)	25 (0.18%)	0.83289	0.999992	ko04710			160	Primary bile acid biosynthesis	1 (0.05%)	8 (0.06%)	0.706976	1	ko00120
161	Purine metabolism	5 (1.72%)	405 (2.96%)	0.934488	0.9914	ko00230			161	Calcium signaling pathway	23 (1.36%)	220 (1.61%)	0.833029	0.999992	ko04020			161	Biotin metabolism	1 (0.05%)	8 (0.06%)	0.706976	1	ko00780
162	T cell receptor signaling pathway	1 (0.34%)	129 (0.94%)	0.937916	0.9914	ko04660			162	Oocyte meiosis	19 (1.12%)	185 (1.35%)	0.836494	0.999992	ko04114			162	Vitamin B6 metabolism	1 (0.05%)	8 (0.06%)	0.706976	1	ko00750
163	Spliceosome	3 (1.03%)	289 (2.11%)	0.947168	0.9914	ko03040			163	Neurotrophin signaling pathway	15 (0.89%)	150 (1.1%)	0.84329	0.999992	ko04722			163	Sulfur metabolism	3 (0.15%)	25 (0.18%)	0.710968	1	ko00920
164	Melanogenesis	1 (0.34%)	141 (1.03%)	0.952125	0.9914	ko04916			164	Gastric acid secretion	14 (0.83%)	143 (1.05%)	0.857942	0.999992	ko04971			164	Aldosterone-regulated sodium reabsorption	6 (0.31%)	49 (0.36%)	0.715189	1	ko04960
165	Prostate cancer	1 (0.34%)	142 (1.04%)	0.953151	0.9914	ko05215			165	African trypanosomiasis	1 (0.06%)	15 (0.11%)	0.861835	0.999992	ko05143			165	Cell cycle	30 (1.54%)	229 (1.68%)	0.715742	1	ko04110
166	Fc gamma R-mediated phagocytosis	1 (0.34%)	146 (1.07%)	0.957042	0.9914	ko04666			166	Notch signaling pathway	7 (0.41%)	78 (0.57%)	0.86305	0.999992	ko04330			166	Selenocompound metabolism	2 (0.1%)	17 (0.12%)	0.718758	1	ko00450
167	Axon guidance	2 (0.69%)	231 (1.69%)	0.958766	0.9914	ko04360			167	Primary immunodeficiency	3 (0.18%)	38 (0.28%)	0.864957	0.999992	ko05340			167	Salivary secretion	19 (0.98%)	148 (1.08%)	0.720606	1	ko04970
168	Neurotrophin signaling pathway	1 (0.34%)	150 (1.1%)	0.96061	0.9914	ko04722			168	N-Glycan biosynthesis	7 (0.41%)	79 (0.58%)	0.871536	0.999992	ko00510			168	Gap junction	14 (0.72%)	111 (0.81%)	0.726864	1	ko04540
169	Adherens junction	1 (0.34%)	153 (1.12%)	0.963091	0.9914	ko04520			169	mTOR signaling pathway	10 (0.59%)	108 (0.79%)	0.873302	0.999992	ko04150			169	Natural killer cell mediated cytotoxicity	9 (0.46%)	73 (0.53%)	0.728146	1	ko04650
170	Parkinson's disease	1 (0.34%)	156 (1.14%)	0.965416	0.9914	ko05012			170	Mismatch repair	3 (0.18%)	40 (0.29%)	0.887072	0.999992	ko03430			170	Phosphatidylinositol signaling system	20 (1.03%)	158 (1.16%)	0.747163	1	ko04070
171	mRNA surveillance pathway	1 (0.34%)	176 (1.29%)	0.977596	0.9914	ko03015			171	VEGF signaling pathway	9 (0.53%)	101 (0.74%)	0.890733	0.999992	ko04370			171	Melanoma	6 (0.31%)	51 (0.37%)	0.751322	1	ko05218
172	Oocyte meiosis	1 (0.34%)	185 (1.35%)	0.981576	0.9914	ko04114			172	Cocaine addiction	5 (0.3%)	63 (0.46%)	0.903142	0.999992	ko05030			172	GnRH signaling pathway	17 (0.87%)	136 (0.99%)	0.753602	1	ko04912
173	Pathways in cancer	4 (1.38%)	438 (3.2%)	0.984753	0.9914	ko05200			173	Cell adhesion molecules (CAMs)	10 (0.59%)	113 (0.83%)	0.904891	0.999992	ko04514			173	Bile secretion	43 (2.21%)	330 (2.41%)	0.757252	1	ko04976
174	Endocytosis	2 (0.69%)	286 (2.09%)	0.985089	0.9914	ko04144			174	Colorectal cancer	6 (0.36%)	74 (0.54%)	0.908298	0.999992	ko05210			174	Non-homologous end-joining	2 (0.1%)	19 (0.14%)	0.775151	1	ko03450
175	RNA transport	2 (0.69%)	295 (2.16%)	0.987417	0.9914	ko03013			175	Synaptic vesicle cycle	9 (0.53%)	104 (0.76%)	0.908948	0.999992	ko04721			175	Amphetamine addiction	10 (0.51%)	85 (0.62%)	0.786191	1	ko05031
176	Wnt signaling pathway	1 (0.34%)	216 (1.58%)	0.990617	0.9914	ko04310			176	Adherens junction	14 (0.83%)	153 (1.12%)	0.913774	0.999992	ko04520			176	VEGF signaling pathway	12 (0.62%)	101 (0.74%)	0.790376	1	ko04370
177	Calcium signaling pathway	1 (0.34%)	220 (1.61%)	0.9914	0.9914	ko04020			177	Ubiquitin mediated proteolysis	27 (1.6%)	276 (2.02%)	0.92362	0.999992	ko04120			177	RIG-I-like receptor signaling pathway	4 (0.21%)	37 (0.27%)	0.791768	1	ko04622
									178	p53 signaling pathway	8 (0.47%)	97 (0.71%)	0.924376	0.999992	ko04115			178	Olfactory transduction	6 (0.31%)	54 (0.4%)	0.799067	1	ko04740
									179	Phototransduction - fly	7 (0.41%)	87 (0.64%)	0.924884	0.999992	ko04745			179	Circadian rhythm - fly	3 (0.15%)	29 (0.21%)	0.801846	1	ko04711
									180	Axon guidance	22 (1.3%)	231 (1.69%)	0.926365	0.999992	ko04360			180	NOD-like receptor signaling pathway	5 (0.26%)	46 (0.34%)	0.8026	1	ko04621
									181	Fc epsilon RI signaling pathway	6 (0.36%)	78 (0.57%)	0.931584	0.999992	ko04664			181	Long-term potentiation	13 (0.67%)	110 (0.8%)	0.803322	1	ko04720
									182	B cell receptor signaling pathway	6 (0.36%)	78 (0.57%)	0.931584	0.999992	ko04662			182	Primary immunodeficiency	4 (0.21%)	38 (0.28%)	0.809039	1	ko05340
									183	NOD-like receptor signaling pathway	3 (0.18%)	46 (0.34%)	0.935251	0.999992	ko04621			183	Transcriptional misregulation in cancer	27 (1.39%)	219 (1.6%)	0.816486	1	ko05202
									184	Serotonergic synapse	9 (0.53%)	110 (0.8%)	0.937756	0.999992	ko04726			184	Glyoxylate and dicarboxylate metabolism	5 (0.26%)	47 (0.34%)	0.81772	1	ko00630
									185	Vasopressin-regulated water reabsorption	15 (0.89%)	169 (1.24%)	0.938814	0.999992	ko04962			185	Gastric acid secretion	17 (0.87%)	143 (1.05%)	0.821149	1	ko04971
									186	Epithelial cell signaling in Helicobacter pylori infection	7 (0.41%)	90 (0.66%)	0.939225	0.999992	ko05120			186	Hedgehog signaling pathway	13 (0.67%)	112 (0.82%)	0.823216	1	ko04340
									187	Pancreatic cancer	5 (0.3%)	70 (0.51%)	0.944221	0.999992	ko05212			187	Systemic lupus erythematosus	4 (0.21%)	39 (0.29%)	0.825122	1	ko05322
									188	Dopaminergic synapse	12 (0.71%)	144 (1.05%)	0.951851	0.999992	ko04728			188	Arginine and proline metabolism	10 (0.51%)	89 (0.65%)	0.831414	1	ko00330
									189	Natural killer cell mediated cytotoxicity	5 (0.3%)	73 (0.53%)	0.956401	0.999992	ko04650			189	Alcoholism	14 (0.72%)	121 (0.89%)	0.833601	1	ko05034
									190	Malaria	4 (0.24%)	62 (0.45%)	0.95724	0.999992	ko05144			190	Regulation of autophagy	3 (0.15%)	31 (0.23%)	0.837477	1	ko04140
									191	GnRH signaling pathway	11 (0.65%)	136 (0.99%)	0.957383	0.999992	ko04912			191	Glycosphingolipid biosynthesis - ganglio series	1 (0.05%)	12 (0.09%)	0.841427	1	ko00604
									192	Thyroid cancer	2 (0.12%)	38 (0.28%)	0.957854	0.999992	ko05216			192	Glycosphingolipid biosynthesis - globo series	1 (0.05%)	12 (0.09%)	0.841427	1	ko00603
									193	Glioma	6 (0.36%)	85 (0.62%)	0.960007	0.999992	ko05214			193	Type I diabetes mellitus	1 (0.05%)	12 (0.09%)	0.841427	1	ko04940
									194	Nucleotide excision repair	6 (0.36%)	86 (0.63%)	0.963046	0.999992	ko03420			194	Basal cell carcinoma	8 (0.41%)	75 (0.55%)	0.8546	1	ko05217
									195	Taste transduction	1 (0.06%)	25 (0.18%)	0.963122	0.999992	ko04742			195	MAPK signaling pathway - fly	5 (0.26%)	50 (0.37%)	0.857541	1	ko04013
									196	Purine metabolism	39 (2.31%)	405 (2.96%)	0.96508	0.999992	ko00230			196	SNARE interactions in vesicular transport	3 (0.15%)	33 (0.24%)	0.867433	1	ko04130
									197	Inositol phosphate metabolism	7 (0.41%)	100 (0.73%)	0.971095	0.999992	ko00562			197	Ether lipid metabolism	5 (0.26%)	51 (0.37%)	0.869087	1	ko00565
									198	Fc gamma R-mediated phagocytosis	11 (0.65%)	146 (1.07%)	0.977856	0.999992	ko04666			198	Pyrimidine metabolism	33 (1.7%)	274 (2%)	0.872094	1	ko00240
									199	Long-term depression	5 (0.3%)	81 (0.59%)	0.97796	0.999992	ko04730			199	HTLV-I infection	39 (2.01%)	320 (2.34%)	0.873095	1	ko05166
									200	Type II diabetes mellitus	3 (0.18%)	57 (0.42%)	0.97804	0.999992	ko04930			200	Apoptosis	8 (0.41%)	77 (0.56%)	0.873647	1	ko04210
									201	Phosphatidylinositol signaling system	12 (0.71%)	158 (1.16%)	0.980173	0.999992	ko04070			201	Terpenoid backbone biosynthesis	3 (0.15%)	34 (0.25%)	0.880499	1	ko00900
									202	Chagas disease (American trypanosomiasis)	6 (0.36%)	94 (0.69%)	0.980732	0.999992	ko05142			202	Ribosome biogenesis in eukaryotes	20 (1.03%)	175 (1.28%)	0.882015	1	ko03008
									203	Mucin type O-Glycan biosynthesis	1 (0.06%)	30 (0.22%)	0.980955	0.999992	ko00512			203	Histidine metabolism	2 (0.1%)	25 (0.18%)	0.889076	1	ko00340
									204	Regulation of autophagy	1 (0.06%)	31 (0.23%)	0.983313	0.999992	ko04140			204	Legionellosis	9 (0.46%)	88 (0.64%)	0.894959	1	ko05134
									205	Wnt signaling pathway	17 (1.01%)	216 (1.58%)	0.987258	0.999992	ko04310			205	Sphingolipid metabolism	5 (0.26%)	54 (0.4%)	0.899074	1	ko00600
									206	Aldosterone-regulated sodium reabsorption	2 (0.12%)	49 (0.36%)	0.98776	0.999992	ko04960			206	African trypanosomiasis	1 (0.05%)	15 (0.11%)	0.899961	1	ko05143
									207	Chronic myeloid leukemia	4 (0.24%)	77 (0.56%)	0.989465	0.999992	ko05220			207	Cholinergic synapse	11 (0.57%)	108 (0.79%)	0.915724	1	ko04725
									208	Chemokine signaling pathway	15 (0.89%)	199 (1.46%)	0.98972	0.999992	ko04062			208	Nicotine addiction	1 (0.05%)	17 (0.12%)	0.926419	1	ko05033
									209	Carbohydrate digestion and absorption	7 (0.41%)	113 (0.83%)	0.989784	0.999992	ko04973			209	Purine metabolism	48 (2.47%)	405 (2.96%)	0.930349	1	ko00230
									210	Progesterone-mediated oocyte maturation	14 (0.83%)	189 (1.38%)	0.989963	0.999992	ko04914			210	Protein export	2 (0.1%)	29 (0.21%)	0.932269	1	ko03060
									211	Nicotinate and nicotinamide metabolism	1 (0.06%)	35 (0.26%)	0.990167	0.999992	ko00760			211	Mucin type O-Glycan biosynthesis	2 (0.1%)	30 (0.22%)	0.940259	1	ko00512
									212	Melanoma	2 (0.12%)	51 (0.37%)	0.990271	0.999992	ko05218			212	Carbohydrate digestion and absorption	11 (0.57%)	113 (0.83%)	0.940265	1	ko04973
									213	RIG-I-like receptor signaling pathway	1 (0.06%)	37 (0.27%)	0.992452	0.999992	ko04622			213	Phototransduction - fly	8 (0.41%)	87 (0.64%)	0.940553	1	ko04745
									214	T cell receptor signaling pathway	8 (0.47%)	129 (0.94%)	0.993004	0.999992	ko04660			214	Dorso-ventral axis formation	12 (0.62%)	122 (0.89%)	0.942174	1	ko04320
									215	Base excision repair	2 (0.12%)	54 (0.4%)	0.993121	0.999992	ko03410			215	Progesterone-mediated oocyte maturation	20 (1.03%)	189 (1.38%)	0.943808	1	ko04914
									216	ErbB signaling pathway	6 (0.36%)	107 (0.78%)	0.993722	0.999992	ko04012			216	Glycosaminoglycan degradation	3 (0.15%)	41 (0.3%)	0.943948	1	ko00531
									217	mRNA surveillance pathway	12 (0.71%)	176 (1.29%)	0.99433	0.999992	ko03015			217	Glycerolipid metabolism	19 (0.98%)	181 (1.32%)	0.944407	1	ko00561
									218	Bile secretion	27 (1.6%)	330 (2.41%)	0.99439	0.999992	ko04976			218	ABC transporters	26 (1.34%)	240 (1.76%)	0.95043	1	ko02010
									219	Transcriptional misregulation in cancer	16 (0.95%)	219 (1.6%)	0.994525	0.999992	ko05202			219	Malaria	5 (0.26%)	62 (0.45%)	0.951697	1	ko05144
									220	Homologous recombination	2 (0.12%)	57 (0.42%)	0.995148	0.999992	ko03440			220	DNA replication	6 (0.31%)	73 (0.53%)	0.958293	1	ko03030
									221	Dorso-ventral axis formation	7 (0.41%)	122 (0.89%)	0.995229	0.999992	ko04320			221	Measles	11 (0.57%)	118 (0.86%)	0.958351	1	ko05162
									222	Endometrial cancer	3 (0.18%)	73 (0.53%)	0.995884	0.999992	ko05213			222	Dopaminergic synapse	14 (0.72%)	144 (1.05%)	0.958726	1	ko04728
									223	DNA replication	3 (0.18%)	73 (0.53%)	0.995884	0.999992	ko03030			223	Aminoacyl-tRNA biosynthesis	12 (0.62%)	127 (0.93%)	0.959264	1	ko00970
									224	HTLV-I infection	25 (1.48%)	320 (2.34%)	0.996824	0.999992	ko05166			224	Bladder cancer	3 (0.15%)	44 (0.32%)	0.960044	1	ko05219
									225	Bladder cancer	1 (0.06%)	44 (0.32%)	0.99701	0.999992	ko05219			225	RNA transport	31 (1.59%)	295 (2.16%)	0.976769	1	ko03013
									226	Basal transcription factors	2 (0.12%)	66 (0.48%)	0.99832	0.999992	ko03022			226	RNA degradation	13 (0.67%)	144 (1.05%)	0.977665	1	ko03018
									227	Glycosylphosphatidylinositol(GPI)-anchor biosynthesis	1 (0.06%)	50 (0.37%)	0.998649	0.999992	ko00563			227	Taste transduction	1 (0.05%)	25 (0.18%)	0.978475	1	ko04742
									228	Gap junction	5 (0.3%)	111 (0.81%)	0.998672	0.999992	ko04540			228	Mismatch repair	2 (0.1%)	40 (0.29%)	0.983594	1	ko03430
									229	Hedgehog signaling pathway	5 (0.3%)	112 (0.82%)	0.998798	0.999992	ko04340			229	Glycerophospholipid metabolism	19 (0.98%)	201 (1.47%)	0.983994	1	ko00564
									230	MAPK signaling pathway	24 (1.42%)	329 (2.41%)	0.99903	0.999992	ko04010			230	Cocaine addiction	4 (0.21%)	63 (0.46%)	0.984536	1	ko05030
									231	Non-small cell lung cancer	1 (0.06%)	53 (0.39%)	0.999092	0.999992	ko05223			231	Other glycan degradation	2 (0.1%)	42 (0.31%)	0.987414	1	ko00511
									232	Retrograde endocannabinoid signaling	3 (0.18%)	87 (0.64%)	0.999112	0.999992	ko04723			232	Homologous recombination	3 (0.15%)	57 (0.42%)	0.991435	1	ko03440
									233	Basal cell carcinoma	2 (0.12%)	75 (0.55%)	0.999428	0.999992	ko05217			233	Serotonergic synapse	8 (0.41%)	110 (0.8%)	0.991976	1	ko04726
									234	GABAergic synapse	3 (0.18%)	93 (0.68%)	0.999547	0.999992	ko04727			234	Glycosaminoglycan biosynthesis - chondroitin sulfate	1 (0.05%)	35 (0.26%)	0.995374	1	ko00532
									235	Glutamatergic synapse	8 (0.47%)	165 (1.21%)	0.999697	0.999992	ko04724			235	Morphine addiction	5 (0.26%)	85 (0.62%)	0.995539	1	ko05032
									236	ABC transporters	13 (0.77%)	240 (1.76%)	0.999911	0.999992	ko02010			236	Calcium signaling pathway	19 (0.98%)	220 (1.61%)	0.995796	1	ko04020
									237	Cholinergic synapse	3 (0.18%)	108 (0.79%)	0.999918	0.999992	ko04725			237	Galactose metabolism	10 (0.51%)	137 (1%)	0.995978	1	ko00052
									238	Glycosaminoglycan biosynthesis - heparan sulfate	1 (0.06%)	82 (0.6%)	0.999981	0.999992	ko00534			238	Oocyte meiosis	15 (0.77%)	185 (1.35%)	0.996213	1	ko04114
									239	Morphine addiction	1 (0.06%)	85 (0.62%)	0.999987	0.999992	ko05032			239	Basal transcription factors	3 (0.15%)	66 (0.48%)	0.997203	1	ko03022
									240	Fanconi anemia pathway	2 (0.12%)	110 (0.8%)	0.999992	0.999992	ko03460			240	Long-term depression	4 (0.21%)	81 (0.59%)	0.998066	1	ko04730
																		241	MAPK signaling pathway	30 (1.54%)	329 (2.41%)	0.99819	1	ko04010
																		242	Glycosaminoglycan biosynthesis - heparan sulfate	4 (0.21%)	82 (0.6%)	0.998284	1	ko00534
																		243	mRNA surveillance pathway	13 (0.67%)	176 (1.29%)	0.99835	1	ko03015
																		244	Prion diseases	5 (0.26%)	96 (0.7%)	0.998708	1	ko05020
																		245	Nucleotide excision repair	4 (0.21%)	86 (0.63%)	0.998942	1	ko03420
																		246	Retrograde endocannabinoid signaling	4 (0.21%)	87 (0.64%)	0.999063	1	ko04723
																		247	N-Glycan biosynthesis	3 (0.15%)	79 (0.58%)	0.999474	1	ko00510
																		248	Glycosylphosphatidylinositol(GPI)-anchor biosynthesis	1 (0.05%)	50 (0.37%)	0.99954	1	ko00563
																		249	GABAergic synapse	4 (0.21%)	93 (0.68%)	0.999552	1	ko04727
																		250	Glutamatergic synapse	10 (0.51%)	165 (1.21%)	0.999731	1	ko04724
																		251	Fanconi anemia pathway	3 (0.15%)	110 (0.8%)	0.999992	1	ko03460
																		252	Spliceosome	11 (0.57%)	289 (2.11%)	1	1	ko03040
