# Supplementary material for: Transcriptional Response of Musca domestica Larvae to Bacterial Infection
Source: PLoS One. 2014 Aug 19;9(8):e104867. doi: 10.1371/journal.pone.0104867 (PMC4138075; doi:10.1371/journal.pone.0104867)
Supplement: Table S6 — Detail information of 509 putative immune-related differentially expressed genes. (XLS) [file pone.0104867.s010.xls]

## Sheet: Table S6
Gene Classification	ID of Immue-related DEGs	Nr-annotation [Top-hit Species]	Accession No. of Hit Gene	E-value	6h-log2 Ratio	24h-log2 Ratio	48h-log2 Ratio
Effectors
	CL3856.Contig1	14.5 kDa salivary protein [Culex quinquefasciatus]	gi|170068692|ref|XP_001868963.1|	7e-07		4.81523	2.98793
	Unigene12996	antimicrobial peptide Attacin A11 [Glossina morsitans morsitans]	gi|167735625|emb|CAP78958.1|	6e-43	3.78516	13.5903	14.4019
	CL7474.Contig1	antimicrobial peptide Attacin A11 [Glossina morsitans morsitans]	gi|167735625|emb|CAP78958.1|	2e-29	3.80273	11.1788	8.93605
	Unigene6447	antimicrobial peptide Attacin B [Glossina morsitans morsitans]	gi|167735628|emb|CAP78961.1|	1e-10	3.69268	3.04573	6.8323
	Unigene1209	attacin [Musca domestica]	gi|225904226|gb|ACO35258.1|	6e-17	13.8921
	Unigene15522	attacin [Musca domestica]	gi|225904226|gb|ACO35258.1|	1e-43	13.3435		11.0368
	Unigene12874	attacin [Musca domestica]	gi|66968238|gb|AAY59540.1|	2e-70	15.165	4.72726	3.93791
	Unigene13470	attacin [Musca domestica]	gi|66968238|gb|AAY59540.1|	1e-114	8.09001	4.36765	9.87132
	CL6168.Contig1	attacin [Musca domestica]	gi|225904226|gb|ACO35258.1|	1e-122	7.28237		8.82834
	CL6166.Contig1	attacin [Musca domestica]	gi|195171435|ref|XP_002026511.1|	0.16	6.14891		12.27
	Unigene12917	cecropin [Musca domestica]	gi|88061985|gb|ABD38961.1	1.6904e-175	9.17983		13.3703
	Unigene5145	cecropin [Musca domestica]	gi|88061985|gb|ABD38961.1|	3e-24			14.3822
	Unigene12649	cecropin 1 [Musca domestica]	gi|15788972|gb|AAL08023.1|AF416602_1	6e-28	15.478	2.63069	5.91827
	CL7841.Contig1	defensin [Musca domestica]	gi|30691693|gb|AAP33451.1|	1e-29	15.854	3.44008	6.03198
	CL2273.Contig1	defensin [Musca domestica]	gi|122703768|gb|ABM66377.1|	9.97394e-196	3.84518	4.58488	3.52012
	Unigene13767	defensin precursor [Musca domestica]	gi|122703768|gb|ABM66377.1|	1e-18	5.17559	14.1871	5.24734
	Unigene5409	defensin precursor [Musca domestica]	gi|122703768|gb|ABM66377.1|	1e-07	5.66604	12.2115	6.10793
	Unigene13439	diptericin [Musca domestica]	gi|225904224|gb|ACO35257.1|	3e-55	12.7902	9.82146	5.67684
	CL7459.Contig1	diptericin [Musca domestica]	gi|224712600|gb|ACN61637.1|	4e-55	4.65576	11.4954	5.34519
	Unigene13085	domesticin [Musca domestica]	gi|558483813|gb|KF514664.1|	1.16118e-37	3.43165	1.9108	6.30167
	CL3736.Contig1	elevated during infection [Drosophila melanogaster]	gi|195171435|ref|XP_002026511.1|	1e-15	4.75418		8.68591
	CL1368.Contig1	lysozyme 2 [Musca domestica]	gi|325534719|gb|ADZ28331.1	4.46996e-200		2.48194
	CL1112.Contig1	lysozyme 2 [Musca domestica]	gi|325534719|gb|ADZ28331.1|	4e-82			-2.28273
	Unigene5827	lysozyme C [Drosophila virilis]	gi|195375281|ref|XP_002046430.1	4.08388e-21			6.18923
	Unigene29893	muscin [Musca domestica]	gi|558483811|gb|KF514663.1|	1.23133e-18	8.2732		1.92864
	Unigene13398	putative 10.9 kDa secreted salivary gland protein [Stomoxys calcitrans]	gi|63148856|gb|AAY34550.1|	2e-20	1.63769	1.19078
	Unigene29376	putative 15.6 kDa secreted salivary gland protein [Stomoxys calcitrans]	gi|63148848|gb|AAY34546.1|	3e-07		12.616	2.78949
	CL7390.Contig1	putative 15.6 kDa secreted salivary gland protein [Stomoxys calcitrans]	gi|63148848|gb|AAY34546.1|	5e-18	1.40791	2.32452	1.52864
	CL7499.Contig1	putative lysozyme 1 [Lucilia sericata]	gi|298569350|gb|ADI87386.1|	2e-47			-3.61109
	Unigene5454	RecName: Full=Defensin-A; Short=DefA; Short=GmDefA; Flags: Precursor	gi|74820403|sp|Q8WTD4.1|DEF_GLOMM	2e-09	7.04679		8.35256
	Unigene29112	Sarcotoxin-1A [Sarcophaga peregrina]	gi|195452674|ref|XP_002073450.1|	5.36e-20	13.8781		4.80677
Recognition
	Unigene13013	20kDa lectin [Sarcophaga peregrina]	gi|3135199|dbj|BAA28264.1|	2e-42		2.04573	3.69161
	CL3636.Contig1	ficolin-1-like [Ceratitis capitata]	gi|194770489|ref|XP_001967325.1|	2.62e-61	2.55689		4.16511
	Unigene30021	Gram negative binding protein 1-like protein [Glossina morsitans morsitans]	gi|83595219|gb|ABC25063.1|	1e-112	1.53542
	Unigene13027	gram-negative bacteria-binding protein 3-like [Ceratitis capitata]	gi|195376023|ref|XP_002046796.1|	4.19e-153		1.53605	1.61323
	Unigene6421	hemocytin-like [Ceratitis capitata]	gi|195378879|ref|XP_002048209.1|	0		3.43214	2.79742
	Unigene19058	hemocytin-like [Ceratitis capitata]	gi|194752407|ref|XP_001958514.1|	9e-137		9.87756	4.24734
	Unigene13430	hemolectin [Drosophila melanogaster]	gi|195427135|ref|XP_002061634.1|	0		1.23541	1.6523
	CL65.Contig1	Histidine-rich glycoprotein	gi|123530|sp|P04929.1|	6.66134e-16			12.4312
	CL276.Contig1	Histidine-rich glycoprotein	gi|123530|sp|P04929.1|	6.66134e-16			11.3513
	CL276.Contig2	Histidine-rich glycoprotein	gi|123530|sp|P04929.1|	2.00484e-05			9.58785
	Unigene13215	lectin [Glossina morsitans morsitans]	gi|89112793|gb|ABD60990.1|	1e-25	3.32948	3.13319	3.92833
	Unigene6186	lectin [Glossina morsitans morsitans]	gi|89112793|gb|ABD60990.1|	5e-40	5.97071	-2.49033	5.06119
	Unigene27348	lectin [Glossina morsitans morsitans]	gi|289742917|gb|ADD20206.1|	2e-16			5.10095
	Unigene29128	lectin [Glossina morsitans morsitans]	gi|289742917|gb|ADD20206.1|	7e-21			2.88694
	CL8738.Contig1	lectin [Glossina morsitans morsitans]	gi|89112793|gb|ABD60990.1|	3e-23	3.29822	4.14526	6.00866
	CL6520.Contig1	lectin [Glossina morsitans morsitans]	gi|89112793|gb|ABD60990.1|	2e-34	3.09001		2.61832
	Unigene6283	lectin [Glossina morsitans morsitans]	gi|89112793|gb|ABD60990.1|	3e-37	5.29264		12.0199
	CL6469.Contig1	lectin [Glossina morsitans morsitans]	gi|289742917|gb|ADD20206.1|	1e-29			3.60822
	Unigene28790	Lectin subunit alpha	gi|126121|sp|P05047.1|LECA_SARPE	8e-51	2.77922	1.42905	3.97669
	CL19.Contig3	Lectin subunit alpha	gi|126121|sp|P05047.1|LECA_SARPE	6e-50	1.17855		1.46149
	CL1892.Contig1	Lectin-galC1 [Drosophila simulans]	gi|195131651|ref|XP_002010259.1|	4e-23	3.96599	3.10801	5.15322
	CL1669.Contig1	Lectin-galC1 [Drosophila simulans]	gi|340386492|ref|XP_003391742.1|	4.99e-23			1.17248
	CL1858.Contig1	peptidoglycan-recognition protein LB-like [Ceratitis capitata]	gi|194902040|ref|XP_001980559.1|	1.18e-99	2.05254		2.98936
	Unigene26705	peptidoglycan-recognition protein SA-like [Ceratitis capitata]	gi|195399167|ref|XP_002058192.1|	3.46e-80	3.47468		3.45884
	CL3839.Contig1	peptidoglycan-recognition protein SB1-like [Ceratitis capitata]	gi|499015104|ref|XP_004537949.1|	2e-66			2.24508
	Unigene13397	perlucin-like [Ceratitis capitata]	gi|195390187|ref|XP_002053750.1|	5.89e-24		4.50516	2.95361
	CL486.Contig1	PGRP-SD [Drosophila yakuba]	gi|195492634|ref|XP_002094076.1|	5e-46	4.20923	1.37612	1.5832
	CL3896.Contig1	protein croquemort-like [Ceratitis capitata]	gi|194762269|ref|XP_001963274.1|	0			1.91695
	Unigene1388	protein croquemort-like [Ceratitis capitata]	gi|195387235|ref|XP_002052304.1|	0			1.84071
	Unigene15048	protein croquemort-like [Ceratitis capitata]	gi|195387233|ref|XP_002052303.1|	2e-80			2.09252
	Unigene9502	putative lectin alpha-subunit [Lucilia sericata]	gi|298569364|gb|ADI87393.1|	2e-21			2.67748
	Unigene6094	putative lectin alpha-subunit [Lucilia sericata]	gi|298569354|gb|ADI87388.1|	4.2788e-07		-1.08963	-2.59329
	CL7178.Contig1	putative lectin alpha-subunit [Lucilia sericata]	gi|298569354|gb|ADI87388.1|	9e-19			3.86978
	CL2185.Contig1	putative peptidoglycan recoqnition protein [Lucilia sericata]	gi|298569360|gb|ADI87391.1|	1e-67		2.63069	3.41682
	CL2399.Contig1	putative peptidoglycan recoqnition protein [Lucilia sericata]	gi|298569360|gb|ADI87391.1|	9e-87		1.76285	1.49721
	CL2988.Contig1	scavenger receptor class B member 1-like isoform X1 [Ceratitis capitata]	gi|195434469|ref|XP_002065225.1|	0			1.88979
	Unigene27485	scavenger receptor class C, type I [Drosophila melanogaster]	gi|195386434|ref|XP_002051909.1|	3e-37			2.18383
	CL6924.Contig1	scavenger receptor protein [Glossina morsitans morsitans]	gi|83595233|gb|ABC25068.1|	0		-1.84263	1.83153
	Unigene27311	techylectin-5B [Culex quinquefasciatus]	gi|170029454|ref|XP_001842607.1|	4e-28	2.00101		3.32134
	Unigene31311	TEP2 protein [Glossina morsitans morsitans]	gi|85822201|gb|ABC84589.1	1.96013e-08	5.44365		3.58437
	Unigene15040	TEP2 protein [Glossina morsitans morsitans]	gi|195433238|ref|XP_002064622.1|	0	1.05394
	Unigene7811	thioester containing protein II isoform E [Drosophila simulans]	gi|194862904|ref|XP_001970179.1|	5.85e-51	3.00755		4.20886
	Unigene30203	thioester containing protein II,isoform C [Drosophila melanogaster]	gi|119116238|emb|CAJ00608.1|	1.68e-53	4.72744		5.07266
	CL1647.Contig2	Thioester-containing protein 2 [Drosophila pseudoobscura pseudoobscura]	gi|195114044|ref|XP_002001577.1|	1.82e-142	4.18061		6.8449
	Unigene32824	thiolester containing protein II isoform C [Drosophila simulans]	gi|195035899|ref|XP_001989409.1|	6.77e-33			2.69985
	CL1647.Contig1	thiolester containing protein II,isoform E [Drosophila melanogaster]	gi|195433238|ref|XP_002064622.1|	9.65e-165		9.79745	1.9803
Related to signal transduction
	CL1617.Contig1	bromodomain and WD repeat domain containing protein 1/3 [Drosophila mojavensis]	gi|195111150|ref|XP_002000142.1|	2.82922e-10			1.41445
	CL6608.Contig1	cactus, isoform C [Drosophila melanogaster]	gi|17136842|ref|NP_476943.1|	1.14e-102		1.33922
	CL7738.Contig1	carboxypeptidase N regulatory subunit[Drosophila mojavensis]	gi|195126515|ref|XP_002007716.1|	6.9597e-08			1.65933
	CL1442.Contig1	caspase Nc-like [Ceratitis capitata]	gi|195126196|ref|XP_002007560.1|	4.45e-94			1.46408
	CL1947.Contig1	caspase recruitment domain-containing [Daphnia pulex]	gi|321469682|gb|EFX80661.1|	3.02586e-94			2.23699
	CL3149.Contig1	caspase-1 [Musca domestica]	gi|194459444|gb|ACF71490.1|	1e-166			1.92541
	CL294.Contig1	corkscrew phosphatase splice variant B [Drosophila melanogaster]	gi|195447712|ref|XP_002071336.1|	0			1.45398
	CL3955.Contig1	dedicator of cytokinesis protein 3-like [Ceratitis capitata]	gi|195390604|ref|XP_002053958.1|	2e-160		3.04573	1.95361
	CL3156.Contig1	DNA damage-regulated autophagy modulator protein 1-like [Ceratitis capitata]	gi|195564700|ref|XP_002105952.1|	9.01e-142			1.38643
	CL358.Contig2	eiger [Glossina morsitans morsitans]	gi|289739969|gb|ADD18732.1|	1e-101		1.45953	3.51991
	Unigene29762	etoposide-induced protein 2.4 homolog [Ceratitis capitata]	gi|195051781|ref|XP_001993169.1|	0.000422			1.96904
	CL835.Contig1	FAS-associated factor 1-like isoform X3 [Ceratitis capitata]	gi|195121606|ref|XP_002005311.1|	0			1.77551
	CL1499.Contig1	gamma-interferon inducible lysosomal thiol reductase [Glossina morsitans morsitans]	gi|289742815|gb|ADD20155.1|	1e-100			1.2353
	Unigene5824	G-protein coupled receptor Mth2-like isoform X1 [Ceratitis capitata]	gi|195135220|ref|XP_002012032.1|	2e-115			2.95634
	CL566.Contig1	inhibitor of apoptosis 1 protein [Glossina morsitans morsitans]	gi|289740017|gb|ADD18756.1|	1e-141		1.1251	1.28112
	Unigene28975	integrin alpha-PS3-like isoform X2 [Ceratitis capitata]	gi|195119872|ref|XP_002004453.1|	0			1.24685
	CL448.Contig1	interferon-related protein PC4-like protein [Glossina morsitans morsitans]	gi|289739863|gb|ADD18679.1|	0	1.027
	CL448.Contig1	interferon-related protein PC4-like protein [Glossina morsitans morsitans]	gi|289739863|gb|ADD18679.1|	0	1.027
	CL6703.Contig1	leukocyte receptor cluster member 8 homolog isoform X1 [Ceratitis capitata]	gi|195433300|ref|XP_002064653.1|	5e-61			1.82044
	Unigene24095	microtubule associated protein [Drosophila melanogaster]	gi|194909438|ref|XP_001981946.1|	0			2.87388
	Unigene27006	microtubule binding protein YTM1 [Glossina morsitans morsitans]	gi|289741753|gb|ADD19624.1|	0	2.16801
	CL8278.Contig1	Microtubule-associated protein 60 [Drosophila melanogaster]	gi|194752619|ref|XP_001958618.1|	1e-46			1.46507
	Unigene5322	mitogen-activated protein kinase kinase [Glossina morsitans morsitans]	gi|289742647|gb|ADD20071.1|	0			1.15288
	CL6717.Contig1	Mod(mdg4)-h67.2 [Drosophila virilis]	gi|46559104|emb|CAE53626.1|	1e-127			1.06081
	CL7055.Contig1	NFkappaB essential modulator [Culex quinquefasciatus]	gi|195489808|ref|XP_002092894.1|	2e-47	1.1652	1.29061
	Unigene24816	phospholipase D1-like isoform X3 [Ceratitis capitata]	gi|194864094|ref|XP_001970767.1|	0			1.67401
	Unigene23991	probable serine/threonine-protein kinase CG32666-like [Ceratitis capitata]	gi|195355207|ref|XP_002044084.1|	2e-99		5.40328	2.03336
	CL3584.Contig1	protein AATF-like [Ceratitis capitata]	gi|195155723|ref|XP_002018750.1|	1.58779e-06	2.43466
	CL3057.Contig1	protein expanded-like isoform X1 [Ceratitis capitata]	gi|195118260|ref|XP_002003658.1|	0		1.97172	1.72524
	Unigene29209	putative protein serine/threonine kinase [Dictyostelium fasciculatum]	gi|328873620|gb|EGG21987.1|	7e-11		10.2304	5.8449
	CL2158.Contig1	rab GTPase-activating protein 1-like isoform X4 [Ceratitis capitata]	gi|195375612|ref|XP_002046594.1|	0			1.83129
	Unigene5248	Rab11 family-interacting protein 1/2/5[Drosophila melanogaster]	gi|24643076|ref|NP_728186.1|	1.93304e-05		1.28858
	CL5996.Contig1	Rab11, isoform B [Drosophila melanogaster]	gi|17137216|ref|NP_477170.1|	1.07978e-08		-1.31042
	CL7349.Contig1	ras GTPase-activating protein-binding protein 1-like [Ceratitis capitata]	gi|7739653|gb|AAF68949.1|	5e-84			1.18685
	CL630.Contig1	ras-related protein Rab-14-like isoform X1 [Ceratitis capitata]	gi|195436943|ref|XP_002066405.1|	3e-141			1.25575
	CL7017.Contig1	receptor tyrosine-protein kinase erbB-3[Drosophila ananassae]	gi|194750196|ref|XP_001957516.1|	5.15258e-52		-1.56688
	CL6814.Contig1	relish [Glossina morsitans morsitans]	gi|73913071|gb|AAZ91474.1|	0	1.88102		1.35908
	CL6814.Contig1	relish [Glossina morsitans morsitans]	gi|73913071|gb|AAZ91474.1|	0	1.88102		1.35908
	CL682.Contig1	rho GTPase-activating protein 68F-like isoform X1 [Ceratitis capitata]	gi|21358061|ref|NP_648552.1|	0		1.45601	1.2954
	CL1938.Contig1	rho GTPase-activating protein 92B-like [Ceratitis capitata]	gi|195450102|ref|XP_002072365.1|	0		1.29948	1.22854
	Unigene27114	Rho GTPase-activating protein[Drosophila virilis]	gi|195400721|ref|XP_002058964.1|	9.80934e-06		-1.64817
	CL6860.Contig1	ribonucleoside diphosphate reductase large subunit [Drosophila melanogaster]	gi|195578133|ref|XP_002078920.1|	0			1.05891
	Unigene9287	ribosomal protein S6 kinase-like 1-like isoform X2 [Ceratitis capitata]	gi|21357091|ref|NP_650697.1|	0			2.10633
	Unigene12926	serine protease inhibitor 5 [Glossina morsitans morsitans]	gi|83595247|gb|ABC25075.1|	4.72486e-19	1.12085		1.48484
	CL919.Contig1	Serine/threonine kinase 11-interacting protein [Harpegnathos saltator]	gi|195385352|ref|XP_002051370.1|	7e-15		2.43804	1.29064
	Unigene24688	serine/threonine protein kinase [Aedes aegypti]	gi|320544122|ref|NP_611361.4|	2e-97			1.7747
	Unigene5936	serine/threonine protein kinase [Culex quinquefasciatus]	gi|170052137|ref|XP_001862085.1|	2e-84			1.25772
	Unigene29054	serine/threonine protein kinase [Drosophila melanogaster]	gi|442630002|ref|NP_001261373.1|	0			1.55884
	Unigene30105	serine/threonine protein kinase [Drosophila melanogaster]	gi|194745236|ref|XP_001955094.1|	0		2.46076	2.2662
	Unigene27522	serine/threonine-protein kinase Genghis Khan-like [Ceratitis capitata]	gi|194756860|ref|XP_001960688.1|	0			1.66926
	CL8729.Contig1	serine/threonine-protein kinase hippo-like [Ceratitis capitata]	gi|195380788|ref|XP_002049143.1|	0		9.46837	2.34336
	CL2015.Contig1	serine/threonine-protein kinase RIO3-like isoform X1 [Ceratitis capitata]	gi|195401313|ref|XP_002059258.1|	2e-178			1.60455
	CL8585.Contig1	serine/threonine-protein kinase SBK1-like [Ceratitis capitata]	gi|194760250|ref|XP_001962354.1|	0		1.1476
	CL1355.Contig1	serine/threonine-protein kinase unc-51-like isoform X2 [Ceratitis capitata]	gi|195428096|ref|XP_002062110.1|	0			1.91368
	CL3451.Contig1	sestrin homolog isoform X2 [Ceratitis capitata]	gi|194755158|ref|XP_001959859.1|	0			1.38714
	CL3498.Contig1	similar to tumor protein p53 inducible nuclear protein 1 [Tribolium castaneum]	gi|195125173|ref|XP_002007056.1|	7e-15		4.73223	3.23463
	CL2970.Contig1	stAR-related lipid transfer protein 13-like [Ceratitis capitata]	gi|159884095|gb|ABX00726.1|	0			1.08514
	CL3849.Contig1	thickveins, isoform D [Drosophila melanogaster]	gi|195443036|ref|XP_002069245.1|	0	3.99797	3.01535	2.2218
	CL681.Contig1	toll [Drosophila virilis]	gi|195390955|ref|XP_002054132.1|	0		1.31703	1.60607
	CL2200.Contig1	toll-like receptor 3[Drosophila mojavensis]	gi|195124973|ref|XP_002006957.1|	1.10124e-05			4.32134
	Unigene30628	toll-like receptor 4[Culex quinquefasciatus]	gi|170072076|ref|XP_001870087.1|	1.24101e-07			3.45884
	CL2103.Contig1	TRAF-interacting protein-like [Bombus terrestris]	gi|340726857|ref|XP_003401768.1|	3e-17		2.57145	1.28118
	CL2103.Contig1	TRAF-interacting protein-like [Bombus terrestris]	gi|340726857|ref|XP_003401768.1|	3e-17		2.57145	1.28118
	Unigene5574	transcription factor E2f-like [Ceratitis capitata]	gi|195445751|ref|XP_002070469.1|	7.33e-114			2.10021
	CL359.Contig2	triple functional domain protein-like [Ceratitis capitata]	gi|195125141|ref|XP_002007041.1|	0		2.39253	2.14539
	Unigene24125	tudor domain-containing protein 7B-like isoform X1 [Ceratitis capitata]	gi|108873488|gb|EAT37713.1|	6e-155		1.79575	1.10633
	CL3768.Contig1	Tumor protein p53-inducible protein 13 [Harpegnathos saltator]	gi|195015046|ref|XP_001984127.1|	1e-43			1.14027
	CL498.Contig1	tyrosine-protein kinase Abl-like isoform X4 [Ceratitis capitata]	gi|194750653|ref|XP_001957644.1|	4e-171		2.17126	2.11871
	CL1703.Contig1	tyrosine-protein phosphatase non-receptor type 23-like[Ceratitis capitata]	gi|195127817|ref|XP_002008364.1|	0		2.54823	2.79197
	Unigene15279	WD repeat-containing protein 43-like [Ceratitis capitata]	gi|195122410|ref|XP_002005704.1|	0	2.24202	-2.65471
	CL6389.Contig1	WD repeat-containing protein 89-like [Ceratitis capitata]	gi|195155075|ref|XP_002018432.1|	1.44e-129	2.27058
	CL5431.Contig1	zinc-finger nuclear protein hindsight [Drosophila melanogaster]	gi|195439342|ref|XP_002067590.1|	2e-105		2.81511	1.73389
	Unigene29603	programmed cell death [Drosophila willistoni]	gi|195453328|ref|XP_002073740.1|	6.77854e-05		-1.10237	-1.3303
	Unigene26628	programmed cell death [Drosophila simulans]	gi|195585700|ref|XP_002082618.1|	3.3173e-06		-2.2762
Redox
	Unigene13012	15-hydroxyprostaglandin dehydrogenaseor-related dehydrogenase	gi|1486466|emb|CAA26412.1|	1e-114			1.4088
	CL8306.Contig1	3-oxoacyl-[acyl-carrier-protein] reductase [Culex quinquefasciatus]	gi|195453140|ref|XP_002073656.1|	2.07e-73		-3.58363	-5.21004
	Unigene24322	4-coumarate--CoA ligase 4-like [Ceratitis capitata]	gi|194753708|ref|XP_001959152.1|	8.49e-39	-1.70284	-1.49193	-2.34636
	Unigene6379	4-hydroxyphenylpyruvate dioxygenase [Drosophila mojavensis]	gi|195127619|ref|XP_002008266.1|	8.17032e-95	-1.20975	-1.41286	-3.43355
	CL3033.Contig1	adhr [Drosophila virilis]	gi|195397939|ref|XP_002057585.1|	1e-102		-1.51818	-2.7782
	CL3162.Contig1	alkyl hydroperoxide reductase [Glossina morsitans morsitans]	gi|289740669|gb|ADD19082.1|	1e-109		-1.29353	-1.41563
	CL3561.Contig1	arrestin domain-containing protein 3-like isoform X2 [Ceratitis capitata]	gi|195157330|ref|XP_002019549.1|	3e-108	1.65048
	CL3219.Contig1	BTB/POZ domain-containing protein KCTD3-like isoform X1 [Ceratitis capitata]	gi|194742207|ref|XP_001953597.1|	0			1.39225
	CL6541.Contig1	Cu2+ chaperone COX17 [Aedes aegypti]	gi|94469318|gb|ABF18508.1|	1e-19		-1.87627	-1.95665
	CL8710.Contig1	cyclope, isoform A [Drosophila melanogaster]	gi|195116707|ref|XP_002002893.1|	5.23e-31		-1.20646	-1.64294
	CL6295.Contig1	cytochrome b5-related [Drosophila virilis]	gi|195386604|ref|XP_002051994.1|	0	-1.60684		-1.54566
	CL5742.Contig1	cytochrome b5-related [Drosophila virilis]	gi|195386604|ref|XP_002051994.1|	1e-118	-1.70996		-1.38963
	CL6084.Contig1	cytochrome c	gi|224145|prf||1011182B	2e-57		-1.54439	-1.71548
	CL8681.Contig1	cytochrome c oxidase polypeptideVIII [Drosophila mauritiana]	gi|194875675|ref|XP_001973644.1|	1.3e-27			-1.53933
	Unigene12650	cytochrome c oxidase subunit Vb [Drosophila melanogaster]	gi|194862566|ref|XP_001970032.1|	8.55e-78			-1.37602
	Unigene35941	cytochrome c oxidase subunit VIb COX12 [Glossina morsitans morsitans]	gi|289743317|gb|ADD20406.1|	2e-32	1.85499	-1.82874	-2.07859
	CL481.Contig1	cytochrome c oxidase subunit VIb, isoform A [Drosophila melanogaster]	gi|195126174|ref|XP_002007549.1|	2e-36			-1.51544
	CL3245.Contig1	cytochrome C1 [Glossina morsitans morsitans]	gi|289741561|gb|ADD19528.1|	1e-155		-1.16064	-1.94866
	Unigene15440	cytochrome P450 [Aedes aegypti]	gi|195129151|ref|XP_002009022.1|	4e-154			3.29009
	Unigene15266	cytochrome P450 [Glossina morsitans morsitans]	gi|289742265|gb|ADD19880.1|	1e-149			11.051
	Unigene26598	cytochrome P450 [Glossina morsitans morsitans]	gi|289742265|gb|ADD19880.1|	4e-62			11.0132
	CL5926.Contig1	cytochrome P450 [Glossina morsitans morsitans]	gi|289741369|gb|ADD19432.1|	0			2.14237
	Unigene12784	cytochrome P450 [Glossina morsitans morsitans]	gi|289742265|gb|ADD19880.1|	0			4.37271
	CL2146.Contig1	cytochrome P450 [Musca domestica]	gi|495001|gb|AAA82163.1|	4e-96	1.45851	10.4157	13.2264
	CL1476.Contig1	cytochrome P450 [Musca domestica]	gi|2618745|gb|AAC98526.1|	0			1.66779
	CL1550.Contig1	cytochrome P450 [Musca domestica]	gi|494995|gb|AAA69818.1|	1e-105		2.46076
	Unigene13474	cytochrome P450 [Musca domestica]	gi|13810562|dbj|BAB43954.1|	1e-175	1.14468		1.45733
	Unigene1244	cytochrome P450 10-like [Amphimedon queenslandica]	gi|195057750|ref|XP_001995316.1|	5.88e-28	2.21132
	Unigene26789	cytochrome P450 6a22-like [Ceratitis capitata]	gi|195486129|ref|XP_002091373.1|	8.37e-65			-2.73756
	Unigene18180	cytochrome P450 6g1-like [Ceratitis capitata]	gi|194754152|ref|XP_001959361.1|	9e-62			10.3644
	Unigene15117	cytochrome P450 CYP28B1 [Musca domestica]	gi|13811433|gb|AAK40119.1|	3e-39		-1.95427
	Unigene30274	cytochrome P450 CYP28B1 [Musca domestica]	gi|13811433|gb|AAK40119.1|	1e-125		-2.07981	-2.18822
	Unigene14912	cytochrome P450 CYP4D35 [Musca domestica]	gi|109628387|gb|ABG34549.1|	4e-98			3.40151
	CL2161.Contig1	cytochrome P450 CYP4D35 [Musca domestica]	gi|109628387|gb|ABG34549.1|	1e-150			1.35507
	CL1872.Contig1	cytochrome P450 CYP4D3v2 [Musca domestica]	gi|157382736|gb|ABV48806.1|	0		1.0877
	Unigene30015	cytochrome P450 CYP4D4v2 [Musca domestica]	gi|157382738|gb|ABV48807.1|	1e-154			1.38453
	Unigene15545	cytochrome P450 CYP4G2v1 [Musca domestica]	gi|157382740|gb|ABV48808.1|	1e-29			11.918
	Unigene980	cytochrome P450 CYP4G2v1 [Musca domestica]	gi|157382740|gb|ABV48808.1|	3e-17		10.7151
	CL3927.Contig1	cytochrome P450 CYP4G2v1 [Musca domestica]	gi|157382740|gb|ABV48808.1|	0		5.70394
	CL2327.Contig1	cytochrome P450 CYP4G2v1 [Musca domestica]	gi|157382740|gb|ABV48808.1|	2e-99		4.76454
	CL2948.Contig1	cytochrome P450 CYP6A36 [Musca domestica]	gi|109628391|gb|ABG34551.1|	0	-1.73492	1.17612
	Unigene29284	cytochrome P450 CYP6A38v1 [Musca domestica]	gi|157382742|gb|ABV48809.1|	1e-87			3.95718
	CL2444.Contig1	cytochrome P450 CYP6-like protein [Stomoxys calcitrans]	gi|226823111|gb|ACO83223.1|	1e-127		10.2677	13.1634
	Unigene34797	cytochrome P450 CYP6-like protein [Stomoxys calcitrans]	gi|118428564|gb|ABK91492.1|	1.44e-43			11.7981
	Unigene10143	cytochrome P450 CYP6-like protein [Stomoxys calcitrans]	gi|226823111|gb|ACO83223.1|	2e-26			11.1159
	CL8404.Contig1	cytochrome P450 CYP6-like protein [Stomoxys calcitrans]	gi|226823111|gb|ACO83223.1|	9e-73			2.14625
	Unigene29066	cytochrome P450-6D8 [Musca domestica]	gi|237771619|gb|ACR19218.1|	0		-2.69604	-3.10139
	Unigene23968	cytochrome P450-6G4 [Musca domestica]	gi|118428564|gb|ABK91492.1|	5.67e-111			7.62146
	Unigene15959	cytochrome P450-6G4 [Musca domestica]	gi|237771617|gb|ACR19217.1|	1e-130			6.02178
	Unigene5975	cytochrome P450-6G4 [Musca domestica]	gi|237771617|gb|ACR19217.1|	0	-1.27319	-3.3203
	CL3647.Contig1	cytosolic 10-formyltetrahydrofolate dehydrogenase-like [Ceratitis capitata]	gi|125984670|ref|XP_001356099.1|	0	-2.74264
	Unigene28786	dehydrogenase/reductase SDR family member 11-like [Ceratitis capitata]	gi|195453138|ref|XP_002073655.1|	2.11e-98		-1.21731	-3.48172
	Unigene1079	dehydrogenase/reductase SDR family member 11-like [Ceratitis capitata]	gi|195453138|ref|XP_002073655.1|	4.45e-95		-3.10955	-5.39291
	Unigene6440	dehydrogenase/reductase SDR family member 11-like [Ceratitis capitata]	gi|157125089|ref|XP_001660615.1|	2e-112			11.6366
	Unigene5124	delta-1-pyrroline-5-carboxylate synthetase[Drosophila ananassae]	gi|194752327|ref|XP_001958474.1|	1.696e-26			1.47689
	CL6872.Contig1	dihydropyrimidine dehydrogenase [NADP(+)]-like [Ceratitis capitata]	gi|195130537|ref|XP_002009708.1|	0			-1.58793
	CL1534.Contig1	electron transfer flavoprotein ubiquinone oxidoreductase [Glossina morsitans morsitans]	gi|289743673|gb|ADD20584.1|	0			-1.07973
	Unigene23940	endoplasmic reticulum oxidoreductin-1-like [Drosophila melanogaster]	gi|198464011|ref|XP_002135623.1|	0		-1.10112
	CL760.Contig1	FAD-NAD binding oxidoreductase [Culex quinquefasciatus]	gi|18858031|ref|NP_572609.1|	3e-70		2.74616	1.94878
	Unigene27486	Flavin-containing monooxygenase 2 [Drosophila melanogaster]	gi|195124664|ref|XP_002006811.1|	2.85e-126		-10.6167
	CL1680.Contig1	formaldehyde dehydrogenase [Glossina morsitans morsitans]	gi|289739779|gb|ADD18637.1|	0			-1.2113
	CL3236.Contig1	glutamate dehydrogenase [Glossina morsitans morsitans]	gi|289742585|gb|ADD20040.1|	0			-1.87755
	CL8797.Contig1	glutaryl-CoA dehydrogenase [Glossina morsitans morsitans]	gi|289740975|gb|ADD19235.1|	0			-1.66065
	Unigene13682	glutathione S transferase Z2, isoform A [Drosophila melanogaster]	gi|27820060|gb|AAL28280.2|	2.42e-150		1.51898	1.58437
	CL973.Contig1	glutathione S-transferase	gi|1170110|sp|P46437.1|	9.34994e-86		-1.34672
	Unigene29159	glutathione S-transferase 1-1-like isoform X2 [Ceratitis capitata]	gi|195344155|ref|XP_002038654.1|	8.76e-127		-1.45485
	Unigene31018	glutathione S-transferase 1-like [Ceratitis capitata]	gi|20130115|ref|NP_611329.1|	1.03e-51			-2.36982
	CL6343.Contig1	glutathione S-transferase 6A [Musca domestica]	gi|5880849|gb|AAD54937.1|	1e-120			-3.05656
	Unigene29867	glutathione S-transferase 6A [Musca domestica]	gi|5880849|gb|AAD54937.1|	2e-23		-1.57877	-3.78195
	Unigene29348	glutathione S-transferase 6A [Musca domestica]	gi|5880849|gb|AAD54937.1|	7e-31		-1.03674	-6.64445
	Unigene28005	glutathione s-transferase 6B [Musca domestica]	gi|5880851|gb|AAD54938.1|	2e-40		-1.35763	-3.72851
	CL6546.Contig1	glutathione transferase (EC 2.5.1.18) 2 - house fly	gi|2117755|pir||S51566	4e-69		-1.48221	-3.5096
	Unigene13665	glutathione transferase (EC 2.5.1.18) 2 - house fly	gi|2117755|pir||S51566	1e-120		-1.1989	-3.27361
	Unigene13664	glutathione transferase (EC 2.5.1.18) 2 - house fly	gi|2117755|pir||S51566	1e-114		-3.76163	-6.04498
	Unigene30104	GST-5 [Musca domestica]	gi|1125665|emb|CAA63952.1|	1.26296e-08			-2.34851
	Unigene5066	heme-lyase [Glossina morsitans morsitans]	gi|289739761|gb|ADD18628.1|	1e-138		-1.75336	-1.19041
	Unigene28939	indole-3-acetaldehyde oxidase-like [Ceratitis capitata]	gi|194744953|ref|XP_001954957.1|	0		7.97054	3.81058
	CL32.Contig1	laccase 2, isoform A [Drosophila melanogaster]	gi|195122618|ref|XP_002005808.1|	0		3.5463	4.84071
	CL1807.Contig1	membrane-bound alkaline phosphatase-like [Ceratitis capitata]	gi|195377220|ref|XP_002047390.1|	0	-1.40297
	Unigene14948	membrane-bound alkaline phosphatase-like [Ceratitis capitata]	gi|195346668|ref|XP_002039879.1|	0			12.5472
	Unigene13124	metallothionein 2 [Musca domestica]	gi|346721621|gb|AEO50699.1|	9.32e-10		1.20284
	Unigene5979	metallothionein B [Drosophila melanogaster]	gi|17738061|ref|NP_524413.1|	6.81908e-07		11.623	-2.26738
	Unigene15203	microsomal glutathione S-transferase 1-like [Ceratitis capitata]	gi|386306415|gb|AFJ05101.1|	4.91e-69		-2.30005
	CL6509.Contig1	microsomal glutathione S-transferase 1-like [Ceratitis capitata]	gi|195041009|ref|XP_001991177.1|	3.83e-62		-1.16881	-1.62975
	CL7102.Contig1	mitochondrial acyl carrier protein 1 [Glossina morsitans morsitans]	gi|289742993|gb|ADD20244.1|	1e-50		-1.29823
	Unigene29562	mitochondrial inner membrane protein OXA1L-like [Ceratitis capitata]	gi|198465469|ref|XP_001353642.2|	0		-2.86117	-2.67866
	CL7226.Contig1	mitochondrial NADH:ubiquinone oxidoreductase ESSS subunit, putative [Aedes aegypti]	gi|195450835|ref|XP_002072654.1|	4.19e-43		-1.03758	-1.72548
	CL8249.Contig1	mitochondrial NADH-ubiquinone oxidoreductase AGGG subunit [Culex quinquefasciatus]	gi|195446422|ref|XP_002070773.1|	1.46e-26			-1.60466
	Unigene6081	mitochondrial sulfide quinone oxidoreductase precursor [Glossina morsitans morsitans]	gi|289740375|gb|ADD18935.1|	0		-1.43217	-2.97144
	Unigene5564	monothiol glutaredoxin[Drosophila willistoni]	gi|195457355|ref|XP_002075537.1|	1.64054e-17		-2.55184	-1.4994
	CL8174.Contig1	NADH dehydrogenase [Culex quinquefasciatus]	gi|194763473|ref|XP_001963857.1|	5.11e-11		-1.01161
	CL6285.Contig1	NADH dehydrogenase [ubiquinone] 1 alpha subcomplex subunit 13-like [Ceratitis capitata]	gi|195130173|ref|XP_002009527.1|	3.26e-81			-1.14038
	CL3743.Contig1	NADH dehydrogenase [ubiquinone] 1 alpha subcomplex subunit 5-like [Ceratitis capitata]	gi|24662306|ref|NP_648409.1|	4.94e-55			-1.52784
	CL6622.Contig1	NADH dehydrogenase [ubiquinone] 1 alpha subcomplex subunit 6-like [Ceratitis capitata]	gi|19922002|ref|NP_610629.1|	1.02e-75		-1.10544
	CL6429.Contig1	NADH dehydrogenase [ubiquinone] 1 alpha subcomplex subunit 7-like [Ceratitis capitata]	gi|195397563|ref|XP_002057398.1|	1.13e-29			-1.32795
	CL3412.Contig1	NADH dehydrogenase [ubiquinone] 1 beta subcomplex subunit 8,mitochondrial-like [Ceratitis capitata]	gi|194896382|ref|XP_001978468.1|	1.94e-84		-1.08795	-1.08465
	CL6571.Contig1	NADH dehydrogenase [ubiquinone] 1 beta subcomplex subunit 9-like [Ceratitis capitata]	gi|195398127|ref|XP_002057676.1|	3.87e-71			-1.04056
	CL7949.Contig1	NADH dehydrogenase [ubiquinone] 1alpha subcomplex subunit 2-like [Ceratitis capitata]	gi|118785045|ref|XP_314269.3|	7.55e-45		-1.00535	-1.13999
	CL6826.Contig1	NADH dehydrogenase [ubiquinone] flavoprotein 2,mitochondrial-like [Ceratitis capitata]	gi|195131273|ref|XP_002010075.1|	2.47e-149			-1.17051
	CL8320.Contig1	NADH dehydrogenase [ubiquinone] iron-sulfur protein 2,mitochondrial-like [Ceratitis capitata]	gi|195450785|ref|XP_002072632.1|	0			-1.82429
	Unigene13662	NADH dehydrogenase [ubiquinone] iron-sulfur protein 5-like isoform X1 [Ceratitis capitata]	gi|195035269|ref|XP_001989100.1|	5.1e-38		-1.93895	-1.98096
	Unigene6433	NADH dehydrogenase [ubiquinone] iron-sulfur protein 6,mitochondrial-like [Ceratitis capitata]	gi|20129243|ref|NP_608909.1|	6e-56		-1.43821	-1.79136
	Unigene13114	NADH dehydrogenase flavoprotein 1,mitochondrial [Culex quinquefasciatus]	gi|194860015|ref|XP_001969499.1|	0			-1.31895
	CL3974.Contig1	NADH dehydrogenase subunit 2 [Musca domestica]	gi|158344511|gb|ABW36030.1|	1e-151		-3.4991	-1.98314
	Unigene13388	NADH dehydrogenase subunit 5 [Heterodera glycines]	gi|302151395|gb|ADK97622.1|	2e-09			11.3932
	CL3270.Contig1	NADH dehydrogenase subunit 5 [Sivaloka damnosus]	gi|299829055|ref|YP_003734944.1|	6e-06			1.69985
	CL596.Contig1	NADH dehydrogenase subunit 5，protein kinase domain protein [Musca domestica]	gi|229615716|gb|ACQ84009.1|	4e-30	1.64591
	CL8504.Contig1	NADH dehydrogenase[ubiquinone] 1 alpha subcomplexsubunit 1-like [Ceratitis capitata]	gi|195120031|ref|XP_002004532.1|	2.74e-27			-1.00059
	CL7084.Contig1	NADH:ubiquinone oxidoreductase, NDUFB7/B18 subunit [Stomoxys calcitrans]	gi|224924422|gb|ACN69161.1|	1e-60			-1.17923
	CL6221.Contig1	NADH:ubiquinone reductase 23kD subunit precursor [Drosophila melanogaster]	gi|195108159|ref|XP_001998660.1|	6.44e-134		-1.1151	-1.64049
	Unigene12732	NADH:ubiquinone reductase 75kD subunit precursor, isoform A [Drosophila melanogaster]	gi|125980877|ref|XP_001354459.1|	0			-1.02296
	CL6687.Contig1	NADH-ubiquinone oxidoreductase NDUFA10/42kDa subunit [Glossina morsitans morsitans]	gi|289739929|gb|ADD18712.1|	1e-166			-1.77095
	CL8329.Contig1	NADH-ubiquinone oxidoreductase NDUFA8/PGIV/19 kDa subunit [Glossina morsitans morsitans]	gi|289741539|gb|ADD19517.1|	2e-87		-1.04611	-1.90378
	CL3552.Contig1	NADH-ubiquinone oxidoreductase NDUFA9/39kDa subunit [Glossina morsitans morsitans]	gi|289742341|gb|ADD19918.1|	0			-1.51818
	Unigene12979	NADH-ubiquinone oxidoreductase NDUFS3/30kDa subunit [Glossina morsitans morsitans]	gi|289739713|gb|ADD18604.1|	1e-120		-1.2611	-1.52265
	CL3941.Contig1	NADH-ubiquinone oxidoreductase NDUFS4/18 kDa subunit [Glossina morsitans morsitans]	gi|289741441|gb|ADD19468.1|	4e-74			-1.56887
	CL6537.Contig1	NADH-ubiquinone oxidoreductase NUFS7/PSST/20 kDa subunit [Glossina morsitans morsitans]	gi|289741217|gb|ADD19356.1|	1e-110			-1.08739
	Unigene12877	pale, isoform B [Drosophila melanogaster]	gi|195125027|ref|XP_002006984.1|	0		-2.69124
	CL2051.Contig1	PDSW [Stomoxys calcitrans]	gi|224924364|gb|ACN69132.1|	6e-82		-1.20909	-1.98078
	Unigene29579	peptidyl-alpha-hydroxyglycine alpha-amidating lyase 1-like [Ceratitis capitata]	gi|125809766|ref|XP_001361231.1|	0			1.17391
	CL1884.Contig1	peroxidasin homolog isoform X1 [Ceratitis capitata]	gi|195437668|ref|XP_002066762.1|	0	-1.19156	-1.01054	2.59767
	Unigene26954	peroxidasin-like [Ceratitis capitata]	gi|198467176|ref|XP_001354288.2|	0		1.42424	2.32658
	CL8701.Contig1	peroxiredoxin 5, isoform B [Drosophila melanogaster]	gi|78706776|ref|NP_001027191.1|	1e-71			-1.50309
	CL2608.Contig1	peroxiredoxin 6, 1-Cys peroxiredoxin[Drosophila melanogaster]	gi|359280008|gb|AEV12238.1|	6.45186e-05		-2.04174
	Unigene1692	phosphatidylinositol transfer protein SEC14 [Glossina morsitans morsitans]	gi|289741751|gb|ADD19623.1|	1e-15			11.6482
	CL7001.Contig1	probable 3-hydroxyisobutyrate dehydrogenase,mitochondrial-like [Ceratitis capitata]	gi|195383122|ref|XP_002050275.1|	1e-159		-1.19855	-3.39914
	CL3624.Contig1	probable cytochrome P450 310a1-like [Ceratitis capitata]	gi|194758763|ref|XP_001961628.1|	9.36e-180		1.0598
	Unigene28022	Probable cytochrome P450 313a4[Drosophila melanogaster]	gi|195443630|ref|XP_002069502.1|	9.96e-86			8.48581
	Unigene28982	Probable cytochrome P450 4ac1 [Drosophila melanogaster]	gi|195050346|ref|XP_001992874.1|	8.73e-107		4.09012	2.87388
	Unigene27503	probable cytochrome P450 4ac1-like isoform X2 [Ceratitis capitata]	gi|195050346|ref|XP_001992874.1|	1.01e-87		1.96
	CL2991.Contig1	Probable cytochrome P450 4ad1 [Drosophila melanogaster]	gi|198456362|ref|XP_001360298.2|	0			-1.57045
	CL1028.Contig1	probable cytochrome P450 6a13-like [Ceratitis capitata]	gi|195116415|ref|XP_002002750.1|	9.88e-102			4.59293
	Unigene24706	Probable cytochrome P450 9f2[Drosophila melanogaster]	gi|195329556|ref|XP_002031476.1|	0	-1.12938
	CL6656.Contig1	Probable cytochrome P450[Drosophila melanogaster]	gi|125773539|ref|XP_001358028.1|	0			1.61669
	CL6665.Contig1	probable methylmalonate-semialdehyde dehydrogenase [acylating],mitochondrial-like [Ceratitis capitata]	gi|194764282|ref|XP_001964259.1|	0		-1.03526	-2.57117
	CL6181.Contig1	probable NADH dehydrogenase [ubiquinone] 1 alpha subcomplex subunit 12-like isoform X1 [Ceratitis capitata]	gi|195437282|ref|XP_002066569.1|	4.87e-82			-1.40741
	Unigene35812	putative fatty acyl-CoA reductase CG5065-like [Ceratitis capitata]	gi|195431427|ref|XP_002063743.1|	0			5.12869
	CL1748.Contig1	putative oxidoreductase [Glossina morsitans morsitans]	gi|289742481|gb|ADD19988.1|	1e-133		1.40328
	CL572.Contig1	putative sulfiredoxin-like isoform X2 [Ceratitis capitata]	gi|320542287|ref|NP_001188667.1|	4.88e-52	-1.39111	1.36765	2.6735
	CL6460.Contig1	putative thioredoxin peroxidase 1 [Glossina morsitans morsitans]	gi|50897523|gb|AAT85824.1|	7e-99		-2.65102	-1.187
	CL3212.Contig1	pyrroline-5-carboxylate reductase 2 [Glossina morsitans morsitans]	gi|110611288|gb|ABG77993.1|	5.29144e-06			-1.3318
	Unigene13074	raspberry, isoform A [Drosophila melanogaster]	gi|24641071|ref|NP_727441.1|	0	1.87005
	Unigene9310	RecName: Full=Cytochrome P450 CYP12A2; AltName: Full=CYPXIIA2	gi|3913339|sp|O18635.1|C12A2_MUSDO	8e-48			4.99941
	Unigene12747	short-chain acyl-CoA dehydrogenase [Glossina morsitans morsitans]	gi|289743333|gb|ADD20414.1|	0			-2.30496
	Unigene29567	spargel, isoform D [Drosophila melanogaster]	gi|195153240|ref|XP_002017537.1|	1.38e-62	2.84609
	CL3306.Contig1	succinate dehydrogenase cytochrome b subunit [Glossina morsitans morsitans]	gi|289742767|gb|ADD20131.1|	7e-70			-1.20089
	CL3060.Contig1	succinate dehydrogenase membrane anchor subunit [Glossina morsitans morsitans]	gi|289742231|gb|ADD19863.1|	2e-66		-1.04846	-1.64366
	CL6208.Contig1	superoxide dismutase 2 (Mn) [Drosophila melanogaster]	gi|17136812|ref|NP_476925.1|	1e-101			1.86924
	Unigene1308	tankyrase, isoform B [Drosophila melanogaster]	gi|442621154|ref|NP_001262963.1|	8.04e-68			2.7543
	CL7082.Contig1	Ubiquinol-cytochrome C reductase complex 11 kDa protein, isoform B [Drosophila melanogaster]	gi|195062433|ref|XP_001996189.1|	1.36e-36			-1.32961
	Unigene15784	xanthine dehydrogenase-like [Ceratitis capitata]	gi|195444172|ref|XP_002069747.1|	0	-1.95438	7.36765	5.35696
	Unigene28939	xanthine dehydrogenase-like [Ceratitis capitata]	gi|194744953|ref|XP_001954957.1|	0		7.97054	3.81058
Proteases/Protease inhibitors
	Unigene32521	aminopeptidase N [Aedes aegypti]	gi|28571792|ref|NP_732653.2|	1.64e-20			-11.55
	CL1809.Contig1	aminopeptidase N-like [Ceratitis capitata]	gi|195061930|ref|XP_001996099.1|	2.25e-89	-1.38602	1.38201	-1.94401
	Unigene19228	aminopeptidase N-like [Ceratitis capitata]	gi|195061930|ref|XP_001996099.1|	1.5e-12			11.1171
	Unigene26874	aminopeptidase N-like [Ceratitis capitata]	gi|195037669|ref|XP_001990283.1|	7.71e-51			-4.24852
	CL3687.Contig1	aminopeptidase N-like [Ceratitis capitata]	gi|194765216|ref|XP_001964723.1|	0		-4.50886	5.77551
	Unigene9748	aminopeptidase N-like [Ceratitis capitata]	gi|194742974|ref|XP_001953975.1|	8.59e-45			-4.08805
	CL6085.Contig1	aminopeptidase N-like [Ceratitis capitata]	gi|195143587|ref|XP_002012779.1|	0		1.93163	2.28696
	CL1809.Contig1	aminopeptidase N-like [Ceratitis capitata]	gi|195061930|ref|XP_001996099.1|	2.25e-89	-1.38602	1.38201	-1.94401
	CL4298.Contig1	aspartic protease [Musca domestica]	gi|119567604|gb|ABL84270.1|	3e-70			11.753
	CL6602.Contig1	aspartic protease [Musca domestica]	gi|119567604|gb|ABL84270.1|	2e-58		2.13061	2.00227
	Unigene12989	aspartic protease [Musca domestica]	gi|119567604|gb|ABL84270.1|	1e-23		3.09409	2.478
	Unigene27373	aspartic proteinase AspMD02 [Musca domestica]	gi|122938522|gb|ABM69085.1|	1e-31	-1.32277
	CL3476.Contig1	aspartic proteinase AspMD03 [Musca domestica]	gi|122938524|gb|ABM69086.1|	0		1.32871	1.56846
	Unigene14957	BACR44L22.3-like protein [Drosophila simulans]	gi|9966425|gb|AAG10255.1|	5e-20			11.7015
	Unigene13653	beta-site APP-cleaving enzyme[Drosophila melanogaster]	gi|195438439|ref|XP_002067144.1|	1.05e-170		2.09788	1.58669
	Unigene30099	BPTI-like serine protease inhibitor [Haematobia irritans irritans]	gi|21309815|gb|AAL87009.1|	9e-26		-3.46207	-2.09575
	CL6812.Contig1	carboxypeptidase A2 [Drosophila mojavensis]	gi|195125657|ref|XP_002007294.1|	2.15646e-75	-1.05948
	CL2257.Contig1	cathepsin L precursor [Sarcophaga peregrina]	gi|194883222|ref|XP_001975702.1|	3.75e-156			1.88346
	Unigene13614	chymotrypsin inhibitor-like [Bombus terrestris]	gi|340725792|ref|XP_003401250.1|	3e-14		1.3533
	Unigene13666	chymotrypsin-2-like [Ceratitis capitata]	gi|198468888|ref|XP_002134149.1|	9.74e-72		1.80206
	CL3599.Contig1	chymotrypsin-2-like [Ceratitis capitata]	gi|195061420|ref|XP_001995991.1|	1.88e-109			-1.74683
	CL6868.Contig1	chymotrypsin-like serine protease precursor [Glossina morsitans morsitans]	gi|289724637|gb|ADD18298.1|	2e-89		1.99733
	CL7198.Contig1	chymotrypsin-like serine protease precursor [Glossina morsitans morsitans]	gi|9651984|gb|AAF91345.1|	1e-106		1.90781	1.51725
	Unigene15714	coagulation factor VII-like [Ceratitis capitata]	gi|108881787|gb|EAT46012.1|	1e-92	1.63058		1.26244
	Unigene5413	cysteine protease inhibitor [Musca domestica]	gi|284192452|gb|ADB82904.1|	4e-32	2.81956	-6.784	-2.24852
	Unigene5036	cysteine protease inhibitor [Musca domestica]	gi|284192452|gb|ADB82904.1|	4e-63	1.99809	-4.71159	-3.74309
	Unigene27544	disintegrin and metalloproteinase domain-containing protein 12-like [Ceratitis capitata]	gi|195391238|ref|XP_002054270.1|	0			1.82949
	CL7699.Contig1	early trypsin [Aedes aegypti]	gi|195491340|ref|XP_002093521.1|	1.07e-40		1.8358
	Unigene27208	Est-6 [Drosophila yakuba]	gi|195493782|ref|XP_002094561.1|	1e-114		-3.33894
	CL891.Contig1	fat body trypsin [Glossina morsitans morsitans]	gi|289739895|gb|ADD18695.1|	1e-30		1.90236	2.93801
	Unigene29577	Four-domain proteases inhibitor [Harpegnathos saltator]	gi|194855727|ref|XP_001968603.1|	5.87e-14		11.3892	3.16934
	CL2263.Contig1	gammaTrypsin [Drosophila melanogaster]	gi|464948|sp|P35043.1|TRYA3_LUCCU	1.07e-51		3.97172	1.47116
	CL3101.Contig1	gonadal trypsin [Glossina morsitans morsitans]	gi|289722588|gb|ADD18228.1|	1e-90			13.0111
	Unigene28807	Gram-positive specific serine protease,isoform B [Drosophila melanogaster]	gi|195144084|ref|XP_002013026.1|	3.49e-77	3.81317		4.71091
	Unigene5099	jonah 74E, isoform A [Drosophila melanogaster]	gi|24665996|ref|NP_648994.1|	4.38e-28		-1.82874
	Unigene15698	kappaTrypsin [Drosophila yakuba]	gi|195381039|ref|XP_002049263.1|	2.24e-87			-2.43799
	CL2164.Contig1	lectizyme-like [Ceratitis capitata]	gi|195386774|ref|XP_002052079.1|	2.19e-119			-2.08594
	CL3545.Contig1	lectizyme-like [Ceratitis capitata]	gi|195386772|ref|XP_002052078.1|	2.11e-108		1.32086
	CL5309.Contig1	lectizyme-like [Ceratitis capitata]	gi|195386774|ref|XP_002052079.1|	1.98e-72		3.14619	1.06049
	Unigene12769	Male accessory gland serine protease inhibitor	gi|195148018|ref|XP_002014971.1|	1.65e-13		14.8704	6.99376
	CL2654.Contig1	male accessory gland serine protease inhibitor-like [Ceratitis capitata]	gi|195148018|ref|XP_002014971.1|	1.16e-15		12.7558	15.1524
	CL3694.Contig1	masquerade-like serine protease [Glossina morsitans morsitans]	gi|289724554|gb|ADD18272.1|	1e-25			10.2566
	CL456.Contig1	matrix metalloproteinase-14-like isoform X1 [Ceratitis capitata]	gi|320544352|ref|NP_001189004.1|	0			1.52666
	CL311.Contig1	membrane metallo-endopeptidase-like 1-like [Ceratitis capitata]	gi|194760111|ref|XP_001962285.1|	5.41e-30		3.17005	-1.61412
	CL6450.Contig1	membrane metallo-endopeptidase-like 1-like [Ceratitis capitata]	gi|195341053|ref|XP_002037126.1|	0		1.8758
	Unigene12664	midgut trypsin [Glossina morsitans morsitans]	gi|289739889|gb|ADD18692.1|	1e-124		2.57822	2.28481
	CL7760.Contig1	midgut trypsin [Glossina morsitans morsitans]	gi|289739889|gb|ADD18692.1|	1e-124		3.34829	2.8572
	CL6135.Contig1	midgut trypsin [Glossina morsitans morsitans]	gi|289739889|gb|ADD18692.1|	1e-120			-2.13416
	Unigene12665	midgut trypsin [Glossina morsitans morsitans]	gi|289739889|gb|ADD18692.1|	1e-55			-6.00059
	CL209.Contig1	PAB-dependent poly(A)-specific ribonuclease subunit 2-like [Ceratitis capitata]	gi|195057931|ref|XP_001995351.1|	0			1.83668
	Unigene27233	plasma kallikrein-like [Ceratitis capitata]	gi|195113941|ref|XP_002001526.1|	2.06e-117		-2.56093
	Unigene26760	probable ubiquitin carboxyl-terminal hydrolase FAF-like isoform X1 [Ceratitis capitata]	gi|195452542|ref|XP_002073399.1|	6.77e-95		2.8758	2.52297
	CL7711.Contig1	proclotting enzyme-like [Ceratitis capitata]	gi|194751475|ref|XP_001958052.1|	0		1.86201	2.84741
	CL3953.Contig1	protease, reverse transcriptase,ribonuclease H, integrase [Drosophila buzzatii]	gi|195136052|ref|XP_002012399.1|	0	-1.53363	-1.95861	1.74536
	Unigene29601	putative CAAX prenyl metalloprotease [Lucilia sericata]	gi|371536095|gb|AEX33292.1|	0		-1.06809
	CL6811.Contig1	putative serine protease inhibitor 4 [Lutzomyia longipalpis]	gi|157674499|gb|ABV60345.1|	4e-45			-3.87372
	CL6811.Contig1	putative serine protease inhibitor 4 [Lutzomyia longipalpis]	gi|157674499|gb|ABV60345.1|	4e-45			-3.87372
	CL186.Contig1	RecName: Full=Trypsin alpha-4; Flags: Precursor	gi|464952|sp|P35044.1|TRYA4_LUCCU	1e-101			-1.96275
	Unigene12783	RecName: Full=Trypsin; Flags: Precursor	gi|1717788|sp|P51588.1|TRYP_SARBU	2e-89		4.22705	2.50882
	Unigene13634	RecName: Full=Trypsin; Flags: Precursor	gi|1717788|sp|P51588.1|TRYP_SARBU	3e-09		3.70108	2.64052
	CL6559.Contig1	sarcocystatin B [Sarcophaga crassipalpis]	gi|20126679|dbj|BAB88881.1|	9e-28		6.98824	6.79642
	Unigene29773	Sarcocystatin-A	gi|399335|sp|P31727.1|CYTA_SARPE	8e-23	1.74606	-4.2762	-1.26687
	CL2485.Contig1	Sarcocystatin-A	gi|399335|sp|P31727.1|CYTA_SARPE	4e-20		2.75997	-1.79048
	CL6465.Contig1	serine protease 26 [Mamestra configurata]	gi|195386774|ref|XP_002052079.1|	9.05e-78	-1.16907	3.85445	1.31068
	Unigene6469	serine protease easter-like [Ceratitis capitata]	gi|195108299|ref|XP_001998730.1|	2.23e-163	1.54006
	CL3628.Contig1	serine protease inhibitor [Glossina morsitans morsitans]	gi|83595255|gb|ABC25079.1|	1e-134	2.12396		1.56973
	Unigene27794	serine protease inhibitor [Glossina morsitans morsitans]	gi|83595255|gb|ABC25079.1|	1e-123		1.33018	2.19318
	Unigene28734	serine protease inhibitor 4 [Glossina morsitans morsitans]	gi|83595245|gb|ABC25074.1|	6e-89	3.26462		1.57388
	CL1870.Contig1	serine protease inhibitor 4 [Glossina morsitans morsitans]	gi|83595243|gb|ABC25073.1|	1e-85		1.7238	2.80677
	Unigene12926	serine protease inhibitor 5 [Glossina morsitans morsitans]	gi|83595247|gb|ABC25075.1|	1e-172	1.12085		1.48484
	CL7254.Contig1	serine protease precursor [Drosophila melanogaster]	gi|195391668|ref|XP_002054482.1|	4.93e-89			-2.25693
	Unigene2000	serine protease protein [Glossina morsitans morsitans]	gi|289741113|gb|ADD19304.1|	7e-16			4.95361
	CL8425.Contig1	serine protease Ssp3 [Stomoxys calcitrans]	gi|15554312|gb|AAK98781.1|	2e-60		4.50516	10.5043
	Unigene13107	serpin 43Aa [Drosophila melanogaster]	gi|195402783|ref|XP_002059984.1|	2.57e-73			1.52993
	Unigene27750	serpin 4B, partial [Anopheles gambiae]	gi|195114192|ref|XP_002001651.1|	5.58e-74	2.04155		1.42527
	Unigene34950	similar to protease, reverse transcriptase, ribonuclease H, integrase [Tribolium castaneum]	gi|270016066|gb|EFA12514.1|	0	-2.37269	-2.2022
	Unigene32721	Trypsin	gi|1717788|sp|P51588.1|TRYP_SARBU	1e-35		3.45172
	CL5028.Contig1	Trypsin	gi|1717788|sp|P51588.1|TRYP_SARBU	7e-26		4.96459
	Unigene12596	trypsin 3A1-like [Ceratitis capitata]	gi|195336094|ref|XP_002034682.1|	1.08e-61	-4.32784
	CL891.Contig2	trypsin iota-like [Ceratitis capitata]	gi|195393878|ref|XP_002055580.1|	1.86e-79			-1.19763
	Unigene29695	trypsin zeta-like [Ceratitis capitata]	gi|198459961|ref|XP_001361562.2|	1.1e-88			-2.02525
	Unigene30393	trypsin-like [Ceratitis capitata]	gi|195565331|ref|XP_002106255.1|	3.6e-67			-2.55518
	CL3397.Contig1	ubiquitin thioesterase trabid-like, partial [Megachile rotundata]	gi|383862203|ref|XP_003706573.1|	5.5178e-12			2.52779
	CL480.Contig1	ubiquitin-specific protease [Aedes aegypti]	gi|194889134|ref|XP_001977027.1|	0			1.24734
	CL7380.Contig1	zetaTrypsin [Drosophila melanogaster]	gi|195056239|ref|XP_001995019.1|	5.12e-76			-1.39291
	Unigene5510	zinc metalloproteinase nas-13-like [Nasonia vitripennis]	gi|195117782|ref|XP_002003426.1|	2.49e-36			13.9499
Other
	Unigene13700	23kDa heat shock protein ScHSP23 [Sarcophaga crassipalpis]	gi|2058737|gb|AAC63387.1|	2e-85			3.60822
	CL1790.Contig1	25 kDa small heat shock protein [Sarcophaga crassipalpis]	gi|118572205|gb|ABL06941.1|	1e-78			4.09895
	CL1987.Contig1	adult cuticle protein [Culex quinquefasciatus]	gi|170034102|ref|XP_001844914.1|	2e-35			-3.10013
	CL1624.Contig1	adult cuticle protein [Culex quinquefasciatus]	gi|170034102|ref|XP_001844914.1|	1e-32		-1.5917
	Unigene33341	AGAP011620-PA [Anopheles gambiae str. PEST]	gi|158301137|ref|XP_320884.4|	1e-130		-4.2022	-9.75299
	CL6091.Contig1	AGO2 [Drosophila simulans]	gi|312063376|gb|ADQ27052.1|	0		1.25883
	Unigene5114	AGO2 [Drosophila yakuba]	gi|312063362|gb|ADQ27045.1|	2.11e-161	2.17031	1.38453	1.90211
	CL3587.Contig1	antigen 5 precursor [Stomoxys calcitrans]	gi|32395295|gb|AAO72734.1|	8.93236e-13	-1.74871		-3.84189
	CL4435.Contig1	antigen 5 precursor [Stomoxys calcitrans]	gi|32395295|gb|AAO72734.1|	1.08777e-06	-10.0161		-9.96997
	CL6277.Contig1	antigen 5-related salivary protein [Culicoides nubeculosus]	gi|195457272|ref|XP_002075502.1|	2e-52			1.78668
	Unigene29877	argonaute 2, isoform E [Drosophila melanogaster]	gi|198464243|ref|XP_002134737.1|	1.25e-92	3.71265		1.6239
	CL2153.Contig1	ATP synthase mitochondrial F1 complex assembly factor 1-like [Ceratitis capitata]	gi|194742572|ref|XP_001953775.1|	1.39e-115		-1.34659	-1.63618
	Unigene5727	chitinase	gi|194748387|ref|XP_001956627.1|	1.27551e-19	-1.2348	5.71343
	Unigene28755	chitinase [Glossina morsitans morsitans]	gi|289724675|gb|ADD18309.1|	1e-127			2.65476
	Unigene5812	chitinase[Drosophila mojavensis]	gi|195108929|ref|XP_001999045.1|	7.87814e-25	-1.0693	3.23098
	Unigene13136	cuticle 1 [Lucilia cuprina]	gi|2565392|gb|AAB81989.1|	5e-39	1.98618	16.057	7.14152
	CL1350.Contig1	cuticle 1 [Lucilia cuprina]	gi|2565392|gb|AAB81989.1|	2e-37	1.04794	19.0226	6.71323
	CL3817.Contig1	cuticle 1 [Lucilia cuprina]	gi|2565392|gb|AAB81989.1|	3e-38		18.0765	7.37082
	Unigene13463	cuticle 12 homolog [Lucilia cuprina]	gi|2565394|gb|AAB81990.1|	3e-37	1.39538	-11.6107	-13.5869
	Unigene6232	cuticle 12 homolog [Lucilia cuprina]	gi|194752235|ref|XP_001958428.1|	7.33e-28		-6.75302
	Unigene13287	cuticle 12 homolog [Lucilia cuprina]	gi|2565394|gb|AAB81990.1|	3e-42		-7.68945	-5.8565
	Unigene6121	cuticle protein 21-like [Ceratitis capitata]	gi|312381302|gb|EFR27078.1|	1.38e-25		-9.58666	-5.04498
	Unigene14790	cuticle protein-like [Ceratitis capitata]	gi|21358131|ref|NP_649680.1|	4e-75		-4.64677	-11.0436
	Unigene13687	cuticular protein 47Eg-like [Ceratitis capitata]	gi|195029217|ref|XP_001987471.1|	1.47e-40	1.52806	-6.11139	-10.1452
	CL1867.Contig1	cuticular protein 65Ay [Drosophila melanogaster]	gi|195588184|ref|XP_002083838.1|	9.64e-31		2.15762	2.42568
	Unigene28587	cuticular protein 65Ec [Drosophila melanogaster]	gi|195160425|ref|XP_002021076.1|	3.09e-27		-3.2762
	Unigene13119	cuticular protein RR-1 motif 23 [Danaus plexippus]	gi|125979589|ref|XP_001353827.1|	6.07e-23		-2.40745	-4.36982
	CL3147.Contig1	dnaJ protein homolog 1-like [Ceratitis capitata]	gi|339716582|gb|AEJ88465.1|	2.99e-166		1.48773	1.9764
	CL6065.Contig1	endocuticle structural glycoprotein SgAbd-9-like [Ceratitis capitata]	gi|194884055|ref|XP_001976111.1|	2.18e-40		3.76721	-2.58845
	CL6659.Contig1	ER vesicle integral membrane protein [Glossina morsitans morsitans]	gi|289743237|gb|ADD20366.1|	2e-59		-1.23438
	CL6595.Contig1	GI24193 [Drosophila mojavensis]	gi|195108529|ref|XP_001998845.1|	5e-08	3.16801
	CL8449.Contig1	heat shock 70 kDa protein 14-like [Ceratitis capitata]	gi|21355965|ref|NP_648212.1|	3.35e-171	1.27156	-2.46329
	CL1078.Contig1	heat shock 70 kDa protein cognate 3-like isoform X1 [Ceratitis capitata]	gi|195396571|ref|XP_002056904.1|	0			1.9672
	CL7320.Contig1	heat shock protein [Culex quinquefasciatus]	gi|170050377|ref|XP_001861262.1|	0		-1.86534	-1.72641
	Unigene13521	heat shock protein [Musca domestica]	gi|315259614|gb|ADT92004.1|	2e-96			1.5467
	Unigene13411	heat shock protein 23 [Delia antiqua]	gi|323319559|gb|ADX36150.1|	7e-68		4.36765	7.52297
	Unigene13447	heat shock protein 60, isoform A [Drosophila melanogaster]	gi|195438856|ref|XP_002067348.1|	0		-2.41103
	CL8219.Contig1	heat shock protein 67B2-like [Ceratitis capitata]	gi|118777903|ref|XP_564724.2|	1.5e-48		1.12131	1.21061
	CL6548.Contig1	heat shock protein 70 [Loxostege sticticalis]	gi|188532066|gb|ACD63048.1|	4.72486e-13		10.4083
	CL4284.Contig1	heat shock protein 70A [Exorista civilis]	gi|188532070|gb|ACD63050.1|	3.01e-106		10.8666
	CL1734.Contig1	heat shock protein cognate 5 [Glossina morsitans morsitans]	gi|289743261|gb|ADD20378.1|	0		-2.26811
	Unigene12962	hexamerin L1 [Musca domestica]	gi|30060273|gb|AAP13345.1|	1e-163		9.77001	10.1361
	CL7424.Contig1	hexamerin L1 [Musca domestica]	gi|30060273|gb|AAP13345.1|	1e-138		14.903	14.8132
	Unigene12961	hexamerin L1 [Musca domestica]	gi|30060273|gb|AAP13345.1|	0		8.07547
	CL458.Contig1	hexamerin L1 [Musca domestica]	gi|30060273|gb|AAP13345.1|	1e-144		18.6335	6.35226
	CL894.Contig1	hexamerin L1 [Musca domestica]	gi|30060273|gb|AAP13345.1|	0		18.6632	5.60145
	Unigene12591	hexamerin L1 [Musca domestica]	gi|30060273|gb|AAP13345.1|	2e-09		16.4013	4.45884
	Unigene13587	hexamerin L1 [Musca domestica]	gi|30060273|gb|AAP13345.1|	8e-50		19.8151	5.51008
	CL14.Contig9	hexamerin L1 [Musca domestica]	gi|30060273|gb|AAP13345.1|	0		19.2279	5.565
	Unigene37051	hexamerin L1 [Musca domestica]	gi|30060273|gb|AAP13345.1|	1e-139		17.7413	5.37951
	CL14.Contig1	hexamerin L1 [Musca domestica]	gi|30060273|gb|AAP13345.1|	0		5.82408	2.22433
	CL4835.Contig1	hexamerin L1 [Musca domestica]	gi|30060273|gb|AAP13345.1|	1e-106		11.1634	3.20269
	CL8017.Contig1	hexamerin L1 [Musca domestica]	gi|30060273|gb|AAP13345.1|	5e-88		7.86729	2.59671
	Unigene13225	hexamerin LSP-2 [Calliphora vicina]	gi|1890114|gb|AAC24157.1|	0	-2.11944	16.8264	17.1534
	Unigene28823	hypothetical conserved protein [Glossina morsitans morsitans]	gi|289742281|gb|ADD19888.1|	6e-85		-3.60635	1.48484
	CL3598.Contig1	J domain-containing protein-like isoform X3 [Ceratitis capitata]	gi|194764248|ref|XP_001964242.1|	1.76e-99		-1.35202	-1.80364
	CL634.Contig1	larval cuticle protein 4 [Drosophila melanogaster]	gi|17136302|ref|NP_476622.1|	1.11e-34	1.65189	18.4234	4.75587
	CL5467.Contig1	larval cuticle protein 4, isoform A [Drosophila melanogaster]	gi|194753081|ref|XP_001958847.1|	3.66e-29		11.7097	5.86566
	CL634.Contig2	larval cuticle protein 4, isoform A [Drosophila melanogaster]	gi|195474711|ref|XP_002089633.1|	7e-35	1.83064	18.8843	5.81218
	Unigene37624	larval cuticle protein 5-like [Ceratitis capitata]	gi|195427757|ref|XP_002061943.1|	5.88e-17		17.5365	8.18263
	CL2941.Contig1	larval cuticle protein 5-like [Ceratitis capitata]	gi|195427761|ref|XP_002061945.1|	2.69e-17		8.94054	8.17434
	CL2591.Contig1	larval cuticle protein 5-like [Ceratitis capitata]	gi|195427757|ref|XP_002061943.1|	1.88e-20		16.3679	3.772
	Unigene36484	larval cuticle protein 5-like [Ceratitis capitata]	gi|195374694|ref|XP_002046138.1|	8.41e-23		17.0769	3.25928
	CL756.Contig1	larval cuticle protein 5-like [Ceratitis capitata]	gi|195427759|ref|XP_002061944.1|	2.64e-35		7.60866	1.24539
	CL1663.Contig1	larval cuticle protein 5-like [Ceratitis capitata]	gi|195427759|ref|XP_002061944.1|	3.46e-38			-5.67354
	CL2106.Contig1	larval cuticle protein 5-like [Ceratitis capitata]	gi|195427761|ref|XP_002061945.1|	4.04e-33		2.68004	-7.58555
	CL1663.Contig2	larval cuticle protein 5-like [Ceratitis capitata]	gi|195427759|ref|XP_002061944.1|	9.63e-38		-1.98313	-7.74494
	Unigene13598	larval cuticle protein 8-like [Ceratitis capitata]	gi|195427757|ref|XP_002061943.1|	9.01e-17		19.7374	11.9231
	Unigene12766	larval cuticle protein 8-like [Ceratitis capitata]	gi|195374694|ref|XP_002046138.1|	2.92e-22		17.1572	4.68123
	CL1018.Contig1	larval cuticle protein 8-like [Ceratitis capitata]	gi|195374694|ref|XP_002046138.1|	1.05e-22		10.0778	1.31652
	Unigene12843	larval cuticle protein 9 [Drosophila melanogaster]	gi|125809713|ref|XP_001361218.1|	1.23e-33		3.01585	-5.3386
	CL2258.Contig1	larval cuticle protein 9 [Drosophila melanogaster]	gi|125809713|ref|XP_001361218.1|	1.25e-22		6.47199	-13.8748
	Unigene13776	larval cuticle protein 9 [Drosophila melanogaster]	gi|125809713|ref|XP_001361218.1|	4.02e-22			-7.31347
	Unigene13777	larval cuticle protein 9 [Drosophila melanogaster]	gi|125809713|ref|XP_001361218.1|	4.08e-23			-8.75548
	CL6086.Contig1	larval cuticle protein A2B-like [Ceratitis capitata]	gi|195038447|ref|XP_001990669.1|	3.57e-35		-2.24706	-4.47475
	Unigene12963	larval hexamerin Hex-L [Musca domestica]	gi|26891759|gb|AAN84510.1|	1e-109		8.50516
	Unigene5260	larval hexamerin Hex-L [Musca domestica]	gi|26891767|gb|AAN84514.1|	1e-123		2.70302	1.06716
	Unigene6199	maltase A2 [Drosophila melanogaster]	gi|24586587|ref|NP_476625.2|	0	1.36169		-1.52254
	CL3576.Contig1	maltase A3 [Drosophila melanogaster]	gi|195381855|ref|XP_002049659.1|	0	1.76654	1.05568
	CL174.Contig1	maltase A4 [Drosophila melanogaster]	gi|195381857|ref|XP_002049660.1|	0		-1.03228
	CL3360.Contig1	molecular chaperone [Glossina morsitans morsitans]	gi|289739753|gb|ADD18624.1|	1e-179		-1.28064
	CL3360.Contig1	molecular chaperone [Glossina morsitans morsitans]	gi|289739753|gb|ADD18624.1|	1e-179		-1.28064
	CL1577.Contig1	molecular chaperone [Glossina morsitans morsitans]	gi|289740787|gb|ADD19141.1|	0		-2.41371	-1.75732
	Unigene27791	molecular chaperone [Glossina morsitans morsitans]	gi|289741947|gb|ADD19721.1|	3e-76		-2.65471
	Unigene13640	obstructor-A, isoform A [Drosophila melanogaster]	gi|24643464|ref|NP_608378.2|	2.91e-124		-1.93221
	Unigene13255	obstructor-E, isoform A [Drosophila melanogaster]	gi|195398367|ref|XP_002057793.1|	2.51e-112			-1.43122
	Unigene13256	obstructor-E, isoform B [Drosophila melanogaster]	gi|24582018|ref|NP_723116.1|	3.7476e-14			-2.02525
	CL487.Contig1	peritrophin membrane protein 1 [Spodoptera frugiperda]	gi|46370384|gb|AAS89976.1|	6e-45		3.27302	1.8995
	CL6785.Contig1	peritrophin-44-like [Ceratitis capitata]	gi|195378588|ref|XP_002048065.1|	3.86e-49		1.39285
	Unigene6343	peritrophin-48 precursor [Chrysomya bezziana]	gi|198464634|ref|XP_002134813.1|	9.06e-16		1.18774	-2.28656
	Unigene11744	peritrophin-48-like [Ceratitis capitata]	gi|195477251|ref|XP_002086311.1|	2.24e-73	-1.98038
	CL3623.Contig1	peritrophin-48-like [Ceratitis capitata]	gi|194748421|ref|XP_001956644.1|	2.83e-57		1.68316	1.84376
	Unigene38353	peritrophin-95 precursor [Lucilia cuprina]	gi|758803|gb|AAB70878.1|	5e-68		-3.29056
	CL8775.Contig1	prophenoloxidase [Musca domestica]	gi|40362984|gb|AAR84669.1|	0		3.31333	2.65414
	Unigene13139	prophenoloxidase [Musca domestica]	gi|40362984|gb|AAR84669.1|	2e-76			10.7054
	Unigene28739	prophenoloxidase [Musca domestica]	gi|40362984|gb|AAR84669.1|	0			10.8675
	Unigene6372	prophenoloxidase [Sarcophaga bullata]	gi|5579390|gb|AAD45527.1|	0		3.51966	4.24334
	CL6220.Contig1	prophenoloxidase activating factor [Musca domestica]	gi|186893326|gb|ACC93936.1|	2e-89			4.6919
	CL6255.Contig1	prophenoloxidase activating factor [Musca domestica]	gi|186893326|gb|ACC93936.1|	2e-68		9.45909	12.7943
	CL8682.Contig1	protein transport protein Sec23A-like isoform X2 [Ceratitis capitata]	gi|194741150|ref|XP_001953052.1|	0		-1.13824
	Unigene13006	putative cuticle protein LCP6 [Drosophila melanogaster]	gi|195337859|ref|XP_002035543.1|	2.21e-08	2.30475	12.9782	12.8738
	CL6148.Contig1	putative odorant binding protein [Stomoxys calcitrans]	gi|296142205|gb|ADG96057.1|	1e-70		11.2649	9.15119
	CL1171.Contig1	RecName: Full=Transferrin; Flags: Precursor	gi|34924891|sp|Q26643.1|TRF_SARPE	0	2.93189	12.0702	12.3298
	Unigene5064	rudimentary-like [Drosophila melanogaster]	gi|17933654|ref|NP_524427.1|	0	2.01069	-1.53924
	CL7602.Contig1	sialidase-like isoform X2 [Ceratitis capitata]	gi|195162630|ref|XP_002022157.1|	1.45e-15		5.43275	4.08451
	Unigene1151	similar to heat shock protein DnaJ family protein [Hydra magnipapillata]	gi|221135596|ref|XP_002171071.1|	7e-47	-4.53934	3.34341
	Unigene28967	small heat shock protein [Culex pipiens pipiens]	gi|109290395|gb|ABG29412.1|	2e-58			11.2483
	CL1114.Contig1	SN-1,2-diacylglycerol ethanolamine- and cholinephosphotranferase [Glossina morsitans morsitans]	gi|289740715|gb|ADD19105.1|	0	1.18955	-1.55121	1.15469
	CL7364.Contig1	synaptic vesicle glycoprotein 2B-like [Ceratitis capitata]	gi|45549297|ref|NP_569876.3|	3e-105			4.32134
	Unigene15021	synaptic vesicle transporter sVOP [Glossina morsitans morsitans]	gi|289741725|gb|ADD19610.1|	2e-94			2.10633
	CL6597.Contig1	synaptic vesicle transporter sVOP [Glossina morsitans morsitans]	gi|289741725|gb|ADD19610.1|	1e-141		2.22793	2.42087
	CL3169.Contig1	synaptic vesicle transporter sVOP [Glossina morsitans morsitans]	gi|289741725|gb|ADD19610.1|	1e-144			2.34003
	Unigene9749	synaptic vesicle transporter sVOP [Glossina morsitans morsitans]	gi|289741725|gb|ADD19610.1|	1e-75			5.8323
	Unigene13332	transferrin [Musca domestica]	gi|315452157|gb|ADU25046.1|	1e-65	2.39898	14.8505	14.8134
	CL1044.Contig1	transferrin [Musca domestica]	gi|315452157|gb|ADU25046.1|	0	2.12056	8.80416	6.25697
	Unigene13331	transferrin [Musca domestica]	gi|315452157|gb|ADU25046.1|	2e-73	1.77807	13.7929	7.59932
	Unigene6357	trehalose-6-phosphate synthase 1 [Delia antiqua]	gi|414447606|gb|AFW99833.1|	0		10.267	8.4896
	CL1019.Contig1	tubulin-specific chaperone e [Culex quinquefasciatus]	gi|195383598|ref|XP_002050513.1|	3.74e-126		1.51866	1.77702
	CL7923.Contig1	tubulin-specific chaperone E-like isoform X1 [Ceratitis capitata]	gi|195380846|ref|XP_002049172.1|	0			1.37067
	CL6442.Contig1	vsg [Drosophila pseudoobscura pseudoobscura]	gi|125977140|ref|XP_001352603.1|	5e-46		1.47757	2.28892
